# Supplementary material for: Crystal structure, DFT and Hirshfeld surface analysis of 2-amino-4-(2-chloro­phen­yl)-7-hy­droxy-4H-benzo[1,2-b]pyran-3-carbo­nitrile
Source: Acta Crystallogr E Crystallogr Commun. 2019 Oct 22;75(Pt 11):1638–42. doi: 10.1107/S2056989019013537 (PMC6829740; doi:10.1107/S2056989019013537)
Supplement: Supplementary file 1 [file e-75-01638-sup1.cif]

##############################################################################
#                                                                            #
# This CIF contains the data in a paper accepted for publication in          #
# Acta Crystallographica Section E. It conforms to the requirements of       #
# Notes for Authors for Acta Crystallographica Section E, and has been       #
# peer reviewed under the auspices of the IUCr Commission on Journals.       #
#                                                                            #
# Full details of the Crystallographic Information File format               #
# are given in the paper "The Crystallographic Information File (CIF):       #
# a New Standard Archive File for Crystallography" by S. R. Hall, F. H.      #
# Allen and I. D. Brown [Acta Cryst. (1991), A47, 655-685].                  #
#                                                                            #
# The current version of the core CIF dictionary is obtainable from          #
# ftp://ftp.iucr.org/pub/cif_core.dic.                                       #
#                                                                            #
# Software is freely available for graphical display of the structure(s)     #
# in this CIF. For information consult the CIF software page                 #
# http://www.iucr.org/resources/cif/software.                                #
#                                                                            #
# This file may be used for bona fide research purposes within the           #
# scientific community so long as proper attribution is given to the journal # 
# article from which it was obtained.                                        #
#                                                                            #
##############################################################################
data_global
_audit_creation_method     SHELXL-97
_journal_date_recd_electronic     2019-09-17
_journal_date_accepted     2019-10-03
_journal_name_full     'Acta Crystallographica, Section E'
_journal_year     2019
_journal_volume     75
_journal_issue     11
_journal_page_first     1638
_journal_page_last     1642
_journal_paper_category     GO
_journal_paper_doi     10.1107/S2056989019013537
_journal_coeditor_code     SJ5577
_publ_contact_author_name     'K. Ravichandran'
_publ_contact_author_address
;
Department of Physics
Kandaswami Kandar's College
Velur, Namakkal
India
;
_publ_contact_author_email     kravichandran05@gmail.com
_publ_contact_author_fax     ?
_publ_contact_author_phone     ?
_publ_section_title
;\
Crystal structure, DFT and Hirshfeld surface analysis of
2-amino-4-(2-chlorophenyl)-7-hydroxy-4<i>H</i>-benzo[1,2-<i>b</i>]pyran-3-\
carbonitrile
;
loop_
    _publ_author_name
    _publ_author_address
    'M. Beemarao'
;
     Department of Physics
     Kandaswami Kandar's College
     Velur, Namakkal 638 182
     India
;
    'S. Silambarasan'
;
      Department of Chemistry,
      Jamal Mohamed College
      Tiruchirappalli 620 020
      India
;
    'Nasser, A. Jamal Abdul'
;
      Department of Chemistry,
      Jamal Mohamed College
      Tiruchirappalli 620 020
      India
;
    'M. Purushothaman'
;
      Department of Chemistry,
      Jamal Mohamed College
      Tiruchirappalli 620 020
      India
;
    'K. Ravichandran'
;
      Department of Physics
      Kandaswami Kandar's College
      Velur, Namakkal 638 182
      India
;
_publ_section_synopsis
;\
The crystal and molecular structures of the pyran derivative
2-amino-7-hydroxy-4-(2-chlorophenyl)-4<i>H</i>-benzo[1,2-<i>b</i>]pyran-3-\
carbonitrile is reported. Hirshfeld surface analysis was performed on the
molecule and frontier orbitals were investigated with density functional
theory calculations.
;
data_I
_audit_creation_method     'SHELXL-2018/3'
_chemical_name_systematic
;\
2-Amino-4-(2-chlorophenyl)-7-hydroxy-4<i>H</i>-benzo[1,2-<i>b</i>]pyran-3-\
carbonitrile
;
_chemical_name_common     ?
_chemical_formula_moiety     'C16 H11 Cl N2 O2'
_chemical_formula_sum     'C16 H11 Cl N2 O2'
_chemical_formula_iupac     'C16 H11 Cl N2 O2'
_chemical_formula_weight     298.72
_chemical_melting_point     ?
_space_group_crystal_system     monoclinic
_space_group_name_H-M_alt     'P 21/c'
_space_group_name_Hall     '-P 2ybc'
loop_
    _space_group_symop_operation_xyz
    'x, y, z'
    '-x, y+1/2, -z+1/2'
    '-x, -y, -z'
    'x, -y-1/2, z-1/2'
_cell_length_a     6.6658(3)
_cell_length_b     30.1600(16)
_cell_length_c     7.2193(4)
_cell_angle_alpha     90
_cell_angle_beta     106.088(2)
_cell_angle_gamma     90
_cell_volume     1394.53(12)
_cell_formula_units_Z     4
_cell_measurement_reflns_used     2115
_cell_measurement_theta_min     2.701
_cell_measurement_theta_max     26.705
_cell_measurement_temperature     296(2)
_exptl_crystal_description     'Block'
_exptl_crystal_colour     'White Crystalline'
_exptl_crystal_size_max     0.150
_exptl_crystal_size_mid     0.100
_exptl_crystal_size_min     0.100
_exptl_crystal_density_diffrn     1.423
_exptl_crystal_density_meas     ?
_exptl_crystal_density_method     ?
_exptl_crystal_F_000     616
_exptl_absorpt_coefficient_mu     0.279
_exptl_absorpt_correction_type     multi-scan
_exptl_absorpt_process_details
;
(<i>SADABS</i>; Bruker, 2008)
;
_exptl_absorpt_correction_T_min     0.959
_exptl_absorpt_correction_T_max     0.973
_diffrn_ambient_temperature     296(2)
_diffrn_source     'fine-focus sealed tube'
_diffrn_radiation_type     MoK\a
_diffrn_radiation_wavelength     0.71073
_diffrn_measurement_device_type     'Bruker SMART APEXII CCD'
_diffrn_measurement_method     '\w and \f scans'
_diffrn_detector_area_resol_mean     ?
_diffrn_reflns_number     21888
_diffrn_reflns_av_R_equivalents     0.0335
_diffrn_reflns_av_unetI/netI     0.0230
_diffrn_reflns_theta_min     2.701
_diffrn_reflns_theta_max     26.705
_diffrn_reflns_theta_full     25.242
_diffrn_measured_fraction_theta_max     0.996
_diffrn_measured_fraction_theta_full     0.999
_diffrn_reflns_limit_h_min     -6
_diffrn_reflns_limit_h_max     8
_diffrn_reflns_limit_k_min     -38
_diffrn_reflns_limit_k_max     38
_diffrn_reflns_limit_l_min     -9
_diffrn_reflns_limit_l_max     8
_refine_special_details
;
Refinement of F^2^ against ALL reflections.  The weighted R-factor wR and
 goodness of fit S are based on F^2^, conventional R-factors R are based
 on F, with F set to zero for negative F^2^. The threshold expression of
 F^2^ > 2sigma(F^2^) is used only for calculating R-factors(gt) etc. and is
 not relevant to the choice of reflections for refinement.  R-factors based
 on F^2^ are statistically about twice as large as those based on F, and R-
 factors based on ALL data will be even larger.
;
_reflns_number_total     2941
_reflns_number_gt     2115
_reflns_threshold_expression     'I > 2\s(I)'
_refine_ls_structure_factor_coef     Fsqd
_refine_ls_matrix_type     full
_refine_ls_R_factor_all     0.0638
_refine_ls_R_factor_gt     0.0374
_refine_ls_wR_factor_gt     0.0863
_refine_ls_wR_factor_ref     0.1026
_refine_ls_goodness_of_fit_ref     1.054
_refine_ls_restrained_S_all     1.054
_refine_ls_number_reflns     2941
_refine_ls_number_parameters     191
_refine_ls_number_restraints     0
_refine_ls_hydrogen_treatment     constr
_refine_ls_weighting_scheme     calc
_refine_ls_weighting_details
              'w=1/[\s^2^(Fo^2^)+(0.0392P)^2^+0.5426P] where P=(Fo^2^+2Fc^2^)/3'
_atom_sites_solution_hydrogens     geom
_atom_sites_solution_primary     ?
_atom_sites_solution_secondary     ?
_refine_ls_shift/su_max     0.001
_refine_ls_shift/su_mean     0.000
_refine_diff_density_max     0.193
_refine_diff_density_min     -0.285
_refine_ls_extinction_method
;
SHELXL2018 (Sheldrick, 2015)
;
_refine_ls_extinction_coef     0.0061(13)
_refine_ls_extinction_expression
                                  'Fc^*^=kFc[1+0.001xFc^2^\l^3^/sin(2\q)]^-1/4^'
loop_
    _atom_type_symbol
    _atom_type_description
    _atom_type_scat_dispersion_real
    _atom_type_scat_dispersion_imag
    _atom_type_scat_source
    'C' 'C' 0.0033 0.0016
                         'International Tables Vol C Tables 4.2.6.8 and 6.1.1.4'
    'H' 'H' 0.0000 0.0000
                         'International Tables Vol C Tables 4.2.6.8 and 6.1.1.4'
    'O' 'O' 0.0106 0.0060
                         'International Tables Vol C Tables 4.2.6.8 and 6.1.1.4'
    'Cl' 'Cl' 0.1484 0.1585
                         'International Tables Vol C Tables 4.2.6.8 and 6.1.1.4'
    'N' 'N' 0.0061 0.0033
                         'International Tables Vol C Tables 4.2.6.8 and 6.1.1.4'
_computing_data_collection
;
<i>APEX2</i> (Bruker, 2008)
;
_computing_cell_refinement
;
<i>SAINT</i> (Bruker, 2008)
;
_computing_data_reduction
;
<i>SAINT</i> (Bruker, 2008)
;
_computing_structure_solution
;
<i>SHELXS97</i> (Sheldrick, 2008)
;
_computing_structure_refinement
;
SHELXL2018 (Sheldrick, 2015)
;
_computing_molecular_graphics
;
<i>ORTEP-3</i> (Farrugia, 2012)
;
_computing_publication_material
;
<i>SHELXL97</i> (Sheldrick, 2008) and <i>PLATON</i> (Spek, 2009)
;
loop_
    _atom_site_type_symbol
    _atom_site_label
    _atom_site_fract_x
    _atom_site_fract_y
    _atom_site_fract_z
    _atom_site_U_iso_or_equiv
    _atom_site_adp_type
    _atom_site_calc_flag
    _atom_site_occupancy
    _atom_site_disorder_assembly
    _atom_site_disorder_group
    C C2 0.9057(3) 0.54802(6) -0.1320(2) 0.0342(4) Uani d 1 . .
    C C3 1.0377(3) 0.58264(5) -0.0758(2) 0.0334(4) Uani d 1 . .
    C C4 1.0200(3) 0.61567(5) 0.0772(2) 0.0314(4) Uani d 1 . .
    H H4 1.156330 0.618094 0.172872 0.038 Uiso calc 1 . .
    C C5 0.8634(3) 0.59885(5) 0.1766(2) 0.0314(4) Uani d 1 . .
    C C6 0.8329(3) 0.62022(6) 0.3376(3) 0.0379(4) Uani d 1 . .
    H H6 0.915142 0.644648 0.387878 0.045 Uiso calc 1 . .
    C C7 0.6839(3) 0.60615(6) 0.4248(3) 0.0408(4) Uani d 1 . .
    H H7 0.665264 0.621197 0.531266 0.049 Uiso calc 1 . .
    C C8 0.5627(3) 0.56954(6) 0.3525(3) 0.0379(4) Uani d 1 . .
    C C9 0.5916(3) 0.54711(6) 0.1960(3) 0.0398(4) Uani d 1 . .
    H H9 0.512626 0.522076 0.148322 0.048 Uiso calc 1 . .
    C C10 0.7398(3) 0.56246(6) 0.1111(2) 0.0335(4) Uani d 1 . .
    C C11 0.9601(3) 0.66108(5) -0.0142(2) 0.0322(4) Uani d 1 . .
    C C12 0.7556(3) 0.66946(6) -0.1204(3) 0.0400(4) Uani d 1 . .
    H H12 0.654979 0.647668 -0.127966 0.048 Uiso calc 1 . .
    C C13 0.6976(4) 0.70909(7) -0.2149(3) 0.0539(5) Uani d 1 . .
    H H13 0.559727 0.713738 -0.285481 0.065 Uiso calc 1 . .
    C C14 0.8442(4) 0.74176(7) -0.2045(4) 0.0621(6) Uani d 1 . .
    H H14 0.805563 0.768466 -0.268905 0.075 Uiso calc 1 . .
    C C15 1.0465(4) 0.73504(7) -0.0995(4) 0.0600(6) Uani d 1 . .
    H H15 1.145714 0.757164 -0.091365 0.072 Uiso calc 1 . .
    C C16 1.1027(3) 0.69495(6) -0.0052(3) 0.0446(5) Uani d 1 . .
    C C17 1.1869(3) 0.58941(6) -0.1782(3) 0.0402(4) Uani d 1 . .
    O O1 0.7539(2) 0.53801(4) -0.04856(18) 0.0420(3) Uani d 1 . .
    O O2 0.4103(2) 0.55394(5) 0.4287(2) 0.0552(4) Uani d 1 . .
    H H2 0.406537 0.569128 0.521925 0.083 Uiso calc 1 . .
    Cl Cl1 1.36070(9) 0.68831(2) 0.12960(12) 0.0757(2) Uani d 1 . .
    N N1 0.9057(3) 0.51897(5) -0.2734(2) 0.0455(4) Uani d 1 . .
    H H1A 0.816166 0.497735 -0.298713 0.055 Uiso calc 1 . .
    H H1B 0.995343 0.521634 -0.338516 0.055 Uiso calc 1 . .
    N N2 1.3050(3) 0.59408(7) -0.2655(3) 0.0608(5) Uani d 1 . .
loop_
    _atom_site_aniso_label
    _atom_site_aniso_U_11
    _atom_site_aniso_U_22
    _atom_site_aniso_U_33
    _atom_site_aniso_U_12
    _atom_site_aniso_U_13
    _atom_site_aniso_U_23
    C2 0.0376(10) 0.0333(9) 0.0359(9) 0.0032(7) 0.0174(8) -0.0023(7)
    C3 0.0336(9) 0.0322(9) 0.0385(10) 0.0028(7) 0.0169(8) -0.0012(7)
    C4 0.0314(9) 0.0305(9) 0.0334(9) -0.0007(7) 0.0110(7) -0.0026(7)
    C5 0.0339(9) 0.0306(9) 0.0310(9) 0.0025(7) 0.0113(7) 0.0014(7)
    C6 0.0474(11) 0.0339(9) 0.0335(9) -0.0043(8) 0.0132(8) -0.0054(7)
    C7 0.0556(12) 0.0392(10) 0.0332(10) 0.0003(9) 0.0215(9) -0.0050(8)
    C8 0.0423(10) 0.0419(10) 0.0349(10) -0.0008(8) 0.0198(8) 0.0007(8)
    C9 0.0442(11) 0.0394(10) 0.0403(10) -0.0071(8) 0.0192(9) -0.0085(8)
    C10 0.0391(10) 0.0340(9) 0.0308(9) 0.0008(7) 0.0155(8) -0.0042(7)
    C11 0.0384(10) 0.0298(8) 0.0329(9) -0.0008(7) 0.0172(8) -0.0043(7)
    C12 0.0434(11) 0.0373(10) 0.0395(10) -0.0014(8) 0.0117(9) -0.0021(8)
    C13 0.0610(14) 0.0490(12) 0.0493(12) 0.0128(10) 0.0113(10) 0.0079(10)
    C14 0.0862(18) 0.0437(12) 0.0623(15) 0.0089(12) 0.0303(13) 0.0165(11)
    C15 0.0759(16) 0.0375(11) 0.0783(16) -0.0104(11) 0.0407(14) 0.0059(11)
    C16 0.0445(11) 0.0405(10) 0.0554(12) -0.0057(8) 0.0248(10) -0.0037(9)
    C17 0.0408(11) 0.0408(10) 0.0433(11) -0.0024(8) 0.0188(9) -0.0082(8)
    O1 0.0484(8) 0.0419(7) 0.0444(7) -0.0136(6) 0.0274(6) -0.0159(6)
    O2 0.0659(10) 0.0596(9) 0.0547(9) -0.0182(7) 0.0409(8) -0.0158(7)
    Cl1 0.0392(3) 0.0653(4) 0.1207(6) -0.0156(3) 0.0190(3) -0.0037(4)
    N1 0.0532(10) 0.0422(9) 0.0511(10) -0.0077(8) 0.0309(8) -0.0147(7)
    N2 0.0571(12) 0.0748(13) 0.0627(12) -0.0146(10) 0.0368(10) -0.0200(10)
_geom_special_details
;
 All esds (except the esd in the dihedral angle between two l.s. planes)
 are estimated using the full covariance matrix.  The cell esds are taken
 into account individually in the estimation of esds in distances, angles
 and torsion angles; correlations between esds in cell parameters are only
 used when they are defined by crystal symmetry.  An approximate (isotropic)
 treatment of cell esds is used for estimating esds involving l.s. planes.
;
loop_
    _geom_bond_atom_site_label_1
    _geom_bond_atom_site_label_2
    _geom_bond_site_symmetry_2
    _geom_bond_distance
    _geom_bond_publ_flag
    C2 N1 . 1.345(2) ?
    C2 O1 . 1.347(2) ?
    C2 C3 . 1.353(2) ?
    C3 C17 . 1.408(2) ?
    C3 C4 . 1.516(2) ?
    C4 C5 . 1.509(2) ?
    C4 C11 . 1.525(2) ?
    C4 H4 . 0.9800 ?
    C5 C10 . 1.375(2) ?
    C5 C6 . 1.393(2) ?
    C6 C7 . 1.382(3) ?
    C6 H6 . 0.9300 ?
    C7 C8 . 1.382(3) ?
    C7 H7 . 0.9300 ?
    C8 O2 . 1.366(2) ?
    C8 C9 . 1.376(2) ?
    C9 C10 . 1.379(2) ?
    C9 H9 . 0.9300 ?
    C10 O1 . 1.3932(19) ?
    C11 C16 . 1.385(2) ?
    C11 C12 . 1.389(2) ?
    C12 C13 . 1.377(3) ?
    C12 H12 . 0.9300 ?
    C13 C14 . 1.375(3) ?
    C13 H13 . 0.9300 ?
    C14 C15 . 1.367(3) ?
    C14 H14 . 0.9300 ?
    C15 C16 . 1.387(3) ?
    C15 H15 . 0.9300 ?
    C16 Cl1 . 1.737(2) ?
    C17 N2 . 1.146(2) ?
    O2 H2 . 0.8200 ?
    N1 H1A . 0.8600 ?
    N1 H1B . 0.8600 ?
loop_
    _geom_angle_atom_site_label_1
    _geom_angle_atom_site_label_2
    _geom_angle_atom_site_label_3
    _geom_angle_site_symmetry_1
    _geom_angle_site_symmetry_3
    _geom_angle
    _geom_angle_publ_flag
    N1 C2 O1 . . 110.58(15) ?
    N1 C2 C3 . . 126.39(16) ?
    O1 C2 C3 . . 123.03(15) ?
    C2 C3 C17 . . 116.70(15) ?
    C2 C3 C4 . . 123.38(15) ?
    C17 C3 C4 . . 119.72(15) ?
    C5 C4 C3 . . 109.23(13) ?
    C5 C4 C11 . . 112.01(13) ?
    C3 C4 C11 . . 109.81(13) ?
    C5 C4 H4 . . 108.6 ?
    C3 C4 H4 . . 108.6 ?
    C11 C4 H4 . . 108.6 ?
    C10 C5 C6 . . 116.37(15) ?
    C10 C5 C4 . . 122.16(15) ?
    C6 C5 C4 . . 121.44(15) ?
    C7 C6 C5 . . 121.86(17) ?
    C7 C6 H6 . . 119.1 ?
    C5 C6 H6 . . 119.1 ?
    C6 C7 C8 . . 119.46(16) ?
    C6 C7 H7 . . 120.3 ?
    C8 C7 H7 . . 120.3 ?
    O2 C8 C9 . . 116.76(16) ?
    O2 C8 C7 . . 123.03(16) ?
    C9 C8 C7 . . 120.21(16) ?
    C8 C9 C10 . . 118.71(17) ?
    C8 C9 H9 . . 120.6 ?
    C10 C9 H9 . . 120.6 ?
    C5 C10 C9 . . 123.36(16) ?
    C5 C10 O1 . . 122.36(15) ?
    C9 C10 O1 . . 114.28(15) ?
    C16 C11 C12 . . 116.58(17) ?
    C16 C11 C4 . . 123.24(16) ?
    C12 C11 C4 . . 120.11(15) ?
    C13 C12 C11 . . 121.94(18) ?
    C13 C12 H12 . . 119.0 ?
    C11 C12 H12 . . 119.0 ?
    C14 C13 C12 . . 119.8(2) ?
    C14 C13 H13 . . 120.1 ?
    C12 C13 H13 . . 120.1 ?
    C15 C14 C13 . . 120.1(2) ?
    C15 C14 H14 . . 120.0 ?
    C13 C14 H14 . . 120.0 ?
    C14 C15 C16 . . 119.5(2) ?
    C14 C15 H15 . . 120.3 ?
    C16 C15 H15 . . 120.3 ?
    C11 C16 C15 . . 122.1(2) ?
    C11 C16 Cl1 . . 120.11(15) ?
    C15 C16 Cl1 . . 117.79(16) ?
    N2 C17 C3 . . 178.0(2) ?
    C2 O1 C10 . . 118.87(13) ?
    C8 O2 H2 . . 109.5 ?
    C2 N1 H1A . . 120.0 ?
    C2 N1 H1B . . 120.0 ?
    H1A N1 H1B . . 120.0 ?
loop_
    _geom_torsion_atom_site_label_1
    _geom_torsion_atom_site_label_2
    _geom_torsion_atom_site_label_3
    _geom_torsion_atom_site_label_4
    _geom_torsion_site_symmetry_1
    _geom_torsion_site_symmetry_2
    _geom_torsion_site_symmetry_3
    _geom_torsion_site_symmetry_4
    _geom_torsion
    _geom_torsion_publ_flag
    N1 C2 C3 C17 . . . . 1.4(3) ?
    O1 C2 C3 C17 . . . . -179.18(17) ?
    N1 C2 C3 C4 . . . . 176.25(17) ?
    O1 C2 C3 C4 . . . . -4.3(3) ?
    C2 C3 C4 C5 . . . . 10.3(2) ?
    C17 C3 C4 C5 . . . . -175.06(16) ?
    C2 C3 C4 C11 . . . . -112.94(19) ?
    C17 C3 C4 C11 . . . . 61.7(2) ?
    C3 C4 C5 C10 . . . . -8.7(2) ?
    C11 C4 C5 C10 . . . . 113.14(18) ?
    C3 C4 C5 C6 . . . . 172.89(16) ?
    C11 C4 C5 C6 . . . . -65.2(2) ?
    C10 C5 C6 C7 . . . . -1.2(3) ?
    C4 C5 C6 C7 . . . . 177.30(17) ?
    C5 C6 C7 C8 . . . . 0.8(3) ?
    C6 C7 C8 O2 . . . . -179.04(18) ?
    C6 C7 C8 C9 . . . . 0.5(3) ?
    O2 C8 C9 C10 . . . . 178.20(17) ?
    C7 C8 C9 C10 . . . . -1.4(3) ?
    C6 C5 C10 C9 . . . . 0.3(3) ?
    C4 C5 C10 C9 . . . . -178.19(17) ?
    C6 C5 C10 O1 . . . . 179.99(16) ?
    C4 C5 C10 O1 . . . . 1.5(3) ?
    C8 C9 C10 C5 . . . . 1.0(3) ?
    C8 C9 C10 O1 . . . . -178.75(16) ?
    C5 C4 C11 C16 . . . . 138.04(17) ?
    C3 C4 C11 C16 . . . . -100.42(19) ?
    C5 C4 C11 C12 . . . . -45.1(2) ?
    C3 C4 C11 C12 . . . . 76.49(19) ?
    C16 C11 C12 C13 . . . . 1.1(3) ?
    C4 C11 C12 C13 . . . . -176.05(17) ?
    C11 C12 C13 C14 . . . . -0.3(3) ?
    C12 C13 C14 C15 . . . . -0.5(3) ?
    C13 C14 C15 C16 . . . . 0.5(3) ?
    C12 C11 C16 C15 . . . . -1.0(3) ?
    C4 C11 C16 C15 . . . . 175.98(18) ?
    C12 C11 C16 Cl1 . . . . 178.20(13) ?
    C4 C11 C16 Cl1 . . . . -4.8(2) ?
    C14 C15 C16 C11 . . . . 0.3(3) ?
    C14 C15 C16 Cl1 . . . . -178.97(18) ?
    N1 C2 O1 C10 . . . . 175.17(15) ?
    C3 C2 O1 C10 . . . . -4.3(3) ?
    C5 C10 O1 C2 . . . . 5.7(3) ?
    C9 C10 O1 C2 . . . . -174.53(16) ?
loop_
    _geom_hbond_atom_site_label_D
    _geom_hbond_atom_site_label_H
    _geom_hbond_atom_site_label_A
    _geom_hbond_site_symmetry_A
    _geom_hbond_distance_DH
    _geom_hbond_distance_HA
    _geom_hbond_distance_DA
    _geom_hbond_angle_DHA
    _geom_hbond_publ_flag
    N1 H1A O2 3_665 0.86 2.19 3.037(2) 167.4 yes
    C9 H9 O1 3_665 0.93 2.50 3.416(2) 168.3 yes
    O2 H2 N2 1_456 0.82 1.99 2.773(2) 159.9 yes
    C4 H4 Cl1 1_555 0.98 2.58 3.102(2) 113 yes
    C12 H12 <i>Cg</i>1 1_555 0.93 2.74 3.085(2) 103 yes
    C12 H12 <i>Cg</i>4 1_555 0.93 2.83 3.291(2) 112 yes
    C14 H14 <i>Cg</i>3 4_555 0.93 2.85 3.494(2) 127 yes
_shelx_space_group_comment
;
The symmetry employed for this shelxl refinement is uniquely defined
by the following loop, which should always be used as a source of
symmetry information in preference to the above space-group names.
They are only intended as comments.
;
_shelx_estimated_absorpt_T_min     0.959
_shelx_estimated_absorpt_T_max     0.973
_shelx_hkl_file
;
   1   0   0  110.09    1.68
   1   0   0  112.08    1.58
  -1   0   0  111.33    1.98
  -1   0   0  108.81    1.65
  -1   0   0  108.38    1.68
  -1   0   0  105.26    1.53
   1   0   0  108.27    1.73
   1   0   0  107.93    1.84
   1   0   0  109.57    1.98
  -1   0   0  105.45    1.73
  -1   0   0  110.45    1.84
   2   0   0   22.51    0.62
   2   0   0   23.71    0.72
  -2   0   0   23.79    0.63
  -2   0   0   22.64    0.54
  -2   0   0   22.35    0.57
   2   0   0   23.78    0.58
   2   0   0   23.89    0.58
   2   0   0   23.03    0.38
  -2   0   0   24.10    0.58
  -3   0   0   70.08    1.40
   3   0   0   70.17    1.54
   3   0   0   72.15    1.74
   3   0   0   71.12    1.41
   3   0   0   68.93    1.04
   4   0   0   20.25    0.79
   4   0   0   21.32    0.91
  -4   0   0   20.40    0.70
   4   0   0   22.26    0.73
   5   0   0    1.12    0.27
  -5   0   0    0.77    0.22
   5   0   0    0.98    0.30
   6   0   0    0.62    0.31
   6   0   0    0.30    0.24
   7   0   0    0.16    0.30
   7   0   0   -0.06    0.29
   8   0   0    0.13    0.37
   8   0   0    0.64    0.47
   0  -1   0   -0.01    0.00
   0  -1   0    0.00    0.00
   0  -1   0    0.00    0.00
   0  -1   0    0.00    0.00
   0   1   0    0.00    0.00
   0   1   0    0.00    0.00
   0   1   0    0.00    0.00
   0   1   0    0.00    0.00
  -1  -1   0   28.17    0.52
  -1  -1   0   27.31    0.51
   1  -1   0   28.28    0.57
   1  -1   0   28.36    0.54
  -1  -1   0   28.64    0.61
   1  -1   0   28.44    0.65
  -1  -1   0   28.11    0.54
   1  -1   0   27.46    0.57
  -1  -1   0   28.27    0.46
   1   1   0   27.92    0.65
  -1   1   0   28.02    0.54
  -1   1   0   28.00    0.57
   1   1   0   28.34    0.53
   1   1   0   27.58    0.51
   1   1   0   28.42    0.60
   1   1   0   28.34    0.46
  -1   1   0   27.71    0.65
   1   1   0   28.71    0.54
  -1   1   0   28.79    0.57
  -2  -1   0   56.96    1.05
   2  -1   0   56.63    1.17
  -2  -1   0   57.11    1.09
  -2  -1   0   57.18    0.89
   2  -1   0   57.87    0.82
   2  -1   0   58.44    1.09
   2  -1   0   56.78    1.32
  -2  -1   0   56.56    1.07
  -2  -1   0   57.10    1.21
   2  -1   0   57.95    1.13
   2   1   0   55.71    1.20
   2   1   0   58.48    1.09
  -2   1   0   57.42    1.09
   2   1   0   58.00    1.08
  -2   1   0   56.05    1.13
   2   1   0   57.78    1.06
   2   1   0   55.87    1.31
   2   1   0   57.04    0.89
  -2   1   0   56.18    1.05
  -2   1   0   57.97    1.17
  -3  -1   0   55.21    1.18
   3  -1   0   53.82    1.45
   3  -1   0   55.33    1.29
   3  -1   0   55.66    1.19
   3   1   0   55.37    0.88
   3   1   0   54.24    1.45
  -3   1   0   54.70    1.17
   3   1   0   56.56    1.19
   3   1   0   56.79    1.33
   3   1   0   56.74    1.18
   4  -1   0   10.95    0.50
   4  -1   0   10.78    0.55
   4  -1   0   10.99    0.66
  -4  -1   0   10.32    0.49
   4   1   0   10.43    0.23
   4   1   0   10.29    0.62
   4   1   0   10.02    0.48
   4   1   0   10.42    0.56
  -4   1   0   11.04    0.50
   5  -1   0    9.88    0.70
   5  -1   0   10.35    0.62
  -5  -1   0   10.33    0.55
   5   1   0   10.20    0.73
   5   1   0   10.81    0.65
  -5   1   0   10.39    0.55
   6  -1   0   16.11    0.87
   6  -1   0   15.71    0.99
   6   1   0   14.79    0.99
   6   1   0   15.74    0.88
   7  -1   0   -0.23    0.26
   7  -1   0    0.32    0.30
   7   1   0   -0.35    0.22
   7   1   0   -0.16    0.19
   8  -1   0    0.66    0.40
   8  -1   0    1.81    0.58
   8   1   0    0.99    0.51
   8   1   0    1.04    0.46
   0  -2   0   -0.05    0.01
   0  -2   0   -0.05    0.01
   0  -2   0   -0.03    0.01
   0  -2   0   -0.06    0.01
   0  -2   0   -0.02    0.02
   0   2   0   -0.03    0.01
   0   2   0   -0.03    0.01
   0   2   0   -0.04    0.01
   0   2   0   -0.04    0.02
   0   2   0   -0.05    0.01
   0   2   0   -0.05    0.01
  -1  -2   0    9.79    0.25
  -1  -2   0    9.56    0.26
  -1  -2   0    9.30    0.29
   1  -2   0    9.36    0.26
   1  -2   0    9.03    0.32
  -1  -2   0    9.33    0.22
   1  -2   0    9.37    0.18
   1  -2   0    9.09    0.25
   1  -2   0    9.33    0.29
  -1  -2   0    9.18    0.20
  -1   2   0   10.02    0.26
  -1   2   0    9.86    0.26
   1   2   0    9.36    0.30
   1   2   0    9.58    0.26
  -1   2   0    9.37    0.28
  -1   2   0    8.36    0.17
  -1   2   0    9.23    0.32
   1   2   0    9.31    0.25
   1   2   0    9.32    0.22
   1   2   0    9.00    0.20
  -2  -2   0    2.20    0.21
  -2  -2   0    2.35    0.18
  -2  -2   0    2.67    0.13
   2  -2   0    2.55    0.18
  -2  -2   0    2.48    0.16
   2  -2   0    3.18    0.22
   2  -2   0    2.57    0.18
   2  -2   0    2.55    0.24
   2   2   0    2.84    0.16
   2   2   0    2.59    0.12
   2   2   0    2.85    0.18
  -2   2   0    2.67    0.18
   2   2   0    2.10    0.20
  -2   2   0    2.49    0.21
   2   2   0    2.69    0.21
   2   2   0    2.62    0.17
  -2   2   0    2.70    0.18
   3  -2   0   24.03    0.74
   3  -2   0   24.80    0.89
  -3  -2   0   25.73    0.51
  -3  -2   0   25.35    0.71
   3  -2   0   24.57    0.70
   3   2   0   25.06    0.65
   3   2   0   26.11    0.89
   3   2   0   25.06    0.80
  -3   2   0   24.78    0.69
   3   2   0   25.46    0.71
   3   2   0   25.52    0.50
   4  -2   0    9.36    0.47
   4  -2   0    7.98    0.56
  -4  -2   0    8.65    0.45
   4  -2   0    8.41    0.48
   4   2   0    8.33    0.24
   4   2   0    9.33    0.61
  -4   2   0    9.63    0.46
   4   2   0    8.92    0.52
   4   2   0    8.41    0.44
   5  -2   0   -0.06    0.14
  -5  -2   0   -0.12    0.14
   5  -2   0   -0.21    0.12
   5   2   0   -0.02    0.18
   5   2   0   -0.06    0.11
  -5   2   0   -0.25    0.14
   6  -2   0   14.12    0.81
   6  -2   0   14.00    0.97
   6   2   0   13.22    0.83
   6   2   0   15.68    1.01
   7  -2   0    3.70    0.62
   7  -2   0    4.33    0.58
   7   2   0    4.45    0.60
   7   2   0    4.24    0.64
   8  -2   0    1.14    0.46
   8  -2   0   -0.64    0.31
   8   2   0   -0.06    0.38
   8   2   0   -0.09    0.33
   0  -3   0   -0.32    0.02
   0  -3   0   -0.32    0.02
   0  -3   0   -0.24    0.02
   0  -3   0   -0.22    0.03
   0   3   0   -0.34    0.02
   0   3   0   -0.17    0.04
   0   3   0   -0.28    0.02
   0   3   0   -0.29    0.02
   0   3   0   -0.31    0.02
  -1  -3   0   88.42    1.59
   1  -3   0   89.28    1.43
  -1  -3   0   89.97    1.37
   1  -3   0   87.80    1.70
   1  -3   0   91.06    1.53
   1  -3   0   90.54    1.31
  -1  -3   0   89.33    1.44
   1  -3   0   87.25    1.48
  -1  -3   0   89.18    1.41
   1   3   0   90.15    1.44
  -1   3   0   91.23    1.48
   1   3   0   89.59    1.73
  -1   3   0   89.98    1.70
   1   3   0   87.39    1.59
  -1   3   0   87.48    1.53
  -1   3   0   88.13    1.31
   1   3   0   88.14    1.35
  -1   3   0   90.51    1.44
   1   3   0   87.93    1.42
   1   3   0   87.34    1.37
   2  -3   0    2.59    0.23
   2  -3   0    2.46    0.08
  -2  -3   0    2.37    0.15
  -2  -3   0    2.52    0.14
   2  -3   0    2.40    0.21
  -2  -3   0    2.72    0.19
   2  -3   0    2.45    0.18
   2  -3   0    2.55    0.18
   2   3   0    2.40    0.13
   2   3   0    2.41    0.18
  -2   3   0    2.45    0.18
   2   3   0    2.60    0.15
   2   3   0    2.40    0.17
  -2   3   0    2.57    0.18
  -2   3   0    2.55    0.20
   2   3   0    2.50    0.20
   3  -3   0   15.42    0.54
   3  -3   0   15.14    0.68
  -3  -3   0   14.59    0.52
  -3  -3   0   15.29    0.38
   3  -3   0   14.95    0.54
   3   3   0   14.89    0.50
   3   3   0   14.49    0.59
   3   3   0   15.93    0.54
   3   3   0   16.26    0.68
   3   3   0   15.15    0.46
  -3   3   0   15.01    0.52
   3   3   0   15.01    0.37
  -4  -3   0    1.68    0.25
   4  -3   0    1.01    0.26
   4  -3   0    1.57    0.26
   4  -3   0    1.35    0.23
   4   3   0    1.38    0.29
   4   3   0    1.30    0.23
   4   3   0    1.25    0.22
   4   3   0    1.46    0.13
  -4   3   0    1.37    0.22
   5  -3   0    0.07    0.17
  -5  -3   0    0.16    0.17
   5  -3   0    0.15    0.18
   5   3   0    0.29    0.17
   5   3   0    0.06    0.17
  -5   3   0    0.37    0.21
   6  -3   0    2.26    0.38
   6  -3   0    2.14    0.44
   6   3   0    2.23    0.39
   6   3   0    2.74    0.50
   7  -3   0    5.52    0.63
   7  -3   0    7.73    0.86
   7   3   0    6.36    0.70
   7   3   0    8.26    0.86
   8  -3   0    1.84    0.52
   8  -3   0    0.59    0.38
   8   3   0    1.91    0.59
   8   3   0    0.79    0.43
   0  -4   0   23.09    0.46
   0  -4   0   23.34    0.46
   0  -4   0   23.21    0.55
   0  -4   0   23.17    0.46
   0   4   0   22.60    0.45
   0   4   0   20.14    0.45
   0   4   0   23.07    0.53
   0   4   0   23.03    0.55
   1  -4   0    2.77    0.17
  -1  -4   0    2.50    0.22
  -1  -4   0    2.81    0.17
   1  -4   0    2.78    0.12
   1  -4   0    2.62    0.18
  -1  -4   0    2.63    0.15
  -1  -4   0    2.58    0.14
   1  -4   0    2.94    0.16
   1  -4   0    2.78    0.12
   1  -4   0    2.55    0.18
  -1  -4   0    2.67    0.14
  -1   4   0    3.05    0.20
   1   4   0    2.68    0.18
   1   4   0    2.83    0.15
  -1   4   0    3.12    0.19
  -1   4   0    2.80    0.13
  -1   4   0    2.84    0.12
   1   4   0    2.94    0.14
   1   4   0    2.94    0.20
   1   4   0    2.76    0.15
  -1   4   0    2.64    0.15
  -2  -4   0    4.93    0.20
   2  -4   0    4.91    0.25
   2  -4   0    4.76    0.23
   2  -4   0    4.75    0.32
  -2  -4   0    4.26    0.23
   2  -4   0    4.82    0.14
   2   4   0    4.62    0.23
  -2   4   0    4.52    0.24
  -2   4   0    4.35    0.29
   2   4   0    4.60    0.17
   2   4   0    4.64    0.24
   2   4   0    4.68    0.20
   2   4   0    5.06    0.29
  -2   4   0    4.96    0.23
   3  -4   0    9.03    0.41
   3  -4   0    9.52    0.53
  -3  -4   0    9.47    0.31
   3  -4   0   10.43    0.44
  -3  -4   0    9.99    0.43
   3   4   0    9.96    0.50
   3   4   0   10.19    0.31
   3   4   0    9.98    0.43
   3   4   0    9.73    0.34
   3   4   0    9.18    0.51
  -3   4   0    9.41    0.41
   3   4   0   10.07    0.41
  -4  -4   0    2.25    0.16
   4  -4   0    1.92    0.26
  -4  -4   0    2.00    0.27
   4  -4   0    2.13    0.34
   4   4   0    2.31    0.32
   4   4   0    1.42    0.24
   4   4   0    2.12    0.27
   4   4   0    2.01    0.16
   4   4   0    2.02    0.32
  -4   4   0    2.35    0.26
  -5  -4   0    2.10    0.33
   5  -4   0    2.08    0.39
   5  -4   0    2.42    0.34
   5   4   0    1.99    0.37
   5   4   0    2.64    0.17
   5   4   0    2.75    0.39
  -5   4   0    2.86    0.36
   6  -4   0    9.61    0.83
   6  -4   0   10.21    0.68
   6   4   0   10.84    0.84
   6   4   0   10.11    0.72
   7  -4   0    1.55    0.44
   7  -4   0    1.33    0.40
   7   4   0    2.22    0.54
   7   4   0    1.14    0.36
   8  -4   0   -0.18    0.39
   8   4   0   -0.35    0.31
   8   4   0    0.13    0.38
   0  -5   0    0.00    0.04
   0  -5   0    0.04    0.06
   0  -5   0    0.01    0.08
   0  -5   0    0.00    0.04
   0  -5   0   -0.02    0.03
   0   5   0    0.02    0.04
   0   5   0    0.02    0.05
   0   5   0    0.06    0.07
   0   5   0    0.03    0.04
   0   5   0    0.00    0.04
   0   5   0   -0.01    0.06
  -1  -5   0   77.01    1.27
  -1  -5   0   75.48    1.43
  -1  -5   0   73.02    1.30
   1  -5   0   75.67    1.53
   1  -5   0   75.94    1.27
  -1  -5   0   75.79    1.28
   1  -5   0   77.02    1.30
  -1  -5   0   76.43    1.58
   1  -5   0   76.81    1.21
   1  -5   0   73.94    1.54
   1  -5   0   76.08    1.39
   1   5   0   76.67    1.57
   1   5   0   76.55    1.31
  -1   5   0   76.17    1.53
  -1   5   0   76.78    1.40
  -1   5   0   76.66    1.26
  -1   5   0   75.05    1.29
  -1   5   0   75.29    1.20
   1   5   0   76.17    1.27
  -1   5   0   76.28    1.52
   1   5   0   76.39    1.44
   1   5   0   73.72    1.28
   2  -5   0    0.49    0.15
  -2  -5   0    0.74    0.14
   2  -5   0    0.64    0.07
   2  -5   0    0.57    0.10
  -2  -5   0    0.78    0.11
   2  -5   0    0.56    0.12
  -2   5   0    0.78    0.09
  -2   5   0    0.72    0.11
  -2   5   0    0.62    0.13
   2   5   0    0.85    0.11
   2   5   0    0.74    0.07
   2   5   0    0.76    0.13
   2   5   0    0.67    0.12
   2   5   0    0.67    0.14
  -2   5   0    0.77    0.15
   3  -5   0   -0.05    0.08
   3  -5   0   -0.01    0.03
   3  -5   0   -0.07    0.08
  -3  -5   0   -0.01    0.10
   3  -5   0   -0.06    0.08
  -3  -5   0    0.01    0.07
  -3   5   0    0.04    0.10
   3   5   0   -0.14    0.07
   3   5   0   -0.10    0.07
   3   5   0   -0.01    0.06
   3   5   0    0.00    0.13
   3   5   0    0.02    0.07
   3   5   0   -0.06    0.09
  -4  -5   0    0.36    0.16
  -4  -5   0    0.40    0.10
   4  -5   0    0.73    0.21
   4  -5   0    0.34    0.14
   4   5   0    0.36    0.17
   4   5   0    0.20    0.15
   4   5   0    0.25    0.10
   4   5   0    0.30    0.12
   4   5   0    0.34    0.13
  -4   5   0    0.44    0.16
   5  -5   0   -0.02    0.16
  -5  -5   0    0.45    0.23
   5  -5   0   -0.01    0.22
   5   5   0    0.33    0.21
   5   5   0    0.30    0.23
   5   5   0    0.07    0.10
  -5   5   0    0.21    0.18
   6  -5   0    1.79    0.36
   6  -5   0    2.08    0.46
   6   5   0    1.99    0.42
   6   5   0    1.45    0.38
   7  -5   0    6.47    0.82
   7  -5   0    5.90    0.69
   7   5   0    6.53    0.73
   7   5   0    7.52    0.76
   8  -5   0    0.93    0.49
   8   5   0    0.51    0.43
   8   5   0    0.76    0.46
   0  -6   0  204.24    3.67
   0  -6   0  202.21    3.60
   0  -6   0  208.89    3.21
   0  -6   0  209.12    3.07
   0  -6   0  210.27    3.12
   0   6   0  206.72    3.67
   0   6   0  206.26    3.61
   0   6   0  206.20    3.07
   0   6   0  206.03    3.32
   0   6   0  206.91    3.13
   1  -6   0    7.92    0.26
  -1  -6   0    8.17    0.29
  -1  -6   0    7.75    0.30
  -1  -6   0    7.91    0.16
   1  -6   0    8.24    0.39
  -1  -6   0    8.01    0.38
   1  -6   0    7.81    0.32
  -1  -6   0    7.79    0.28
  -1  -6   0    7.80    0.32
   1  -6   0    8.21    0.35
   1  -6   0    7.54    0.28
   1   6   0    7.92    0.29
   1   6   0    8.06    0.32
  -1   6   0    7.76    0.35
  -1   6   0    8.47    0.27
   1   6   0    8.21    0.30
  -1   6   0    8.16    0.22
  -1   6   0    8.41    0.34
  -1   6   0    7.89    0.29
   1   6   0    8.13    0.29
  -1   6   0    7.77    0.34
   1   6   0    8.88    0.41
   2  -6   0    0.58    0.12
   2  -6   0    0.67    0.17
  -2  -6   0    0.61    0.11
   2  -6   0    0.45    0.10
   2  -6   0    0.60    0.08
  -2  -6   0    0.61    0.13
   2  -6   0    0.61    0.16
  -2   6   0    0.68    0.13
   2   6   0    0.38    0.11
  -2   6   0    0.50    0.16
   2   6   0    0.70    0.13
   2   6   0    0.43    0.10
   2   6   0    0.68    0.05
  -2   6   0    0.56    0.09
   2   6   0    0.47    0.11
  -2   6   0    0.51    0.09
   3  -6   0   13.91    0.49
   3  -6   0   13.13    0.64
   3  -6   0   12.57    0.51
  -3  -6   0   13.71    0.43
  -3  -6   0   14.30    0.53
   3  -6   0   13.05    0.29
   3   6   0   12.77    0.41
   3   6   0   13.60    0.50
   3   6   0   13.59    0.60
   3   6   0   13.54    0.52
  -3   6   0   13.37    0.51
   3   6   0   13.81    0.37
  -4  -6   0    4.62    0.26
   4  -6   0    3.82    0.31
   4  -6   0    4.35    0.46
  -4  -6   0    3.95    0.33
   4   6   0    4.46    0.25
  -4   6   0    4.58    0.34
   4   6   0    4.67    0.42
   4   6   0    3.91    0.23
   4   6   0    4.58    0.41
   4   6   0    3.72    0.30
  -5  -6   0   -0.09    0.15
   5  -6   0    0.20    0.23
   5  -6   0    0.23    0.19
   5   6   0    0.54    0.24
  -5   6   0    0.24    0.16
   5   6   0    0.09    0.11
   6  -6   0    0.48    0.25
   6  -6   0    0.53    0.27
   6   6   0    1.02    0.33
   6   6   0    0.66    0.33
   7  -6   0   10.87    1.01
   7  -6   0    9.41    0.75
   7   6   0    9.61    0.86
   7   6   0   10.79    0.90
   0  -7   0   -0.06    0.07
   0   7   0   -0.04    0.10
   1  -7   0    5.88    0.35
   1  -7   0    4.42    0.23
  -1  -7   0    4.18    0.22
  -1  -7   0    4.14    0.23
  -1  -7   0    4.11    0.22
   1  -7   0    4.03    0.26
  -1  -7   0    3.92    0.20
  -1  -7   0    3.98    0.13
  -1  -7   0    3.87    0.28
   1  -7   0    3.91    0.26
   1  -7   0    4.04    0.20
  -1   7   0    4.01    0.28
   1   7   0    4.36    0.23
  -1   7   0    4.28    0.16
   1   7   0    3.88    0.21
  -1   7   0    3.91    0.24
  -1   7   0    4.39    0.26
  -1   7   0    4.14    0.23
   1   7   0    4.56    0.33
   1   7   0    3.62    0.21
  -1   7   0    4.09    0.21
   1   7   0    3.94    0.23
   2  -7   0   73.60    1.70
  -2  -7   0   73.98    1.33
   2  -7   0   74.82    1.22
   2  -7   0   73.92    1.68
   2  -7   0   72.67    1.34
  -2  -7   0   71.92    1.41
   2  -7   0   75.49    1.41
   2   7   0   70.87    1.37
  -2   7   0   72.93    1.21
   2   7   0   75.61    1.42
  -2   7   0   74.37    1.34
   2   7   0   71.28    1.32
  -2   7   0   71.96    1.52
  -2   7   0   72.28    1.39
   2   7   0   71.17    1.57
   3  -7   0   27.71    0.79
   3  -7   0   26.67    0.98
   3  -7   0   28.40    0.74
  -3  -7   0   26.20    0.78
   3  -7   0   26.95    0.53
   3   7   0   25.65    0.66
   3   7   0   25.67    0.89
   3   7   0   27.13    0.78
   3   7   0   26.54    0.55
  -3   7   0   26.89    0.77
   3   7   0   26.92    0.75
   4  -7   0    9.20    0.47
   4  -7   0    7.69    0.60
  -4  -7   0    7.88    0.46
   4   7   0    8.62    0.33
   4   7   0    9.37    0.56
   4   7   0    9.06    0.37
   4   7   0    8.99    0.46
  -4   7   0    8.80    0.47
   4   7   0    8.55    0.57
   5  -7   0   88.12    2.03
  -5  -7   0   88.02    1.96
   5  -7   0   87.42    2.48
   5   7   0   88.88    1.58
  -5   7   0   87.87    1.92
   5   7   0   89.39    2.28
   5   7   0   87.30    2.41
   5   7   0   87.39    1.92
   6  -7   0   -0.10    0.26
   6  -7   0   -0.17    0.19
   6   7   0    0.17    0.21
   6   7   0    0.00    0.23
   7  -7   0   -0.17    0.26
   7  -7   0    0.31    0.27
   7   7   0    0.19    0.30
   7   7   0    0.21    0.25
   0  -8   0  299.38    4.56
   0  -8   0  288.83    5.21
   0  -8   0  298.27    4.43
   0  -8   0  293.88    4.35
   0  -8   0  292.87    5.12
   0   8   0  297.24    5.20
   0   8   0  294.74    4.43
   0   8   0  291.24    5.12
   0   8   0  294.14    4.35
   0   8   0  292.98    4.71
  -1  -8   0  309.62    5.63
  -1  -8   0  310.58    4.78
  -1  -8   0  320.48    4.72
   1  -8   0  318.94    4.77
  -1  -8   0  319.72    4.69
  -1  -8   0  321.10    5.20
   1  -8   0  311.31    5.58
   1  -8   0  315.80    5.58
   1  -8   0  320.43    4.62
   1  -8   0  319.33    5.03
   1   8   0  313.47    4.68
  -1   8   0  326.62    5.03
   1   8   0  309.01    4.75
  -1   8   0  311.22    5.22
   1   8   0  318.32    5.21
  -1   8   0  318.49    4.62
   1   8   0  318.70    4.78
  -1   8   0  314.96    5.57
  -1   8   0  313.32    4.76
   1   8   0  313.76    5.64
  -1   8   0  313.21    5.55
   1   8   0  313.01    4.24
   2  -8   0    2.49    0.25
  -2  -8   0    3.06    0.25
   2  -8   0    3.06    0.17
   2  -8   0    2.88    0.22
   2  -8   0    2.72    0.27
   2  -8   0    2.94    0.18
   2   8   0    2.93    0.27
   2   8   0    3.01    0.21
  -2   8   0    2.90    0.16
  -2   8   0    2.82    0.18
   2   8   0    2.92    0.22
   2   8   0    3.03    0.21
  -2   8   0    3.54    0.25
  -2   8   0    3.01    0.29
   3  -8   0   44.34    1.35
   3  -8   0   46.36    1.20
   3  -8   0   44.66    0.81
   3  -8   0   43.15    1.30
  -3  -8   0   42.87    1.07
   3  -8   0   43.75    1.01
  -3   8   0   42.89    1.05
   3   8   0   43.02    1.23
  -3   8   0   46.33    1.01
   3   8   0   43.38    1.05
   3   8   0   43.62    1.08
   3   8   0   44.73    0.76
   3   8   0   43.07    0.95
  -4  -8   0   12.54    0.58
   4  -8   0   12.82    0.56
   4  -8   0   11.98    0.72
   4  -8   0   12.89    0.27
   4   8   0   12.89    0.56
  -4   8   0   12.70    0.57
   4   8   0   12.35    0.69
   4   8   0   12.78    0.69
   4   8   0   13.05    0.47
   4   8   0   13.29    0.39
   5  -8   0    1.23    0.36
  -5  -8   0    1.48    0.28
   5  -8   0    1.18    0.26
   5   8   0    1.43    0.34
  -5   8   0    1.53    0.29
   5   8   0    1.05    0.20
   5   8   0    1.55    0.34
   5   8   0    1.64    0.28
   6  -8   0    7.68    0.74
   6  -8   0    8.24    0.65
   6   8   0    7.81    0.72
   6   8   0    9.17    0.77
   7  -8   0    3.22    0.63
   7   8   0    3.91    0.63
   7   8   0    3.36    0.61
   1  -9   0  297.30    5.43
  -1  -9   0  308.96    5.06
  -1  -9   0  300.57    5.50
   1  -9   0  308.89    4.64
  -1  -9   0  300.65    4.65
  -1  -9   0  309.65    4.58
   1  -9   0  272.91    5.38
   1  -9   0  313.74    4.50
  -1   9   0  312.68    4.89
   1   9   0  296.58    4.63
  -1   9   0  308.57    4.50
  -1   9   0  305.18    4.64
   1   9   0  304.82    5.06
   1   9   0  313.57    4.57
   1   9   0  309.41    4.18
  -2  -9   0    2.98    0.31
   2  -9   0    3.07    0.25
   2  -9   0    2.85    0.29
   2  -9   0    2.83    0.30
   2  -9   0    3.03    0.19
  -2  -9   0    3.12    0.26
   2  -9   0    2.92    0.18
  -2   9   0    2.82    0.27
   2   9   0    3.16    0.23
   2   9   0    3.02    0.26
   2   9   0    3.03    0.23
  -2   9   0    2.94    0.21
  -2   9   0    2.92    0.25
   2   9   0    3.12    0.25
  -2   9   0    2.91    0.16
   3  -9   0   19.56    0.84
   3  -9   0   20.50    0.84
  -3  -9   0   20.66    0.70
   3  -9   0   20.08    0.60
   3  -9   0   19.18    0.48
   3   9   0   20.54    0.61
  -3   9   0   19.58    0.57
   3   9   0   20.71    0.80
  -3   9   0   19.87    0.67
   3   9   0   19.83    0.65
  -3   9   0   20.21    0.49
   4  -9   0    9.85    0.49
   4  -9   0    8.94    0.63
  -4  -9   0    9.01    0.50
   4  -9   0    9.58    0.26
   4  -9   0    9.33    0.63
   4   9   0    9.48    0.63
   4   9   0    8.60    0.28
   4   9   0    9.65    0.42
  -4   9   0    9.68    0.50
   4   9   0    8.94    0.59
   4   9   0    9.22    0.49
   5  -9   0   10.15    0.80
   5  -9   0    9.96    0.60
  -5  -9   0    9.30    0.56
   5   9   0    9.16    0.44
  -5   9   0    9.35    0.55
   5   9   0    9.72    0.67
   5   9   0   10.19    0.58
   5   9   0    8.89    0.68
   6  -9   0   11.20    0.72
   6  -9   0   13.30    1.00
   6   9   0   14.34    0.98
   6   9   0   12.41    0.84
   7  -9   0    0.09    0.29
   7   9   0    0.31    0.33
   7   9   0    0.29    0.27
   0 -10   0   16.56    0.62
   0 -10   0   14.78    0.56
   0 -10   0   15.21    0.46
   0  10   0   14.90    0.49
   0  10   0   14.93    0.56
   0  10   0   14.91    0.48
   0  10   0   14.92    0.43
  -1 -10   0    2.03    0.25
   1 -10   0    2.17    0.20
   1 -10   0    2.30    0.26
   1 -10   0    2.48    0.31
  -1 -10   0    1.94    0.21
   1  10   0    1.91    0.20
  -1  10   0    2.07    0.21
   2 -10   0   24.15    0.85
  -2 -10   0   24.24    0.72
   2 -10   0   24.31    0.60
  -2 -10   0   22.56    0.86
   2 -10   0   24.48    0.88
  -2  10   0   23.99    0.53
   2  10   0   24.01    0.69
   2  10   0   24.61    0.72
   2  10   0   24.20    0.68
   2  10   0   24.35    0.79
  -2  10   0   23.01    0.59
  -2  10   0   24.15    0.70
   3 -10   0   20.22    0.85
  -3 -10   0   20.27    0.71
   3 -10   0   20.50    0.52
   3 -10   0   19.77    0.59
   3 -10   0   20.67    0.88
  -3  10   0   21.13    0.52
   3  10   0   19.77    0.67
  -3  10   0   19.00    0.66
  -3  10   0   21.06    0.58
   3  10   0   20.18    0.63
   3  10   0   20.26    0.80
  -4 -10   0   18.74    0.73
   4 -10   0   17.71    0.92
   4 -10   0   17.13    0.65
   4 -10   0   17.01    0.86
   4 -10   0   17.61    0.42
   4  10   0   17.62    0.68
   4  10   0   17.69    0.36
   4  10   0   17.59    0.60
   4  10   0   16.55    0.82
  -4  10   0   17.78    0.70
  -5 -10   0    5.54    0.46
   5 -10   0    5.51    0.65
   5 -10   0    5.62    0.48
   5 -10   0    6.37    0.58
   5  10   0    6.07    0.60
   5  10   0    5.44    0.36
   5  10   0    5.58    0.44
   5  10   0    5.85    0.58
  -5  10   0    5.95    0.45
   6 -10   0   29.12    1.39
   6 -10   0   27.66    1.43
   6 -10   0   25.70    1.02
   6  10   0   28.59    1.38
   6  10   0   27.73    1.31
   6  10   0   28.41    1.05
   7 -10   0    0.90    0.46
   7 -10   0    1.41    0.46
   7  10   0    0.55    0.35
   7  10   0    1.39    0.43
   0 -11   0    0.26    0.11
   0 -11   0    0.30    0.17
   0 -11   0    0.09    0.10
   0  11   0    0.15    0.07
   0  11   0    0.06    0.10
   0  11   0    0.03    0.08
  -1 -11   0   -0.05    0.12
   1 -11   0    0.19    0.14
  -1 -11   0    0.02    0.11
  -1 -11   0    0.20    0.08
   1 -11   0    0.29    0.14
   1  11   0    0.07    0.08
  -1  11   0    0.10    0.11
  -1  11   0    0.26    0.10
   1  11   0   -0.01    0.10
   1  11   0    0.02    0.09
  -2 -11   0    2.42    0.25
   2 -11   0    1.84    0.28
  -2 -11   0    2.16    0.34
   2 -11   0    1.91    0.29
   2  11   0    2.16    0.22
  -2  11   0    2.32    0.22
   2  11   0    1.68    0.24
  -2  11   0    2.18    0.20
  -2  11   0    2.30    0.14
   2  11   0    2.39    0.23
   3 -11   0    0.33    0.12
   3 -11   0    0.28    0.18
   3 -11   0    0.32    0.10
  -3 -11   0    0.38    0.17
   3 -11   0    0.18    0.19
   3  11   0    0.19    0.11
  -3  11   0    0.32    0.10
   3  11   0    0.22    0.15
   3  11   0    0.23    0.14
  -3  11   0    0.30    0.16
  -3  11   0    0.33    0.12
   4 -11   0    0.32    0.21
  -4 -11   0    0.41    0.18
   4 -11   0    0.19    0.08
   4 -11   0    0.42    0.25
   4 -11   0    0.39    0.17
  -4  11   0    0.38    0.18
   4  11   0   -0.08    0.11
   4  11   0    0.23    0.15
   4  11   0    0.00    0.13
   5 -11   0    1.77    0.32
   5 -11   0    2.85    0.48
   5 -11   0    2.85    0.48
  -5 -11   0    2.56    0.38
   5  11   0    2.86    0.39
   5  11   0    1.94    0.27
   5  11   0    1.77    0.37
   5  11   0    1.73    0.37
  -5  11   0    2.69    0.39
   6 -11   0    1.26    0.38
   6 -11   0    0.83    0.32
   6  11   0    0.95    0.35
   6  11   0    1.06    0.36
   6  11   0    0.95    0.28
   7 -11   0    0.40    0.32
   7 -11   0   -0.19    0.33
   7  11   0   -0.15    0.30
   7  11   0    0.29    0.31
   0 -12   0    4.72    0.35
   0 -12   0    4.05    0.34
   0 -12   0    4.38    0.27
   0  12   0    4.51    0.30
   0  12   0    4.03    0.24
   0  12   0    4.09    0.27
  -1 -12   0   32.93    0.88
   1 -12   0   31.74    1.00
  -1 -12   0   33.08    0.70
   1 -12   0   33.97    1.03
  -1 -12   0   33.81    1.04
   1  12   0   32.14    0.87
  -1  12   0   32.41    0.84
   1  12   0   33.14    0.86
  -1  12   0   31.55    0.81
   1  12   0   33.58    0.86
   2 -12   0    3.10    0.34
  -2 -12   0    4.36    0.33
  -2 -12   0    3.29    0.40
   2 -12   0    3.52    0.41
   2  12   0    3.64    0.17
   2  12   0    3.63    0.27
  -2  12   0    3.10    0.28
  -2  12   0    3.29    0.25
   2  12   0    4.19    0.29
   2  12   0    3.38    0.32
  -2  12   0    3.61    0.17
   3 -12   0    0.57    0.13
   3 -12   0    0.51    0.22
   3 -12   0    0.61    0.23
  -3 -12   0    0.53    0.19
   3  12   0    0.40    0.19
  -3  12   0    0.89    0.19
   3  12   0    0.70    0.18
  -3  12   0    0.55    0.11
   3  12   0    0.75    0.17
  -3  12   0    0.52    0.14
   4 -12   0    2.35    0.27
   4 -12   0    2.46    0.39
   4 -12   0    2.24    0.42
  -4 -12   0    2.36    0.34
   4 -12   0    2.04    0.17
  -4  12   0    2.66    0.34
   4  12   0    2.42    0.29
   4  12   0    2.42    0.32
   4  12   0    1.79    0.31
   5 -12   0    1.51    0.39
   5 -12   0    1.23    0.34
   5 -12   0    1.29    0.29
  -5 -12   0    1.55    0.33
  -5  12   0    1.59    0.32
   5  12   0    1.68    0.27
   5  12   0    1.12    0.30
   5  12   0    1.29    0.31
   5  12   0    1.54    0.31
   6 -12   0    0.83    0.41
   6 -12   0    1.02    0.39
   6  12   0    0.43    0.26
   6  12   0    0.67    0.30
   6  12   0    0.42    0.23
   7 -12   0    0.15    0.31
   7 -12   0    0.16    0.29
   7  12   0   -0.23    0.28
   7  12   0    0.18    0.27
   0 -13   0    0.17    0.15
   0 -13   0   -0.03    0.16
   0  13   0    0.10    0.10
   0  13   0    0.07    0.11
   0  13   0    0.10    0.09
  -1 -13   0    7.29    0.39
   1 -13   0    8.12    0.51
  -1 -13   0    7.51    0.52
   1 -13   0    7.98    0.47
  -1 -13   0    8.16    0.31
   1  13   0    7.64    0.41
   1  13   0    8.24    0.41
  -1  13   0    7.73    0.40
   1  13   0    8.87    0.42
  -1  13   0    7.74    0.39
  -1  13   0    7.37    0.26
   2 -13   0   33.67    1.10
  -2 -13   0   33.34    0.94
   2 -13   0   34.82    1.15
  -2 -13   0   33.30    0.54
  -2 -13   0   29.84    0.53
  -2 -13   0   32.69    1.16
  -2  13   0   33.30    0.92
   2  13   0   32.99    0.61
  -2  13   0   33.95    0.66
   2  13   0   32.06    1.01
  -2  13   0   33.17    0.83
   2  13   0   33.65    0.91
   2  13   0   32.88    0.91
  -3 -13   0    4.34    0.36
   3 -13   0    4.48    0.46
   3 -13   0    3.81    0.39
  -3  13   0    4.10    0.28
   3  13   0    4.09    0.33
  -3  13   0    4.18    0.23
   3  13   0    4.50    0.34
  -3  13   0    4.40    0.35
   3  13   0    3.77    0.39
   4 -13   0    0.42    0.24
   4 -13   0    0.41    0.23
   4 -13   0    0.32    0.17
  -4 -13   0    0.65    0.22
   4  13   0    0.36    0.18
   4  13   0    0.63    0.19
   4  13   0    0.48    0.24
  -4  13   0    0.14    0.18
  -5 -13   0   -0.16    0.17
   5 -13   0    0.18    0.29
   5 -13   0    0.04    0.22
   5 -13   0   -0.38    0.18
  -5  13   0    0.00    0.17
   5  13   0   -0.01    0.15
   5  13   0    0.16    0.23
   5  13   0    0.11    0.24
   5  13   0   -0.03    0.17
   6 -13   0    0.47    0.31
   6 -13   0    0.85    0.35
   6  13   0    0.35    0.22
   6  13   0    0.34    0.29
   6  13   0    0.42    0.26
   7 -13   0    0.76    0.48
   7 -13   0    0.47    0.34
   7  13   0    0.32    0.38
   7  13   0    0.03    0.31
   0 -14   0  167.27    3.51
   0 -14   0  173.41    3.41
   0  14   0  175.93    2.98
   0  14   0  177.47    3.03
   0  14   0  174.99    2.94
   1 -14   0    7.69    0.52
  -1 -14   0    7.59    0.42
   1 -14   0    7.26    0.47
  -1 -14   0    7.69    0.31
  -1 -14   0    7.48    0.54
   1  14   0    6.92    0.38
  -1  14   0    7.65    0.27
  -1  14   0    7.08    0.38
   1  14   0    7.42    0.40
   1  14   0    6.98    0.39
  -1  14   0    7.37    0.38
  -2 -14   0   16.31    0.65
  -2 -14   0   16.10    0.33
   2 -14   0   16.46    0.74
   2 -14   0   15.92    0.80
  -2 -14   0   16.00    0.80
  -2  14   0   15.92    0.57
   2  14   0   15.73    0.36
   2  14   0   17.04    0.63
  -2  14   0   16.09    0.63
  -2  14   0   16.44    0.39
   2  14   0   16.05    0.68
   2  14   0   15.37    0.61
   3 -14   0    1.20    0.29
   3 -14   0    1.16    0.34
  -3 -14   0    1.33    0.26
  -3  14   0    1.05    0.20
   3  14   0    0.95    0.23
  -3  14   0    0.86    0.12
   3  14   0    0.60    0.19
  -3  14   0    1.16    0.24
   3  14   0    1.20    0.23
   4 -14   0    8.09    0.41
   4 -14   0    7.90    0.61
   4 -14   0    7.23    0.65
  -4 -14   0    7.78    0.50
   4  14   0    7.17    0.58
   4  14   0    8.18    0.51
  -4  14   0    8.08    0.51
   4  14   0    8.23    0.48
   5 -14   0    0.69    0.27
   5 -14   0    0.46    0.35
  -5 -14   0    0.59    0.25
   5  14   0    1.05    0.34
  -5  14   0    0.61    0.25
   5  14   0    0.38    0.26
   5  14   0    0.56    0.23
   5  14   0    0.62    0.23
   6 -14   0    0.66    0.33
   6 -14   0    0.25    0.34
   6  14   0    0.70    0.31
   6  14   0    0.21    0.25
   6  14   0    0.67    0.35
   7 -14   0    0.28    0.32
   7 -14   0    0.83    0.40
   7  14   0    0.50    0.35
   7  14   0    0.15    0.37
   1 -15   0    0.94    0.26
   1 -15   0    1.81    0.32
  -1 -15   0    1.29    0.32
  -1 -15   0    0.99    0.16
  -1 -15   0    1.43    0.24
  -1  15   0    1.19    0.23
  -1  15   0    1.31    0.14
   1  15   0    1.21    0.21
   1  15   0    1.42    0.21
  -1  15   0    1.35    0.23
   1  15   0    1.17    0.21
   2 -15   0   35.02    1.23
   2 -15   0   34.02    1.16
  -2 -15   0   35.50    0.64
  -2 -15   0   33.73    1.24
  -2 -15   0   34.28    1.01
  -2  15   0   33.21    0.96
   2  15   0   34.37    0.97
   2  15   0   31.10    1.02
  -2  15   0   33.54    0.67
   2  15   0   33.87    0.96
  -2  15   0   32.59    0.90
   3 -15   0   30.45    1.24
  -3 -15   0   29.52    0.97
   3 -15   0   28.19    1.12
   3  15   0   29.65    0.92
   3  15   0   28.77    0.66
   3  15   0   28.95    1.07
   3  15   0   28.68    0.92
  -3  15   0   27.82    0.92
  -3  15   0   29.37    0.80
  -3  15   0   30.39    0.67
   4 -15   0    3.51    0.50
  -4 -15   0    2.89    0.40
   4 -15   0    2.70    0.46
  -4  15   0    3.86    0.38
   4  15   0    3.22    0.34
  -4  15   0    3.51    0.28
   4  15   0    3.74    0.37
   4  15   0    4.02    0.48
   5 -15   0    1.91    0.42
   5 -15   0    1.96    0.49
  -5 -15   0    1.88    0.37
   5  15   0    2.38    0.35
   5  15   0    2.86    0.41
  -5  15   0    2.25    0.36
   5  15   0    2.38    0.44
   6 -15   0    2.21    0.58
   6 -15   0    3.24    0.60
   6  15   0    2.26    0.45
   6  15   0    1.82    0.45
   6  15   0    2.87    0.44
   7 -15   0    0.01    0.47
   7 -15   0    0.13    0.24
   7  15   0    0.03    0.37
   7  15   0    0.22    0.31
   7  15   0    0.22    0.26
   0 -16   0   11.93    0.66
   0 -16   0   12.19    0.62
   0  16   0   11.86    0.46
   0  16   0   12.17    0.54
   0  16   0   12.33    0.55
  -1 -16   0   32.88    1.16
   1 -16   0   33.27    1.11
   1 -16   0   33.66    1.14
  -1 -16   0   31.68    0.78
  -1 -16   0   33.50    0.98
  -1  16   0   32.68    0.92
   1  16   0   32.53    0.96
   1  16   0   32.66    0.96
  -1  16   0   31.87    0.95
   1  16   0   31.87    0.95
  -1  16   0   31.32    0.73
  -2 -16   0    4.36    0.49
   2 -16   0    4.81    0.47
  -2 -16   0    3.86    0.34
   2 -16   0    4.84    0.53
  -2 -16   0    4.27    0.18
  -2  16   0    4.60    0.38
   2  16   0    4.43    0.34
  -2  16   0    3.83    0.18
   2  16   0    4.34    0.39
  -2  16   0    4.67    0.36
   2  16   0    4.15    0.36
   3 -16   0    3.12    0.49
   3 -16   0    3.53    0.44
  -3 -16   0    3.98    0.36
   3  16   0    4.01    0.37
  -3  16   0    3.52    0.30
  -3  16   0    3.49    0.36
  -3  16   0    3.75    0.19
   3  16   0    3.03    0.31
   3  16   0    3.41    0.40
   3  16   0    3.65    0.21
   4 -16   0   19.36    1.02
  -4 -16   0   20.61    0.86
   4 -16   0   19.59    1.11
   4  16   0   18.69    0.76
  -4  16   0   18.91    0.63
   4  16   0   18.60    0.78
  -4  16   0   19.48    0.82
   4  16   0   21.39    1.00
  -5 -16   0    4.19    0.45
   5 -16   0    3.32    0.57
   5 -16   0    4.00    0.51
  -5  16   0    3.97    0.48
   5  16   0    3.47    0.51
   5  16   0    4.41    0.42
   5  16   0    3.66    0.43
   6 -16   0    0.61    0.34
   6 -16   0    0.00    0.27
   6  16   0   -0.02    0.17
   6  16   0    0.47    0.32
   6  16   0    0.34    0.25
   7 -16   0    1.25    0.50
   7 -16   0    1.90    0.54
   7  16   0    1.31    0.40
   7  16   0    0.32    0.32
   7  16   0    0.50    0.27
   0 -17   0    0.22    0.20
   0 -17   0    0.32    0.21
   0  17   0    0.42    0.19
   0  17   0    0.21    0.13
   0  17   0    0.16    0.10
   1 -17   0   67.56    1.77
  -1 -17   0   66.48    1.85
  -1 -17   0   63.24    1.52
   1 -17   0   62.98    1.76
  -1  17   0   65.59    1.51
   1  17   0   64.62    1.53
   1  17   0   67.67    1.54
  -1  17   0   65.46    1.27
   1  17   0   62.13    1.49
  -1  17   0   65.52    1.46
   2 -17   0    4.24    0.46
   2 -17   0    4.67    0.55
  -2 -17   0    4.89    0.38
  -2 -17   0    4.33    0.20
  -2 -17   0    4.66    0.51
  -2  17   0    4.34    0.20
  -2  17   0    4.63    0.37
   2  17   0    4.35    0.36
  -2  17   0    4.06    0.36
   2  17   0    4.16    0.39
   2  17   0    4.79    0.40
  -3 -17   0    2.31    0.35
  -3 -17   0    2.43    0.46
   3 -17   0    2.56    0.42
   3 -17   0    2.46    0.47
  -3  17   0    2.68    0.35
   3  17   0    2.37    0.35
   3  17   0    2.49    0.18
   3  17   0    2.05    0.32
   3  17   0    2.74    0.29
  -3  17   0    2.74    0.15
  -3  17   0    2.65    0.30
   4 -17   0   14.99    1.02
   4 -17   0   15.09    0.91
  -4 -17   0   13.25    0.72
   4  17   0   13.76    0.67
  -4  17   0   14.87    0.72
  -4  17   0   14.67    0.56
   4  17   0   14.35    0.85
   4  17   0   14.79    0.72
  -5 -17   0    3.00    0.46
   5 -17   0    2.88    0.51
   5 -17   0    2.65    0.52
   5  17   0    2.99    0.43
   5  17   0    2.76    0.48
  -5  17   0    3.79    0.47
   5  17   0    3.65    0.43
   6 -17   0    3.69    0.65
   6 -17   0    4.50    0.78
   6  17   0    4.15    0.57
   6  17   0    3.96    0.59
   6  17   0    3.02    0.56
   7 -17   0    0.69    0.58
   7 -17   0    0.75    0.43
   7  17   0    0.52    0.31
   7  17   0    0.77    0.43
   7  17   0    0.73    0.35
   0 -18   0    0.33    0.17
   0 -18   0    0.35    0.20
   0  18   0    0.30    0.15
   0  18   0    0.71    0.16
   0  18   0    0.86    0.23
  -1 -18   0    0.99    0.28
   1 -18   0    1.53    0.36
   1 -18   0    0.37    0.25
   1  18   0    1.38    0.26
  -2 -18   0    1.19    0.27
   2 -18   0    0.96    0.30
   2 -18   0    0.88    0.34
  -2 -18   0    0.33    0.22
  -2 -18   0    0.80    0.12
   2  18   0    0.48    0.18
  -2  18   0    0.59    0.21
  -2  18   0    0.56    0.10
  -2  18   0    0.83    0.22
   2  18   0    0.89    0.20
   2  18   0    0.98    0.23
  -2  18   0    0.74    0.09
   3 -18   0   -0.27    0.28
   3 -18   0    0.07    0.16
  -3 -18   0    0.01    0.17
  -3 -18   0   -0.22    0.23
   3  18   0    0.33    0.19
   3  18   0    0.04    0.17
  -3  18   0    0.22    0.17
  -3  18   0    0.05    0.05
   3  18   0    0.40    0.22
   3  18   0    0.00    0.07
  -3  18   0    0.24    0.19
   4 -18   0   10.96    0.92
   4 -18   0    9.94    0.74
  -4 -18   0   10.41    0.65
   4  18   0   10.66    0.63
   4  18   0   12.08    0.78
  -4  18   0   10.09    0.50
   4  18   0   10.76    0.62
  -4  18   0    9.69    0.60
   5 -18   0    0.15    0.39
   5 -18   0    0.43    0.28
   5  18   0    0.68    0.27
  -5  18   0    0.61    0.27
   5  18   0    0.34    0.27
   5  18   0    0.64    0.27
   6 -18   0    3.62    0.62
   6 -18   0    3.86    0.68
   6  18   0    3.76    0.53
   6  18   0    2.85    0.51
   6  18   0    3.43    0.59
   7 -18   0    4.11    0.87
   7 -18   0    4.55    0.78
   7  18   0    4.32    0.74
   7  18   0    5.56    0.83
   7  18   0    4.82    0.64
   0 -19   0    0.16    0.23
   0 -19   0   -0.23    0.17
   0  19   0   -0.04    0.08
   0  19   0    0.13    0.15
   0  19   0   -0.04    0.15
   1 -19   0   25.09    1.06
   1 -19   0   22.60    1.00
  -1 -19   0   23.33    1.03
  -1 -19   0   24.47    0.88
   1  19   0   23.19    0.84
  -1  19   0   23.51    0.82
  -1  19   0   23.17    0.63
  -1  19   0   24.24    0.86
   1  19   0   22.57    0.85
   1  19   0   24.78    0.84
   2 -19   0    0.07    0.29
  -2 -19   0    0.13    0.27
   2 -19   0    0.22    0.24
  -2 -19   0    0.28    0.16
  -2 -19   0    0.22    0.09
  -2  19   0    0.13    0.06
  -2  19   0    0.15    0.14
  -2  19   0    0.25    0.17
  -2  19   0    0.09    0.08
   2  19   0    0.19    0.17
   2  19   0    0.22    0.16
   2  19   0    0.63    0.22
   3 -19   0    0.14    0.35
   3 -19   0    0.25    0.21
  -3 -19   0    0.05    0.20
  -3 -19   0    0.34    0.18
  -3  19   0    0.18    0.18
  -3  19   0    0.22    0.19
   3  19   0    0.40    0.20
   3  19   0    0.66    0.23
   3  19   0    0.07    0.15
  -4 -19   0    1.15    0.30
   4 -19   0    0.67    0.43
   4 -19   0    0.94    0.31
   4  19   0    1.18    0.33
  -4  19   0    0.84    0.27
   4  19   0    1.22    0.31
  -4  19   0    0.67    0.21
   4  19   0    0.49    0.25
   5 -19   0   -0.39    0.35
   5 -19   0    0.06    0.22
   5  19   0   -0.10    0.20
   5  19   0   -0.12    0.24
   5  19   0    0.00    0.19
   6 -19   0   -0.06    0.40
   6 -19   0    0.13    0.30
   6  19   0    0.10    0.22
   6  19   0    0.18    0.24
   6  19   0    0.09    0.27
   7 -19   0    0.26    0.43
   7 -19   0    0.61    0.43
   7  19   0    1.33    0.52
   7  19   0    1.35    0.42
   0 -20   0   17.94    0.90
   0 -20   0   18.04    0.85
   0  20   0   17.52    0.75
   0  20   0   17.26    0.63
   0  20   0   17.31    0.73
  -1 -20   0    3.05    0.39
  -1 -20   0    3.38    0.48
   1 -20   0    3.02    0.48
   1 -20   0    2.28    0.37
  -1  20   0    3.16    0.23
  -1  20   0    3.07    0.32
   1  20   0    3.00    0.31
  -1  20   0    3.92    0.39
   1  20   0    3.54    0.34
   1  20   0    3.61    0.36
   2 -20   0    1.89    0.38
   2 -20   0    2.31    0.43
  -2 -20   0    1.80    0.44
  -2 -20   0    2.74    0.21
  -2 -20   0    2.88    0.40
  -2  20   0    2.29    0.14
  -2  20   0    2.20    0.34
   2  20   0    1.70    0.29
  -2  20   0    1.86    0.17
   2  20   0    2.39    0.36
   2  20   0    2.91    0.37
  -2  20   0    2.48    0.34
  -3 -20   0    0.86    0.28
   3 -20   0    1.46    0.44
   3 -20   0    0.98    0.30
  -3 -20   0    0.91    0.37
   3  20   0    0.47    0.19
  -3  20   0    0.47    0.21
   3  20   0    0.89    0.27
  -3  20   0    0.89    0.26
   3  20   0    1.02    0.28
  -4 -20   0    8.16    0.61
   4 -20   0    8.78    0.80
   4 -20   0    7.93    0.68
  -4  20   0    9.75    0.63
   4  20   0    9.18    0.70
   4  20   0    7.91    0.55
  -4  20   0    9.29    0.49
   4  20   0    8.02    0.58
   5 -20   0    5.31    0.62
   5 -20   0    4.45    0.71
   5  20   0    3.77    0.47
   5  20   0    5.52    0.65
   5  20   0    4.70    0.57
   6 -20   0    0.12    0.33
   6 -20   0   -0.77    0.37
   6  20   0    0.09    0.22
   6  20   0   -0.13    0.19
   6  20   0   -0.06    0.28
   0 -21   0    0.45    0.26
   0  21   0    0.43    0.14
   0  21   0    0.22    0.17
   0  21   0    0.13    0.19
  -1 -21   0    7.90    0.52
   1 -21   0    7.70    0.65
   1 -21   0    8.57    0.69
  -1 -21   0    7.82    0.65
   1  21   0    7.35    0.50
   1  21   0    7.40    0.51
  -1  21   0    7.66    0.35
  -1  21   0    7.50    0.49
   1  21   0    7.66    0.49
  -1  21   0    7.34    0.48
  -2 -21   0    0.38    0.21
   2 -21   0    0.07    0.26
   2 -21   0    0.57    0.35
  -2 -21   0    0.48    0.27
  -2  21   0    0.48    0.23
  -2  21   0    0.07    0.10
   2  21   0    0.35    0.17
  -2  21   0    0.43    0.20
   2  21   0    0.19    0.17
  -2  21   0    0.25    0.07
   2  21   0    0.32    0.20
   3 -21   0    3.13    0.51
   3 -21   0    3.96    0.49
  -3 -21   0    4.17    0.50
  -3 -21   0    3.33    0.59
   3  21   0    3.95    0.42
  -3  21   0    4.12    0.40
  -3  21   0    4.55    0.41
   3  21   0    5.32    0.52
   3  21   0    4.29    0.42
   4 -21   0    3.32    0.58
   4 -21   0    4.10    0.52
  -4 -21   0    4.32    0.54
   4  21   0    4.04    0.50
  -4  21   0    3.88    0.39
  -4  21   0    4.90    0.48
   4  21   0    5.11    0.49
   4  21   0    4.70    0.53
   5 -21   0    0.06    0.44
   5 -21   0   -0.07    0.27
   5  21   0    0.11    0.24
   5  21   0    0.25    0.23
   5  21   0    0.33    0.30
   6 -21   0   -0.36    0.44
   6 -21   0    0.44    0.38
   6  21   0    0.23    0.27
   6  21   0   -0.13    0.27
   6  21   0    0.38    0.34
   0 -22   0    0.40    0.23
   0  22   0    0.60    0.23
   0  22   0    0.42    0.15
   0  22   0    0.67    0.23
   1 -22   0    7.78    0.69
  -1 -22   0    8.30    0.57
  -1 -22   0    7.21    0.65
   1 -22   0    7.11    0.65
   1  22   0    7.11    0.54
  -1  22   0    8.44    0.53
   1  22   0    8.04    0.50
   1  22   0    7.81    0.55
  -1  22   0    7.98    0.37
  -1  22   0    7.28    0.54
  -2 -22   0    1.81    0.46
  -2 -22   0    1.88    0.36
   2 -22   0    1.95    0.46
   2 -22   0    1.60    0.41
   2  22   0    1.98    0.32
   2  22   0    1.22    0.33
  -2  22   0    1.99    0.32
   2  22   0    1.94    0.35
  -2  22   0    1.88    0.14
  -2  22   0    1.87    0.32
   3 -22   0    0.42    0.40
  -3 -22   0   -0.20    0.27
  -3 -22   0    0.00    0.14
   3 -22   0    0.30    0.29
  -3  22   0    0.02    0.19
  -3  22   0    0.07    0.20
   3  22   0    0.11    0.25
   3  22   0   -0.11    0.12
   3  22   0    0.03    0.14
   4 -22   0    8.10    0.75
  -4 -22   0    8.16    0.63
   4 -22   0    6.29    0.82
   4  22   0    6.92    0.54
  -4  22   0    6.85    0.46
   4  22   0    7.75    0.60
  -4  22   0    6.85    0.56
   4  22   0    7.24    0.68
   5 -22   0    0.50    0.48
   5 -22   0    1.16    0.45
   5  22   0    1.21    0.32
   5  22   0    1.17    0.39
   5  22   0    1.22    0.36
   6 -22   0    0.00    0.37
   6 -22   0   -0.57    0.48
   6  22   0    0.41    0.30
   6  22   0   -0.22    0.27
   6  22   0    0.37    0.33
   0 -23   0    0.05    0.26
   0  23   0    0.08    0.13
   0  23   0    0.01    0.14
   0  23   0    0.14    0.24
   1 -23   0   24.74    1.13
   1 -23   0   22.65    1.11
  -1 -23   0   23.53    1.19
  -1 -23   0   25.03    1.00
   1  23   0   24.04    0.89
  -1  23   0   23.68    0.93
  -1  23   0   25.93    0.95
   1  23   0   23.69    0.97
   1  23   0   22.61    0.92
  -1  23   0   24.10    0.70
  -2 -23   0   13.36    0.73
  -2 -23   0   15.38    0.98
   2 -23   0   12.70    0.88
   2 -23   0   13.11    0.87
   2  23   0   13.74    0.74
   2  23   0   14.35    0.74
   2  23   0   13.65    0.72
  -2  23   0   14.36    0.75
  -2  23   0   14.09    0.71
   3 -23   0    0.35    0.30
  -3 -23   0   -0.11    0.22
  -3 -23   0    0.10    0.23
   3 -23   0    0.25    0.41
  -3  23   0    0.16    0.21
   3  23   0    0.10    0.20
   3  23   0    0.07    0.25
  -3  23   0   -0.09    0.20
   3  23   0   -0.05    0.18
  -4 -23   0    0.57    0.26
   4 -23   0    0.25    0.43
   4 -23   0    0.63    0.36
  -4  23   0    0.61    0.27
   4  23   0    0.44    0.29
   4  23   0    0.11    0.26
  -4  23   0    0.46    0.23
   4  23   0    0.58    0.25
   5 -23   0    0.00    0.47
   5 -23   0    1.15    0.43
   5  23   0    0.73    0.34
   5  23   0    0.91    0.33
   5  23   0    1.12    0.34
   6 -23   0    1.62    0.55
   6 -23   0    1.41    0.65
   6  23   0    2.26    0.50
   6  23   0    2.45    0.56
   6  23   0    3.16    0.54
   0 -24   0    0.71    0.25
   0 -24   0    1.19    0.38
   0  24   0    0.99    0.28
   0  24   0    0.84    0.26
   0  24   0    0.95    0.20
   1 -24   0    8.31    0.70
  -1 -24   0    9.36    0.81
   1 -24   0    7.33    0.64
  -1 -24   0    8.55    0.62
   1  24   0    7.42    0.55
  -1  24   0    8.98    0.62
   1  24   0    8.40    0.57
   1  24   0    8.32    0.52
  -1  24   0    8.48    0.39
  -1  24   0    7.13    0.53
   2 -24   0    0.44    0.38
   2 -24   0    0.63    0.36
  -2 -24   0    0.28    0.21
  -2 -24   0   -0.13    0.32
   2  24   0    0.24    0.18
   2  24   0    0.21    0.17
  -2  24   0    0.26    0.22
   2  24   0   -0.29    0.14
  -2  24   0    0.60    0.28
   3 -24   0    3.60    0.61
   3 -24   0    2.64    0.51
  -3 -24   0    3.09    0.59
  -3 -24   0    3.24    0.48
   3  24   0    3.24    0.44
   3  24   0    3.71    0.49
  -3  24   0    2.81    0.40
  -3  24   0    3.22    0.45
   3  24   0    4.02    0.49
  -4 -24   0   12.64    0.80
   4 -24   0   11.46    0.96
   4 -24   0   12.70    0.97
   4  24   0   11.18    0.71
  -4  24   0   11.77    0.65
  -4  24   0   11.18    0.70
   4  24   0   10.74    0.79
   4  24   0   13.41    0.80
   5 -24   0    1.02    0.44
   5 -24   0    0.25    0.52
   5  24   0    0.28    0.30
   5  24   0    1.06    0.35
   5  24   0    0.84    0.37
   6 -24   0   -1.31    0.44
   6 -24   0    0.33    0.40
   6  24   0    0.28    0.36
   6  24   0   -0.02    0.26
   0 -25   0    0.24    0.24
   0 -25   0   -0.14    0.20
   0  25   0   -0.02    0.20
   0  25   0   -0.23    0.15
   0  25   0    0.07    0.13
  -1 -25   0    3.54    0.57
  -1 -25   0    4.59    0.46
   1 -25   0    4.27    0.63
   1 -25   0    4.17    0.57
   1  25   0    4.13    0.52
   1  25   0    4.07    0.50
  -1  25   0    3.31    0.45
   1  25   0    5.00    0.42
  -1  25   0    5.31    0.53
  -1  25   0    4.84    0.33
  -2 -25   0   -0.25    0.30
   2 -25   0    0.15    0.34
  -2 -25   0    0.02    0.15
   2 -25   0   -0.32    0.21
  -2  25   0    0.05    0.23
   2  25   0   -0.24    0.23
   2  25   0    0.17    0.22
   2  25   0   -0.02    0.16
  -2  25   0    0.19    0.23
   3 -25   0    4.04    0.63
  -3 -25   0    4.94    0.49
   3 -25   0    4.50    0.69
  -3 -25   0    4.30    0.68
  -3  25   0    4.82    0.47
  -3  25   0    5.95    0.55
   3  25   0    4.77    0.54
   3  25   0    5.21    0.56
   3  25   0    4.79    0.50
   4 -25   0    6.18    0.74
   4 -25   0    6.24    0.86
  -4 -25   0    6.51    0.61
  -4  25   0    6.55    0.59
   4  25   0    6.99    0.63
   4  25   0    6.35    0.67
   4  25   0    5.88    0.60
  -4  25   0    5.98    0.52
   5 -25   0    0.90    0.49
   5 -25   0    1.27    0.42
   5  25   0    1.68    0.43
   5  25   0    0.68    0.30
   5  25   0    0.92    0.40
   6 -25   0   -0.13    0.56
   6 -25   0    0.00    0.36
   6  25   0    0.60    0.34
   6  25   0    1.25    0.41
   0 -26   0    3.61    0.58
   0 -26   0    4.00    0.52
   0  26   0    3.40    0.34
   0  26   0    3.84    0.42
   0  26   0    3.68    0.52
  -1 -26   0    1.20    0.46
   1 -26   0    0.94    0.41
  -1 -26   0    1.38    0.36
   1 -26   0    1.42    0.40
   1  26   0    1.33    0.36
   1  26   0    1.00    0.25
   1  26   0    1.48    0.33
  -1  26   0    1.52    0.33
  -1  26   0    1.14    0.33
  -2 -26   0    4.50    0.47
   2 -26   0    4.43    0.67
   2 -26   0    3.56    0.60
  -2 -26   0    4.36    0.67
   2  26   0    3.25    0.46
   2  26   0    2.77    0.43
  -2  26   0    3.97    0.52
  -2  26   0    3.60    0.49
   2  26   0    3.78    0.44
   3 -26   0    4.56    0.71
  -3 -26   0    5.99    0.59
  -3 -26   0    4.46    0.66
   3 -26   0    5.15    0.72
   3  26   0    5.97    0.59
  -3  26   0    5.44    0.55
   3  26   0    6.50    0.62
   3  26   0    5.20    0.50
  -3  26   0    5.13    0.50
   4 -26   0   -0.31    0.29
   4 -26   0    0.17    0.34
  -4 -26   0   -0.04    0.24
  -4  26   0    0.02    0.23
  -4  26   0   -0.10    0.22
   4  26   0   -0.10    0.14
   4  26   0   -0.08    0.24
   4  26   0   -0.34    0.25
   5 -26   0    0.61    0.56
   5 -26   0    1.70    0.55
   5  26   0    1.43    0.41
   5  26   0    0.93    0.35
   5  26   0    1.21    0.40
   0 -27   0   -0.04    0.27
   0 -27   0    0.04    0.17
   0  27   0    0.23    0.24
   0  27   0    0.03    0.20
   0  27   0    0.11    0.14
  -1 -27   0   10.35    0.73
   1 -27   0   10.03    0.85
  -1 -27   0    8.51    0.85
   1 -27   0    9.40    0.79
   1  27   0   10.12    0.62
   1  27   0    9.66    0.67
  -1  27   0    9.23    0.67
  -1  27   0    9.88    0.69
   1  27   0    9.23    0.67
  -2 -27   0   -0.37    0.29
   2 -27   0   -0.18    0.31
  -2 -27   0    0.20    0.21
   2 -27   0   -0.19    0.24
  -2  27   0    0.57    0.27
  -2  27   0    0.06    0.18
   2  27   0    0.24    0.24
   2  27   0   -0.24    0.18
   2  27   0    0.15    0.22
  -3 -27   0    0.05    0.25
   3 -27   0    0.13    0.39
  -3 -27   0    0.71    0.32
   3 -27   0    0.21    0.27
   3  27   0   -0.22    0.18
  -3  27   0   -0.15    0.22
   3  27   0   -0.17    0.13
  -3  27   0    0.00    0.24
   3  27   0    0.08    0.23
   4 -27   0    2.11    0.57
   4 -27   0    1.63    0.60
  -4 -27   0    2.48    0.51
   4  27   0    2.05    0.45
  -4  27   0    2.23    0.42
  -4  27   0    2.51    0.45
   4  27   0    1.64    0.44
   4  27   0    2.44    0.49
   5 -27   0   -0.37    0.35
   5 -27   0   -0.31    0.31
   5  27   0   -0.15    0.23
   5  27   0   -0.34    0.26
   5  27   0   -0.12    0.30
   0 -28   0   13.66    0.94
   0 -28   0   12.55    0.81
   0  28   0   12.84    0.62
   0  28   0   12.20    0.74
   0  28   0   11.48    0.74
  -1 -28   0   10.48    0.87
   1 -28   0   11.36    0.91
   1 -28   0    9.73    0.80
  -1 -28   0   10.53    0.72
  -1  28   0   10.54    0.71
   1  28   0   10.13    0.64
  -1  28   0   10.09    0.68
   1  28   0   11.44    0.75
   1  28   0    9.98    0.74
  -2 -28   0    3.93    0.54
  -2 -28   0    3.18    0.61
   2 -28   0    3.82    0.69
   2 -28   0    3.35    0.59
  -2  28   0    4.33    0.55
   2  28   0    3.90    0.58
  -2  28   0    3.37    0.51
   2  28   0    4.11    0.48
   2  28   0    3.35    0.52
   3 -28   0   -0.36    0.32
  -3 -28   0   -0.08    0.25
   3 -28   0    0.00    0.40
  -3 -28   0   -0.09    0.33
   3  28   0   -0.21    0.14
  -3  28   0    0.32    0.22
   3  28   0   -0.20    0.28
   3  28   0   -0.29    0.20
  -3  28   0    0.20    0.28
   4 -28   0    1.52    0.49
   4 -28   0    1.95    0.57
   4  28   0    1.53    0.42
  -4  28   0    2.38    0.47
   4  28   0    1.63    0.45
  -4  28   0    1.31    0.38
   4  28   0    1.23    0.37
   5 -28   0    0.01    0.28
   5 -28   0   -0.99    0.48
   5  28   0    0.03    0.25
   5  28   0   -0.13    0.29
   5  28   0   -0.09    0.28
   0 -29   0    0.15    0.28
   0 -29   0    0.73    0.39
   0  29   0    0.02    0.27
   0  29   0    0.21    0.21
   0  29   0    0.21    0.17
  -1 -29   0    0.61    0.33
  -1 -29   0    0.55    0.43
   1 -29   0    1.29    0.43
   1 -29   0    1.18    0.37
   1  29   0    1.11    0.30
  -1  29   0    1.00    0.36
   1  29   0    1.20    0.28
   1  29   0    0.86    0.37
  -1  29   0    0.74    0.32
  -2 -29   0    0.67    0.33
   2 -29   0    0.70    0.46
   2 -29   0    0.35    0.37
  -2 -29   0    0.48    0.41
   2  29   0    0.35    0.23
  -2  29   0    0.04    0.25
  -2  29   0    0.66    0.27
   2  29   0    0.77    0.37
   2  29   0    0.66    0.31
   3 -29   0    0.19    0.32
   3 -29   0   -0.22    0.38
  -3 -29   0    0.38    0.32
  -3 -29   0    0.31    0.36
   3  29   0   -0.19    0.19
   3  29   0   -0.17    0.17
   3  29   0    0.04    0.24
  -3  29   0   -0.26    0.23
  -3  29   0   -0.02    0.19
   4 -29   0   -0.06    0.39
   4 -29   0   -0.75    0.42
   4  29   0   -0.21    0.23
   4  29   0   -0.28    0.28
   4  29   0    0.09    0.26
   5 -29   0    0.17    0.46
   5 -29   0   -0.15    0.54
   5  29   0    0.35    0.32
   5  29   0    0.07    0.24
   5  29   0    1.05    0.43
   0 -30   0    1.77    0.52
   0 -30   0    1.47    0.36
   0  30   0    0.71    0.31
   0  30   0    1.97    0.43
  -1 -30   0    0.18    0.41
   1 -30   0    0.45    0.34
  -1 -30   0   -0.02    0.21
   1 -30   0    0.29    0.29
   1  30   0   -0.01    0.24
  -1  30   0    0.12    0.19
   1  30   0    0.02    0.20
   1  30   0   -0.19    0.19
  -1  30   0    0.27    0.30
  -2 -30   0    5.65    0.70
   2 -30   0    4.25    0.66
  -2 -30   0    6.17    0.66
   2 -30   0    5.08    0.75
   2  30   0    4.66    0.51
   2  30   0    4.28    0.58
  -2  30   0    4.90    0.61
  -2  30   0    5.71    0.60
   2  30   0    4.84    0.53
  -3 -30   0    0.32    0.31
  -3 -30   0    0.92    0.48
   3 -30   0    0.84    0.40
   3 -30   0    1.13    0.53
   3  30   0    0.65    0.38
   3  30   0    0.89    0.31
  -3  30   0    0.51    0.32
   3  30   0    0.45    0.31
  -3  30   0    1.90    0.44
   4 -30   0    1.80    0.55
   4 -30   0    2.98    0.67
   4  30   0    2.12    0.52
   4  30   0    2.46    0.46
   4  30   0    2.68    0.52
   0 -31   0    0.12    0.29
   0 -31   0    0.32    0.41
   0  31   0   -0.06    0.17
   0  31   0   -0.27    0.26
  -1 -31   0    7.64    0.72
   1 -31   0    8.51    0.85
   1 -31   0    9.18    0.82
  -1 -31   0    8.63    0.93
  -1  31   0    8.62    0.67
   1  31   0    8.16    0.75
  -1  31   0    8.34    0.66
   1  31   0    8.48    0.62
   1  31   0    8.12    0.66
  -2 -31   0    7.26    0.71
  -2 -31   0    6.92    0.84
   2 -31   0    6.31    0.72
   2 -31   0    7.26    0.96
  -2  31   0    8.38    0.71
  -2  31   0    7.75    0.64
   2  31   0    6.97    0.72
   2  31   0    6.70    0.62
   2  31   0    6.62    0.66
   3 -31   0   -0.45    0.38
   3 -31   0   -0.30    0.40
  -3 -31   0    0.10    0.30
  -3 -31   0   -0.04    0.35
   3  31   0    0.10    0.21
   3  31   0    0.00    0.23
  -3  31   0   -0.16    0.27
  -3  31   0   -0.54    0.23
   3  31   0   -0.62    0.29
   4 -31   0   -0.56    0.45
   4 -31   0    0.05    0.44
   4  31   0   -0.17    0.25
   4  31   0   -0.22    0.24
   4  31   0    0.05    0.22
   0 -32   0   -0.01    0.28
   0 -32   0    0.18    0.33
   0  32   0    0.10    0.34
   0  32   0    0.14    0.25
  -1 -32   0    1.23    0.53
  -1 -32   0    1.16    0.35
   1 -32   0    2.67    0.59
   1 -32   0    2.67    0.50
  -1  32   0    0.71    0.39
   1  32   0    0.90    0.41
   1  32   0    2.26    0.47
  -1  32   0    1.99    0.45
   2 -32   0    3.96    0.76
   2 -32   0    3.95    0.65
  -2 -32   0    3.44    0.71
  -2 -32   0    3.56    0.56
  -2  32   0    3.31    0.55
  -2  32   0    4.80    0.66
   2  32   0    2.81    0.52
   2  32   0    2.98    0.49
   2  32   0    3.42    0.61
   3 -32   0   -0.66    0.39
   3 -32   0   -0.70    0.35
  -3 -32   0    0.63    0.37
  -3 -32   0    0.05    0.36
   3  32   0   -0.27    0.21
   3  32   0   -0.30    0.23
  -3  32   0   -0.01    0.30
  -3  32   0   -0.18    0.28
   3  32   0    0.30    0.31
   4 -32   0    1.10    0.59
   4 -32   0   -0.53    0.43
   4  32   0    0.44    0.31
   4  32   0    0.38    0.33
   4  32   0   -0.11    0.35
   0 -33   0    0.21    0.47
   0 -33   0    0.03    0.22
   0  33   0   -0.07    0.24
   0  33   0   -0.20    0.25
  -1 -33   0   -0.32    0.27
  -1 -33   0    0.55    0.46
   1 -33   0    0.05    0.31
   1 -33   0    0.62    0.36
  -1  33   0    0.08    0.29
   1  33   0   -0.37    0.21
  -1  33   0   -0.01    0.23
   1  33   0    0.00    0.19
   2 -33   0    1.66    0.51
   2 -33   0    2.07    0.63
  -2 -33   0    1.89    0.58
  -2 -33   0    2.71    0.54
   2  33   0    2.68    0.53
  -2  33   0    3.18    0.58
  -2  33   0    2.34    0.50
   2  33   0    2.79    0.51
   2  33   0    1.86    0.43
  -3 -33   0    0.50    0.34
   3 -33   0   -0.59    0.45
   3 -33   0   -0.13    0.38
  -3 -33   0    0.43    0.36
  -3  33   0   -0.22    0.27
   3  33   0   -0.11    0.26
   3  33   0   -0.41    0.35
   3  33   0    0.17    0.27
  -3  33   0    0.23    0.35
   4 -33   0   -0.76    0.41
   4 -33   0   -0.16    0.51
   4  33   0   -0.21    0.35
   4  33   0    0.03    0.22
   4  33   0   -0.36    0.26
   0 -34   0    0.70    0.53
   0 -34   0    1.60    0.47
   0  34   0    0.79    0.33
   0  34   0    0.64    0.41
  -1 -34   0    1.03    0.42
   1 -34   0    0.49    0.30
   1 -34   0    1.49    0.46
  -1 -34   0    0.40    0.51
  -1  34   0   -0.07    0.33
  -1  34   0    1.06    0.41
   1  34   0    0.93    0.37
   1  34   0    0.60    0.41
  -2 -34   0   -0.31    0.23
   2 -34   0    0.95    0.43
  -2 -34   0    0.12    0.36
   2 -34   0    0.55    0.48
   2  34   0    0.07    0.29
   2  34   0   -0.50    0.33
  -2  34   0    0.35    0.32
  -2  34   0    0.01    0.35
  -3 -34   0    0.04    0.28
  -3 -34   0   -0.08    0.32
   3 -34   0   -0.81    0.45
   3 -34   0    0.39    0.45
  -3  34   0   -0.49    0.27
  -3  34   0    0.48    0.37
   3  34   0    0.53    0.44
   3  34   0    0.22    0.30
   3  34   0    0.60    0.39
   0 -35   0   -0.67    0.45
   0 -35   0    0.26    0.35
   0  35   0   -0.41    0.30
   0  35   0    0.11    0.30
   1 -35   0    0.46    0.32
  -1 -35   0    1.59    0.50
   1 -35   0    2.36    0.57
  -1 -35   0   -0.28    0.44
   1  35   0    1.24    0.37
  -1  35   0    0.30    0.37
  -1  35   0    0.91    0.39
   1  35   0    0.89    0.44
   2 -35   0    0.93    0.41
  -2 -35   0    0.59    0.38
  -2 -35   0    0.59    0.45
   2 -35   0    1.06    0.50
  -2  35   0   -0.11    0.34
   2  35   0    0.50    0.35
   2  35   0   -0.07    0.39
  -2  35   0    0.75    0.40
   3 -35   0    1.00    0.66
   3 -35   0    0.64    0.48
  -3 -35   0    0.88    0.51
   3  35   0    0.93    0.40
   3  35   0    0.84    0.40
  -3  35   0    1.71    0.49
  -3  35   0    1.54    0.48
   3  35   0    1.07    0.44
   0 -36   0   -0.99    0.46
   0 -36   0   -0.31    0.20
   0  36   0   -0.17    0.30
   0  36   0    0.26    0.29
   1 -36   0    2.29    0.58
  -1 -36   0   -0.40    0.29
   1 -36   0    0.26    0.37
  -1 -36   0   -0.57    0.39
  -1  36   0    0.23    0.32
  -1  36   0    0.51    0.31
   1  36   0    0.28    0.30
   1  36   0    0.55    0.34
  -2 -36   0   -0.12    0.39
  -2 -36   0    0.06    0.33
   2 -36   0    0.36    0.34
   2 -36   0    0.42    0.35
  -2  36   0   -0.56    0.17
   2  36   0    0.10    0.31
   2  36   0    0.58    0.32
  -2  36   0    0.21    0.35
   0 -37   0   -0.35    0.28
   0  37   0    0.14    0.28
   0  37   0   -0.27    0.19
   1 -37   0    1.34    0.47
  -1 -37   0    1.06    0.49
  -1 -37   0    0.20    0.50
  -1  37   0    0.97    0.46
   1  37   0    0.41    0.29
   1  37   0    0.65    0.39
  -1  37   0    0.72    0.34
   0 -38   0   -1.48    0.43
   0 -38   0    0.00    0.39
   0  38   0   -0.15    0.44
   0  38   0    0.04    0.36
   8   0  -1   -0.32    0.24
   8   0  -1    0.08    0.33
   7   0  -1   -0.17    0.21
   7   0  -1   -0.17    0.17
   6   0  -1    0.08    0.17
   6   0  -1   -0.29    0.18
  -5   0   1   -0.16    0.11
   5   0  -1   -0.19    0.16
   5   0  -1   -0.02    0.12
   5   0  -1   -0.11    0.05
   4   0  -1   -0.19    0.06
   4   0  -1   -0.02    0.09
  -4   0   1   -0.08    0.11
   4   0  -1    0.01    0.07
   4   0  -1    0.13    0.17
   3   0  -1    0.07    0.06
   3   0  -1   -0.08    0.06
  -3   0   1    0.01    0.07
   3   0  -1    0.02    0.08
   3   0  -1    0.00    0.12
  -2   0   1   -0.09    0.04
   2   0  -1   -0.12    0.07
   2   0  -1   -0.13    0.05
   2   0  -1   -0.12    0.03
  -2   0   1   -0.12    0.03
   1   0  -1    0.03    0.05
  -1   0   1    0.01    0.05
   0   0  -1    0.07    0.06
   0   0  -1   -0.07    0.03
   0   0   1    0.02    0.04
   0   0   1   -0.04    0.04
   0   0   1   -0.01    0.04
   0   0  -1    0.01    0.04
   0   0  -1   -0.06    0.02
   0   0   1    0.04    0.04
   0   0  -1   -0.03    0.03
   0   0   1   -0.02    0.04
   1   0   1   -0.17    0.06
   1   0   1   -0.01    0.08
   1   0   1   -0.13    0.06
  -1   0  -1   -0.04    0.07
  -1   0  -1   -0.24    0.06
  -1   0  -1   -0.10    0.05
  -1   0  -1   -0.21    0.05
   1   0   1   -0.02    0.08
  -1   0  -1   -0.01    0.08
   2   0   1    0.14    0.11
   2   0   1   -0.21    0.08
  -2   0  -1    0.06    0.05
   2   0   1    0.07    0.08
  -2   0  -1   -0.15    0.09
   2   0   1    0.05    0.10
  -2   0  -1    0.64    0.15
  -3   0  -1   -0.05    0.13
   3   0   1   -0.07    0.12
   3   0   1   -0.01    0.12
  -3   0  -1   -0.02    0.12
  -3   0  -1    0.01    0.02
   4   0   1    0.04    0.16
  -4   0  -1   -0.11    0.14
  -4   0  -1   -0.01    0.14
   4   0   1   -0.03    0.16
  -5   0  -1   -0.32    0.14
  -5   0  -1   -0.27    0.14
   5   0   1    0.09    0.21
   5   0   1    0.45    0.25
   6   0   1   -0.24    0.24
   6   0   1    0.17    0.29
   7   0   1   -0.24    0.30
   7   0   1   -0.32    0.28
   8  -1  -1    0.59    0.35
   8  -1  -1    0.03    0.25
   8   1  -1   -0.03    0.30
   8   1  -1   -0.13    0.34
   7  -1  -1    8.31    0.68
   7  -1  -1    7.74    0.84
   7   1  -1    6.95    0.67
   7   1  -1    8.97    0.87
   6  -1  -1    0.59    0.27
   6  -1  -1    0.18    0.19
   6   1  -1    0.35    0.23
   6   1  -1    0.32    0.22
  -5  -1   1    0.04    0.13
   5  -1  -1    0.08    0.07
   5  -1  -1    0.26    0.15
   5  -1  -1   -0.03    0.16
   5   1  -1    0.13    0.15
  -5   1   1    0.00    0.13
   5   1  -1    0.13    0.07
   5   1  -1   -0.21    0.16
  -4  -1   1   62.97    1.26
   4  -1  -1   60.23    1.72
   4  -1  -1   63.46    1.51
   4  -1  -1   62.94    1.10
   4  -1  -1   65.24    1.31
  -4   1   1   61.85    1.25
   4   1  -1   63.05    1.55
   4   1  -1   64.00    1.30
   4   1  -1   62.90    1.75
   4   1  -1   62.18    1.13
   3  -1  -1   31.40    0.64
   3  -1  -1   30.85    0.84
   3  -1  -1   31.34    0.70
  -3  -1   1   30.44    0.67
   3  -1  -1   30.22    0.97
   3   1  -1   31.36    0.70
   3   1  -1   30.48    0.98
  -3   1   1   30.36    0.67
   3   1  -1   30.55    0.87
   3   1  -1   31.18    0.66
  -2  -1   1   -0.01    0.03
   2  -1  -1   -0.02    0.05
  -2  -1   1   -0.05    0.03
   2  -1  -1   -0.06    0.03
   2  -1  -1    0.00    0.08
   2   1  -1    0.01    0.05
   2   1  -1   -0.01    0.04
   2   1  -1    0.02    0.04
  -2   1   1   -0.03    0.03
  -2   1   1   -0.02    0.03
   2   1  -1    0.05    0.06
   1  -1  -1   97.27    1.39
   1  -1  -1   97.30    1.49
  -1  -1   1   98.15    1.48
   1   1  -1   95.85    1.48
   1   1  -1   97.15    1.39
  -1   1   1   96.08    1.49
   0  -1  -1  242.53    3.71
   0  -1  -1  240.28    4.17
   0  -1  -1  242.62    3.52
   0  -1  -1  247.62    3.51
   0  -1  -1  244.24    4.18
   0  -1   1  236.41    3.71
   0  -1  -1  236.66    3.87
   0  -1   1  235.12    3.52
   0  -1   1  243.25    4.06
   0   1   1  232.96    4.17
   0   1  -1  244.71    4.06
   0   1   1  240.04    3.52
   0   1   1  233.09    4.15
   0   1  -1  239.33    3.71
   0   1   1  240.98    3.87
   0   1  -1  239.23    3.52
   0   1   1  244.39    3.50
   0   1  -1  237.91    3.87
   0   1   1  244.76    3.71
   1  -1   1  300.88    5.13
   1  -1   1  288.73    4.85
  -1  -1  -1  306.39    5.09
  -1  -1  -1  297.90    4.43
  -1  -1  -1  299.19    4.86
   1  -1   1  294.67    4.46
  -1  -1  -1  293.28    4.47
  -1  -1  -1  296.76    4.60
   1  -1   1  296.87    4.64
   1   1   1  288.61    4.43
   1   1   1  299.83    4.87
  -1   1  -1  291.89    4.64
  -1   1  -1  301.05    4.85
   1   1   1  292.66    4.59
  -1   1  -1  293.52    4.47
  -1   1  -1  304.96    5.13
   1   1   1  299.40    5.15
   1   1   1  294.63    4.46
   1   1   1  302.16    5.09
  -2  -1  -1   14.23    0.47
   2  -1   1   13.84    0.56
   2  -1   1   13.59    0.49
  -2  -1  -1   14.25    0.32
  -2  -1  -1   14.58    0.52
   2  -1   1   13.65    0.52
  -2   1  -1   14.94    0.51
  -2   1  -1   14.73    0.51
   2   1   1   13.60    0.55
  -2   1  -1   14.27    0.28
   2   1   1   14.58    0.54
   2   1   1   14.41    0.47
   2   1   1   14.03    0.50
  -3  -1  -1    0.00    0.04
  -3  -1  -1    0.01    0.13
   3  -1   1    0.06    0.14
  -3  -1  -1    0.11    0.13
   3  -1   1   -0.03    0.13
   3   1   1    0.05    0.11
   3   1   1   -0.26    0.09
  -3   1  -1   -0.09    0.13
  -3   1  -1    0.03    0.09
  -4  -1  -1    0.08    0.17
   4  -1   1    0.01    0.16
  -4  -1  -1   -0.22    0.13
   4  -1   1    0.08    0.15
  -4   1  -1   -0.09    0.14
  -4   1  -1    0.05    0.17
   4   1   1    0.15    0.17
   4   1   1   -0.03    0.17
  -5  -1  -1   -0.04    0.17
   5  -1   1   -0.03    0.14
   5  -1   1   -0.19    0.18
  -5  -1  -1   -0.19    0.14
  -5   1  -1   -0.08    0.15
  -5   1  -1    0.01    0.17
   5   1   1   -0.08    0.14
   5   1   1    0.07    0.22
   6  -1   1    2.93    0.52
   6  -1   1    1.92    0.43
   6   1   1    2.79    0.49
   6   1   1    2.26    0.49
   7  -1   1   -0.36    0.29
   7  -1   1   -0.27    0.33
   7   1   1   -0.12    0.20
   7   1   1    0.92    0.42
   8  -2  -1    2.36    0.56
   8  -2  -1    3.68    0.57
   8   2  -1    3.08    0.65
   8   2  -1    2.55    0.53
   7  -2  -1    1.98    0.39
   7  -2  -1    2.17    0.48
   7   2  -1    2.25    0.49
   7   2  -1    2.16    0.41
   6  -2  -1    0.79    0.26
   6  -2  -1   -0.10    0.22
   6   2  -1    0.36    0.23
   6   2  -1    0.43    0.23
   5  -2  -1   40.81    1.46
  -5  -2   1   40.37    1.02
   5  -2  -1   40.73    1.22
   5  -2  -1   40.45    0.73
   5   2  -1   40.45    0.82
  -5   2   1   39.09    1.00
   5   2  -1   40.97    1.31
   5   2  -1   40.19    1.46
   4  -2  -1   56.57    1.00
   4  -2  -1   55.77    1.62
   4  -2  -1   58.97    1.23
  -4  -2   1   57.92    1.19
   4  -2  -1   56.35    1.38
   4   2  -1   56.09    1.06
  -4   2   1   57.26    1.17
   4   2  -1   55.17    1.63
   4   2  -1   58.15    1.22
   4   2  -1   55.73    1.44
  -3  -2   1   26.77    0.62
   3  -2  -1   25.66    0.89
   3  -2  -1   26.70    0.75
   3  -2  -1   26.80    0.64
   3   2  -1   26.01    0.89
   3   2  -1   28.49    0.84
   3   2  -1   26.80    0.62
   3   2  -1   26.79    0.64
  -3   2   1   27.03    0.61
   3   2  -1   26.92    0.61
   2  -2  -1   29.52    0.70
   2  -2  -1   30.77    0.83
  -2  -2   1   29.65    0.54
   2  -2  -1   29.74    0.58
   2   2  -1   29.42    0.56
   2   2  -1   31.13    0.64
   2   2  -1   30.14    0.77
   2   2  -1   29.96    0.58
  -1  -2   1   69.11    1.02
   1  -2  -1   67.45    1.10
   1  -2  -1   69.67    1.04
  -1  -2   1   68.76    1.10
   1  -2  -1   69.33    1.37
   1  -2  -1   67.04    1.29
   1   2  -1   67.60    1.03
   1   2  -1   66.90    1.14
  -1   2   1   66.85    1.10
   1   2  -1   68.65    1.10
   1   2  -1   67.07    1.17
   0  -2   1   36.06    0.72
   0  -2  -1   35.34    0.71
   0  -2   1   36.46    0.78
   0  -2  -1   36.04    0.76
   0  -2   1   36.31    0.67
   0  -2  -1   37.30    0.66
   0  -2  -1   34.99    0.67
   0  -2  -1   36.66    0.73
   0   2  -1   36.17    0.67
   0   2   1   35.96    0.67
   0   2  -1   35.77    0.72
   0   2   1   35.36    0.65
   0   2  -1   36.88    0.78
   0   2   1   36.78    0.77
   0   2   1   35.72    0.73
  -1  -2  -1   22.21    0.47
   1  -2   1   21.90    0.58
   1  -2   1   22.30    0.64
  -1  -2  -1   22.31    0.57
  -1  -2  -1   21.92    0.53
  -1  -2  -1   22.41    0.54
   1  -2   1   23.09    0.57
   1  -2   1   22.91    0.61
  -1  -2  -1   21.85    0.57
  -1  -2  -1   21.74    0.59
  -1   2  -1   22.67    0.59
   1   2   1   21.90    0.63
  -1   2  -1   21.20    0.58
  -1   2  -1   22.32    0.63
   1   2   1   22.29    0.61
   1   2   1   22.58    0.57
  -1   2  -1   23.32    0.58
   1   2   1   21.85    0.55
   1   2   1   23.08    0.57
   1   2   1   22.45    0.53
   2  -2   1    7.94    0.39
  -2  -2  -1    7.38    0.38
   2  -2   1    7.77    0.37
  -2  -2  -1    8.26    0.35
  -2  -2  -1    7.65    0.24
   2  -2   1    7.20    0.40
   2   2   1    7.47    0.32
  -2   2  -1    8.23    0.38
  -2   2  -1    7.13    0.18
   2   2   1    7.69    0.37
  -2   2  -1    8.05    0.39
   2   2   1    7.21    0.39
   2   2   1    7.63    0.38
   2   2   1    7.57    0.34
   3  -2   1   13.26    0.64
  -3  -2  -1   13.14    0.32
  -3  -2  -1   12.34    0.50
   3  -2   1   12.84    0.57
  -3  -2  -1   12.84    0.56
   3   2   1   12.77    0.61
   3   2   1   12.67    0.58
  -3   2  -1   12.75    0.56
  -3   2  -1   12.82    0.55
  -4  -2  -1    7.80    0.19
  -4  -2  -1    7.37    0.49
   4  -2   1    7.86    0.50
   4  -2   1    7.99    0.57
  -4  -2  -1    8.20    0.46
  -4   2  -1    8.03    0.50
   4   2   1    7.23    0.55
   4   2   1    7.66    0.51
  -4   2  -1    7.14    0.47
   5  -2   1    0.58    0.22
  -5  -2  -1    0.38    0.21
   5  -2   1    0.28    0.21
  -5  -2  -1    0.35    0.22
  -5   2  -1    0.40    0.23
  -5   2  -1    0.49    0.23
   5   2   1    0.43    0.25
   5   2   1    0.40    0.22
   6  -2   1    4.13    0.64
   6  -2   1    4.16    0.56
   6   2   1    5.39    0.61
   6   2   1    5.12    0.61
   7  -2   1    3.56    0.61
   7  -2   1    3.48    0.68
   7   2   1    3.21    0.54
   7   2   1    4.18    0.68
   8  -3  -1    0.22    0.37
   8   3  -1    0.39    0.31
   8   3  -1    0.64    0.36
   7  -3  -1    1.96    0.39
   7  -3  -1    1.80    0.48
   7   3  -1    1.86    0.42
   7   3  -1    1.87    0.43
   6  -3  -1   10.61    0.66
   6  -3  -1   11.08    0.85
   6   3  -1   10.79    0.84
   6   3  -1   11.18    0.73
  -5  -3   1    0.31    0.16
   5  -3  -1    0.14    0.21
   5  -3  -1    0.00    0.06
   5  -3  -1    0.16    0.13
  -5   3   1    0.19    0.15
   5   3  -1    0.25    0.10
   5   3  -1    0.30    0.17
   5   3  -1    0.19    0.16
   4  -3  -1   13.16    0.56
   4  -3  -1   13.02    0.36
   4  -3  -1   13.11    0.69
  -4  -3   1   13.59    0.49
   4  -3  -1   13.91    0.51
  -4   3   1   12.94    0.47
   4   3  -1   13.08    0.49
   4   3  -1   12.63    0.61
   4   3  -1   13.42    0.42
   4   3  -1   14.37    0.73
  -3  -3   1   19.76    0.53
   3  -3  -1   21.92    0.57
   3  -3  -1   21.90    0.79
   3  -3  -1   21.51    0.63
   3   3  -1   20.44    0.53
   3   3  -1   20.12    0.54
   3   3  -1   21.37    0.54
   3   3  -1   20.43    0.70
  -3   3   1   20.29    0.52
  -2  -3   1   55.25    0.93
   2  -3  -1   55.32    1.09
   2  -3  -1   54.66    1.27
   2  -3  -1   56.98    0.97
  -2  -3   1   56.53    1.02
   2   3  -1   54.81    1.02
  -2   3   1   54.56    1.25
   2   3  -1   53.71    0.94
   2   3  -1   56.04    1.02
   2   3  -1   55.58    1.21
   2   3  -1   56.03    0.96
   1  -3  -1   35.64    0.62
   1  -3  -1   36.35    0.85
  -1  -3   1   36.01    0.61
   1  -3  -1   36.26    0.77
   1  -3  -1   37.42    0.68
  -1  -3   1   37.35    0.72
  -1  -3   1   34.77    0.68
  -1  -3   1   35.93    0.66
   1   3  -1   35.56    0.62
   1   3  -1   35.79    0.69
  -1   3   1   35.92    0.84
   1   3  -1   36.36    0.67
   1   3  -1   35.88    0.71
  -1   3   1   36.48    0.77
   0  -3   1  211.81    3.07
   0  -3  -1  210.56    3.13
   0  -3  -1  208.35    3.06
   0  -3  -1  210.39    3.39
   0  -3   1  207.18    3.63
   0  -3   1  211.07    3.11
   0  -3  -1  208.39    3.10
   0  -3  -1  208.50    3.65
   0  -3   1  208.74    3.28
   0   3   1  208.08    3.10
   0   3   1  209.47    3.12
   0   3   1  209.21    3.65
   0   3  -1  206.43    3.65
   0   3  -1  206.52    3.28
   0   3  -1  206.31    3.63
   0   3   1  210.92    3.40
   0   3  -1  209.24    3.07
   0   3  -1  209.70    3.12
  -1  -3  -1    3.40    0.22
  -1  -3  -1    2.42    0.24
  -1  -3  -1    2.99    0.19
  -1  -3  -1    3.29    0.17
  -1  -3  -1    3.40    0.23
   1  -3   1    3.00    0.19
   1  -3   1    3.19    0.22
   1  -3   1    3.35    0.26
   1  -3   1    3.95    0.26
  -1  -3  -1    3.28    0.19
  -1   3  -1    3.82    0.24
   1   3   1    3.26    0.21
   1   3   1    3.91    0.25
   1   3   1    3.35    0.17
  -1   3  -1    2.90    0.19
   1   3   1    3.35    0.20
   1   3   1    3.57    0.27
  -1   3  -1    3.30    0.23
  -1   3  -1    3.04    0.14
  -1   3  -1    3.15    0.22
   1   3   1    2.89    0.19
  -2  -3  -1  336.67    5.26
  -2  -3  -1  337.81    5.23
  -2  -3  -1  339.10    4.85
   2  -3   1  343.44    5.23
   2  -3   1  341.22    5.62
   2  -3   1  339.23    6.05
   2   3   1  339.82    5.17
  -2   3  -1  332.51    5.21
   2   3   1  344.09    5.97
  -2   3  -1  331.81    4.88
   2   3   1  334.95    5.68
   2   3   1  335.44    5.21
   2   3   1  341.92    5.26
  -2   3  -1  339.87    5.43
  -3  -3  -1   34.08    0.88
  -3  -3  -1   34.03    0.97
   3  -3   1   32.87    0.97
   3  -3   1   34.19    1.12
  -3  -3  -1   36.01    0.68
   3   3   1   35.34    1.10
  -3   3  -1   36.07    1.01
  -3   3  -1   34.79    0.97
   3   3   1   36.15    1.07
   3   3   1   32.94    0.91
   4  -3   1   10.31    0.59
  -4  -3  -1    9.67    0.48
  -4  -3  -1   10.17    0.28
   4  -3   1    9.28    0.62
  -4  -3  -1   10.55    0.57
   4   3   1   10.70    0.65
  -4   3  -1    9.15    0.53
   4   3   1   10.21    0.62
  -4   3  -1    9.95    0.56
  -5  -3  -1    6.63    0.51
   5  -3   1    6.65    0.57
   5  -3   1    6.22    0.63
  -5  -3  -1    5.33    0.42
  -5   3  -1    5.76    0.50
  -5   3  -1    6.06    0.48
   5   3   1    5.74    0.56
   5   3   1    6.21    0.61
   6  -3   1    1.41    0.39
   6  -3   1    1.41    0.40
   6   3   1    1.25    0.38
   6   3   1    1.15    0.38
   7  -3   1    1.30    0.43
   7  -3   1    1.04    0.44
   7   3   1    0.47    0.31
   8  -4  -1    3.79    0.71
   8   4  -1    4.25    0.64
   8   4  -1    4.03    0.71
   7  -4  -1    0.09    0.22
   7  -4  -1    0.11    0.30
   7   4  -1    0.08    0.27
   7   4  -1   -0.21    0.23
   6  -4  -1    4.49    0.47
   6  -4  -1    4.49    0.55
   6   4  -1    2.96    0.49
   6   4  -1    5.44    0.55
   5  -4  -1    3.25    0.15
   5  -4  -1    3.81    0.37
   5  -4  -1    3.05    0.45
  -5  -4   1    3.49    0.30
   5   4  -1    3.96    0.46
   5   4  -1    3.42    0.39
   5   4  -1    3.18    0.22
  -5   4   1    3.43    0.31
   4  -4  -1   14.41    0.37
   4  -4  -1   14.50    0.53
   4  -4  -1   13.66    0.73
  -4  -4   1   13.43    0.49
   4  -4  -1   13.05    0.55
   4   4  -1   14.51    0.73
   4   4  -1   13.84    0.49
   4   4  -1   13.87    0.44
  -4   4   1   14.16    0.50
   4   4  -1   14.24    0.66
   4   4  -1   13.73    0.51
   3  -4  -1    0.03    0.11
  -3  -4   1    0.02    0.06
   3  -4  -1    0.11    0.07
  -3  -4   1    0.00    0.07
   3  -4  -1    0.10    0.07
   3   4  -1    0.13    0.07
   3   4  -1    0.04    0.06
  -3   4   1    0.06    0.08
   3   4  -1    0.15    0.12
   3   4  -1   -0.02    0.06
  -3   4   1    0.02    0.07
  -2  -4   1   24.82    0.58
   2  -4  -1   24.44    0.53
   2  -4  -1   24.09    0.56
  -2  -4   1   21.35    0.50
  -2  -4   1   23.83    0.50
   2  -4  -1   24.48    0.72
   2   4  -1   24.59    0.57
   2   4  -1   24.33    0.58
   2   4  -1   24.46    0.51
  -2   4   1   24.44    0.72
  -2   4   1   21.66    0.50
   2   4  -1   23.17    0.52
   2   4  -1   23.69    0.69
  -1  -4   1   29.67    0.64
   1  -4  -1   29.77    0.76
  -1  -4   1   29.15    0.57
   1  -4  -1   30.72    0.57
  -1  -4   1   30.88    0.60
  -1  -4   1   30.53    0.56
   1  -4  -1   29.29    0.67
   1  -4  -1   30.89    0.59
  -1   4   1   30.17    0.67
  -1   4   1   28.44    0.74
   1   4  -1   29.34    0.56
   1   4  -1   29.51    0.59
   1   4  -1   28.91    0.63
  -1   4   1   29.68    0.56
   1   4  -1   30.37    0.72
   0  -4  -1    1.06    0.11
   0  -4   1    0.97    0.10
   0  -4   1    0.92    0.12
   0  -4  -1    1.10    0.11
   0  -4  -1    1.03    0.11
   0  -4   1    1.34    0.10
   0  -4   1    0.91    0.09
   0  -4  -1    1.18    0.14
   0  -4   1    1.26    0.16
   0  -4  -1    1.16    0.10
   0   4  -1    1.28    0.11
   0   4  -1    0.87    0.14
   0   4  -1    1.07    0.08
   0   4  -1    0.76    0.11
   0   4   1    1.13    0.11
   0   4  -1    1.06    0.10
   0   4   1    1.18    0.14
   0   4   1    0.91    0.09
   0   4   1    1.02    0.11
   0   4   1    1.20    0.13
   0   4   1    1.07    0.07
  -1  -4  -1  261.10    3.80
  -1  -4  -1  262.17    4.65
   1  -4   1  261.87    4.18
   1  -4   1  267.97    4.00
   1  -4   1  260.01    4.29
  -1  -4  -1  257.08    4.00
  -1  -4  -1  264.75    3.96
   1  -4   1  258.89    4.64
   1  -4   1  262.04    3.75
  -1  -4  -1  260.91    4.33
  -1  -4  -1  253.52    4.02
   1   4   1  259.75    4.47
  -1   4  -1  257.21    4.61
  -1   4  -1  260.00    3.75
   1   4   1  261.49    3.80
  -1   4  -1  256.57    3.98
   1   4   1  258.19    3.95
   1   4   1  262.40    3.99
   1   4   1  261.93    4.65
  -1   4  -1  258.96    4.18
   1   4   1  264.00    4.02
   1   4   1  261.40    4.34
  -1   4  -1  259.32    4.28
  -2  -4  -1   40.67    0.99
  -2  -4  -1   42.01    0.88
   2  -4   1   43.94    1.02
  -2  -4  -1   40.48    0.79
   2  -4   1   41.76    1.14
   2   4   1   40.88    1.06
   2   4   1   40.38    0.95
   2   4   1   40.60    1.06
  -2   4  -1   40.61    1.02
   2   4   1   41.66    0.79
  -2   4  -1   41.28    0.69
  -2   4  -1   39.39    0.97
   2   4   1   40.40    1.05
   2   4   1   42.16    0.87
  -3  -4  -1   43.08    1.13
   3  -4   1   42.70    1.31
   3  -4   1   42.51    1.14
  -3  -4  -1   44.35    0.83
  -3  -4  -1   44.66    1.00
   3   4   1   42.84    1.08
   3   4   1   42.98    0.82
   3   4   1   41.93    1.20
   3   4   1   41.82    0.97
  -3   4  -1   43.24    1.11
   3   4   1   42.67    1.25
  -3   4  -1   42.54    1.14
   4  -4   1    9.80    0.58
  -4  -4  -1    8.85    0.30
  -4  -4  -1    9.10    0.45
  -4  -4  -1    9.94    0.56
   4  -4   1    9.81    0.64
   4   4   1    8.93    0.60
  -4   4  -1    9.76    0.53
   4   4   1   10.12    0.62
  -4   4  -1    9.07    0.55
  -5  -4  -1    7.85    0.56
   5  -4   1    7.98    0.61
   5  -4   1    8.20    0.71
  -5   4  -1    8.22    0.55
  -5   4  -1    6.70    0.55
   5   4   1    7.12    0.62
   5   4   1    7.01    0.63
   6  -4   1    3.50    0.52
   6  -4   1    4.13    0.63
   6   4   1    2.95    0.51
   6   4   1    3.62    0.55
   7  -4   1   29.50    1.60
   7  -4   1   29.29    1.38
   7   4   1   31.94    1.61
   7   4   1   27.59    1.42
   8  -5  -1    0.14    0.26
   8   5  -1   -0.19    0.23
   8   5  -1    0.05    0.33
   7  -5  -1    0.97    0.32
   7  -5  -1    1.51    0.46
   7   5  -1    1.54    0.39
   7   5  -1    2.10    0.48
   6  -5  -1    0.04    0.17
   6  -5  -1    0.03    0.16
   6   5  -1    0.03    0.20
   6   5  -1   -0.09    0.22
  -5  -5   1   23.21    0.76
   5  -5  -1   21.64    0.46
   5  -5  -1   24.17    0.86
   5  -5  -1   21.97    1.05
   5   5  -1   23.16    1.09
   5   5  -1   23.84    0.99
   5   5  -1   22.45    0.62
  -5   5   1   21.92    0.73
   4  -5  -1    5.34    0.32
   4  -5  -1    5.18    0.47
   4  -5  -1    5.47    0.23
  -4  -5   1    5.42    0.32
   4  -5  -1    4.85    0.32
   4   5  -1    5.13    0.30
   4   5  -1    5.59    0.32
   4   5  -1    5.17    0.40
  -4   5   1    5.61    0.31
   4   5  -1    4.26    0.41
   4   5  -1    5.24    0.28
   4   5  -1    5.16    0.28
  -3  -5   1   24.16    0.62
   3  -5  -1   24.79    0.64
   3  -5  -1   25.35    0.89
   3  -5  -1   24.74    0.66
   3  -5  -1   24.80    0.55
  -3   5   1   25.11    0.62
   3   5  -1   25.04    0.63
   3   5  -1   24.47    0.62
  -3   5   1   25.81    0.69
   3   5  -1   25.44    0.64
   3   5  -1   23.87    0.80
   2  -5  -1   60.20    1.09
  -2  -5   1   60.47    1.08
  -2  -5   1   61.78    1.14
   2  -5  -1   58.72    1.43
  -2  -5   1   60.20    1.05
   2  -5  -1   61.57    1.12
   2  -5  -1   61.51    1.07
   2  -5  -1   60.42    1.38
   2   5  -1   61.18    1.34
   2   5  -1   59.91    1.08
   2   5  -1   57.71    1.06
   2   5  -1   61.87    1.09
  -2   5   1   60.53    1.07
   2   5  -1   61.04    1.14
   1  -5  -1  288.00    3.93
   1  -5  -1  283.58    4.11
   1  -5  -1  282.35    4.95
  -1  -5   1  281.03    4.27
  -1  -5   1  286.86    4.11
  -1  -5   1  279.96    3.89
   1  -5  -1  277.65    4.78
  -1  -5   1  276.17    4.13
   1  -5  -1  279.80    4.09
   1   5  -1  271.46    4.26
   1   5  -1  279.42    4.86
   1   5  -1  278.30    4.14
   1   5  -1  277.15    4.11
  -1   5   1  279.47    4.10
  -1   5   1  278.49    4.94
  -1   5   1  282.05    4.78
   0  -5   1  198.60    3.18
   0  -5  -1  198.07    3.01
   0  -5  -1  201.71    3.25
   0  -5   1  200.55    3.03
   0  -5   1  196.17    3.56
   0  -5  -1  200.22    3.59
   0  -5  -1  196.34    3.05
   0  -5  -1  201.41    2.98
   0  -5   1  198.02    3.42
   0  -5   1  202.07    2.99
   0   5  -1  201.75    3.56
   0   5  -1  198.83    3.03
   0   5   1  197.26    3.25
   0   5   1  199.63    3.04
   0   5  -1  201.31    3.41
   0   5   1  198.45    3.34
   0   5  -1  200.56    2.99
   0   5   1  195.38    3.01
   0   5   1  199.72    3.58
   0   5   1  198.59    2.98
   0   5  -1  195.75    3.18
  -1  -5  -1  987.09   13.88
   1  -5   1  990.10   14.03
   1  -5   1  958.15   16.65
  -1  -5  -1 1000.00   13.96
  -1  -5  -1  953.47   16.70
   1  -5   1  965.07   13.69
  -1  -5  -1  951.63   13.70
   1  -5   1  902.73   15.99
  -1  -5  -1  970.69   15.18
   1  -5   1  919.94   16.63
   1  -5   1  966.74   14.32
  -1  -5  -1  937.99   15.05
   1   5   1  973.75   14.00
  -1   5  -1  947.54   14.04
  -1   5  -1  954.95   14.63
   1   5   1  945.66   14.37
   1   5   1  962.73   16.66
   1   5   1  991.94   13.70
   1   5   1  941.36   14.73
  -1   5  -1  924.35   15.89
   1   5   1  949.48   15.47
  -1   5  -1  915.28   15.40
  -1   5  -1  930.91   14.27
  -2  -5  -1    9.42    0.43
   2  -5   1    9.52    0.43
  -2  -5  -1   10.45    0.35
  -2  -5  -1   10.53    0.35
   2  -5   1   10.27    0.53
  -2   5  -1   11.31    0.47
   2   5   1   11.76    0.51
  -2   5  -1   11.07    0.48
  -2   5  -1   10.98    0.28
   2   5   1   11.24    0.36
   2   5   1   10.66    0.47
   2   5   1   10.31    0.43
   2   5   1   10.39    0.34
  -3  -5  -1    4.89    0.35
   3  -5   1    4.83    0.41
   3  -5   1    5.10    0.37
  -3  -5  -1    5.16    0.24
  -3  -5  -1    4.71    0.28
  -3   5  -1    4.63    0.36
   3   5   1    4.44    0.33
   3   5   1    4.82    0.27
   3   5   1    4.98    0.24
   3   5   1    4.78    0.37
  -3   5  -1    4.75    0.34
   3   5   1    4.92    0.40
  -4  -5  -1   27.55    0.80
   4  -5   1   28.06    0.98
   4  -5   1   28.08    1.14
  -4  -5  -1   28.68    0.97
  -4  -5  -1   28.34    0.64
  -4   5  -1   28.77    0.99
  -4   5  -1   27.74    0.94
   4   5   1   27.87    1.06
   4   5   1   27.86    0.91
   4   5   1   29.57    1.11
   5  -5   1    3.09    0.45
  -5  -5  -1    3.52    0.46
   5  -5   1    3.19    0.49
   5   5   1    2.48    0.43
   5   5   1    3.60    0.45
  -5   5  -1    2.97    0.44
  -5   5  -1    3.13    0.43
   6  -5   1   -0.08    0.21
   6  -5   1    0.03    0.29
   6   5   1    0.06    0.25
   6   5   1   -0.14    0.26
   7  -5   1    3.17    0.62
   7  -5   1    3.94    0.62
   7   5   1    3.37    0.61
   8  -6  -1    2.30    0.63
   8   6  -1    2.35    0.55
   8   6  -1    2.42    0.56
   7  -6  -1    1.11    0.43
   7  -6  -1    1.54    0.37
   7   6  -1    1.55    0.44
   7   6  -1    1.01    0.36
   6  -6  -1    0.62    0.23
   6  -6  -1    0.93    0.34
   6   6  -1    0.73    0.29
   6   6  -1    0.97    0.35
   5  -6  -1   46.06    0.81
   5  -6  -1   46.40    1.27
  -5  -6   1   46.30    1.16
   5  -6  -1   45.91    1.60
   5   6  -1   45.54    1.01
   5   6  -1   44.45    1.14
   5   6  -1   47.89    1.63
   5   6  -1   45.92    1.47
  -5   6   1   47.99    1.15
   4  -6  -1   14.34    0.55
  -4  -6   1   14.98    0.54
   4  -6  -1   14.57    0.75
   4  -6  -1   16.11    0.57
   4  -6  -1   15.99    0.41
   4   6  -1   14.97    0.50
   4   6  -1   14.97    0.54
   4   6  -1   14.80    0.71
   4   6  -1   15.09    0.47
   4   6  -1   15.05    0.53
  -4   6   1   14.90    0.53
   3  -6  -1    0.16    0.09
   3  -6  -1    0.05    0.06
   3  -6  -1    0.17    0.09
  -3  -6   1    0.17    0.09
   3  -6  -1    0.05    0.08
   3   6  -1    0.34    0.10
   3   6  -1    0.21    0.09
  -3   6   1    0.20    0.10
   3   6  -1    0.12    0.12
  -3   6   1    0.19    0.08
   3   6  -1    0.14    0.08
  -2  -6   1    0.32    0.09
  -2  -6   1    0.39    0.10
   2  -6  -1    0.27    0.08
   2  -6  -1    0.31    0.06
   2  -6  -1    0.45    0.10
   2  -6  -1    0.34    0.11
   2  -6  -1    0.27    0.13
  -2   6   1    0.29    0.09
   2   6  -1    0.27    0.08
   2   6  -1    0.25    0.08
   2   6  -1    0.15    0.08
   2   6  -1    0.36    0.09
   2   6  -1    0.31    0.06
   2   6  -1    0.46    0.13
   1  -6  -1   79.65    1.56
   1  -6  -1   81.28    1.32
  -1  -6   1   80.52    1.41
   1  -6  -1   79.86    1.69
  -1  -6   1   81.25    1.35
  -1  -6   1   81.11    1.26
   1  -6  -1   81.26    1.37
  -1  -6   1   79.18    1.61
   1  -6  -1   81.37    1.29
   1  -6  -1   80.59    1.35
  -1  -6   1   79.18    1.35
   1   6  -1   80.67    1.41
  -1   6   1   78.67    1.36
   1   6  -1   80.81    1.61
  -1   6   1   80.14    1.54
  -1   6   1   79.53    1.68
  -1   6   1   79.62    1.34
   1   6  -1   80.21    1.35
   1   6  -1   78.26    1.36
   0  -6   1   22.20    0.56
   0  -6  -1   21.81    0.52
   0  -6  -1   22.38    0.53
   0  -6   1   21.91    0.53
   0  -6   1   22.45    0.55
   0  -6   1   22.37    0.53
   0  -6  -1   20.94    0.53
   0  -6  -1   22.36    0.68
   0  -6  -1   21.85    0.52
   0  -6   1   21.99    0.66
   0   6  -1   20.72    0.52
   0   6   1   21.93    0.54
   0   6   1   21.64    0.65
   0   6  -1   21.92    0.65
   0   6  -1   21.68    0.53
   0   6  -1   21.28    0.56
   0   6   1   21.60    0.52
   0   6   1   21.48    0.52
   0   6   1   21.83    0.54
   0   6  -1   21.71    0.53
   0   6   1   21.56    0.50
   1  -6   1  537.01    7.74
  -1  -6  -1  523.66    7.70
  -1  -6  -1  541.55    7.51
   1  -6   1  546.98    7.46
  -1  -6  -1  530.27    9.08
   1  -6   1  524.60    8.90
  -1  -6  -1  533.36    7.76
  -1  -6  -1  513.71    8.05
  -1  -6  -1  538.75    8.44
   1  -6   1  518.35    9.03
   1   6   1  522.21    7.71
   1   6   1  532.17    9.08
  -1   6  -1  533.03    7.75
   1   6   1  543.07    7.76
   1   6   1  533.41    8.45
   1   6   1  525.22    7.51
  -1   6  -1  522.74    8.35
  -1   6  -1  457.89    8.06
  -1   6  -1  519.37    7.44
  -2  -6  -1    0.83    0.13
  -2  -6  -1    1.20    0.21
   2  -6   1    1.12    0.18
  -2  -6  -1    1.09    0.14
   2  -6   1    1.07    0.22
   2  -6   1    1.10    0.10
   2   6   1    0.99    0.18
   2   6   1    1.14    0.12
  -2   6  -1    1.05    0.11
   2   6   1    0.90    0.17
   2   6   1    0.94    0.14
   2   6   1    0.79    0.16
  -2   6  -1    0.87    0.18
  -2   6  -1    0.99    0.22
   3  -6   1   55.48    1.34
  -3  -6  -1   54.20    1.14
  -3  -6  -1   55.90    1.35
   3  -6   1   56.29    1.60
  -3  -6  -1   56.92    1.08
   3   6   1   55.96    1.31
  -3   6  -1   55.38    0.86
   3   6   1   53.15    1.44
  -3   6  -1   55.09    1.41
   3   6   1   56.65    1.50
   3   6   1   57.76    1.15
  -3   6  -1   57.24    1.34
   3   6   1   57.58    1.08
   4  -6   1    0.39    0.21
  -4  -6  -1    0.11    0.15
  -4  -6  -1    0.03    0.08
   4  -6   1    0.19    0.20
  -4  -6  -1    0.00    0.13
  -4   6  -1    0.30    0.22
  -4   6  -1    0.20    0.15
   4   6   1    0.09    0.11
   4   6   1    0.12    0.15
   4   6   1    0.17    0.17
   4   6   1    0.23    0.20
   5  -6   1    0.10    0.18
   5  -6   1    0.24    0.28
  -5  -6  -1   -0.04    0.19
  -5   6  -1    0.08    0.21
   5   6   1   -0.10    0.18
   5   6   1   -0.12    0.17
  -5   6  -1   -0.26    0.14
   6  -6   1   -0.15    0.27
   6  -6   1   -0.13    0.25
   6   6   1   -0.15    0.27
   6   6   1    0.45    0.30
   7  -6   1    0.28    0.37
   7  -6   1    0.47    0.33
   7   6   1    0.60    0.40
   7   6   1    0.76    0.36
   8  -7  -1    0.00    0.38
   8   7  -1    0.00    0.32
   8   7  -1    0.29    0.30
   7  -7  -1    0.98    0.40
   7   7  -1    1.13    0.37
   7   7  -1    0.88    0.35
   6  -7  -1    0.75    0.32
   6  -7  -1    0.62    0.22
   6   7  -1    0.56    0.26
   6   7  -1    0.66    0.29
   5  -7  -1   25.57    1.15
   5  -7  -1   27.40    0.56
  -5  -7   1   28.59    0.87
   5  -7  -1   29.37    0.93
   5   7  -1   28.44    1.20
   5   7  -1   26.57    0.84
   5   7  -1   27.63    0.76
  -5   7   1   27.93    0.84
   5   7  -1   27.71    1.11
   4  -7  -1    0.08    0.09
   4  -7  -1    0.01    0.09
   4  -7  -1    0.05    0.09
  -4  -7   1    0.23    0.12
   4  -7  -1    0.05    0.15
   4   7  -1    0.20    0.13
  -4   7   1    0.17    0.13
   4   7  -1    0.15    0.09
   4   7  -1   -0.01    0.07
   4   7  -1    0.31    0.12
   4   7  -1    0.06    0.09
   3  -7  -1    0.24    0.11
   3  -7  -1    0.14    0.16
   3  -7  -1    0.14    0.12
   3  -7  -1    0.19    0.09
  -3  -7   1    0.26    0.11
   3  -7  -1    0.13    0.07
   3   7  -1    0.19    0.09
   3   7  -1    0.25    0.11
  -3   7   1    0.18    0.08
   3   7  -1    0.19    0.06
  -3   7   1    0.04    0.08
   3   7  -1    0.14    0.09
   3   7  -1    0.21    0.09
   3   7  -1    0.16    0.14
  -2  -7   1   59.14    1.12
   2  -7  -1   59.59    1.46
   2  -7  -1   58.90    1.04
   2  -7  -1   58.58    1.12
   2  -7  -1   59.98    1.09
   2  -7  -1   59.75    1.39
   2   7  -1   58.93    1.36
   2   7  -1   57.87    1.16
   2   7  -1   59.33    1.11
  -2   7   1   58.93    1.11
   2   7  -1   58.46    1.12
   2   7  -1   59.32    1.06
   2   7  -1   59.20    1.00
  -1  -7   1   20.08    0.46
  -1  -7   1   19.26    0.53
   1  -7  -1   18.93    0.36
  -1  -7   1   18.79    0.42
  -1  -7   1   18.60    0.59
   1  -7  -1   17.98    0.63
   1  -7  -1   19.28    0.48
   1  -7  -1   19.14    0.51
   1  -7  -1   19.42    0.56
  -1  -7   1   18.37    0.48
   1   7  -1   19.89    0.60
  -1   7   1   18.74    0.48
  -1   7   1   18.16    0.50
   1   7  -1   19.68    0.49
  -1   7   1   19.73    0.54
   1   7  -1   19.03    0.53
  -1   7   1   18.81    0.62
   1   7  -1   18.86    0.45
   0  -7   1   52.85    1.11
   0  -7   1   52.80    1.03
   0  -7  -1   53.15    1.03
   0  -7   1   53.33    1.24
   0  -7  -1   52.22    1.26
   0  -7  -1   54.05    1.03
   0  -7   1   53.74    1.08
   0  -7  -1   51.43    1.04
   0  -7   1   54.17    1.03
   0  -7  -1   53.22    1.03
   0   7  -1   54.14    1.25
   0   7  -1   53.35    1.04
   0   7   1   53.65    1.04
   0   7   1   53.13    1.03
   0   7   1   52.37    0.83
   0   7   1   54.08    1.26
   0   7  -1   53.98    1.03
   0   7  -1   55.67    1.11
   0   7   1   55.06    1.06
   0   7   1   52.97    1.04
   0   7  -1   54.15    1.08
   0   7   1   51.88    1.02
   1  -7   1   90.88    1.50
  -1  -7  -1   90.72    1.53
   1  -7   1   88.77    1.78
  -1  -7  -1   91.74    1.56
  -1  -7  -1   90.54    1.66
   1  -7   1   88.01    1.64
  -1  -7  -1   89.93    1.94
   1  -7   1   89.17    1.94
  -1   7  -1   90.81    1.67
   1   7   1   89.80    1.75
   1   7   1   90.77    1.66
  -1   7  -1   88.62    1.64
   1   7   1   87.09    1.54
  -1   7  -1   87.84    1.49
  -1   7  -1   89.96    1.74
   1   7   1   88.71    1.62
   2  -7   1    0.07    0.06
   2  -7   1    0.01    0.11
   2  -7   1    0.08    0.13
   2  -7   1    0.13    0.11
  -2  -7  -1    0.16    0.11
  -2  -7  -1   -0.04    0.07
  -2   7  -1    0.00    0.11
  -2   7  -1   -0.05    0.08
  -2   7  -1   -0.01    0.11
  -2   7  -1    0.03    0.06
   2   7   1    0.24    0.10
   2   7   1    0.09    0.10
   2   7   1    0.04    0.08
   2   7   1    0.05    0.06
   3  -7   1    2.77    0.34
  -3  -7  -1    1.92    0.20
   3  -7   1    2.06    0.27
  -3  -7  -1    2.47    0.32
   3   7   1    2.22    0.21
  -3   7  -1    1.93    0.31
  -3   7  -1    2.02    0.29
   3   7   1    2.14    0.30
   3   7   1    1.29    0.24
  -3   7  -1    2.19    0.13
   3   7   1    2.09    0.18
   3   7   1    1.76    0.26
  -4  -7  -1    3.76    0.27
   4  -7   1    4.11    0.50
  -4  -7  -1    3.45    0.37
   4  -7   1    4.13    0.44
  -4   7  -1    3.92    0.38
   4   7   1    4.07    0.42
   4   7   1    4.44    0.38
   4   7   1    4.36    0.27
   4   7   1    4.81    0.46
  -4   7  -1    4.43    0.41
  -5  -7  -1    1.31    0.32
   5  -7   1    0.85    0.34
   5  -7   1    0.87    0.34
  -5   7  -1    0.54    0.25
  -5   7  -1    1.30    0.35
   5   7   1    0.81    0.31
   5   7   1    0.72    0.25
   6  -7   1   -0.07    0.27
   6  -7   1    0.16    0.24
   6   7   1   -0.12    0.22
   6   7   1    0.05    0.20
   7  -7   1    0.64    0.37
   7  -7   1    0.33    0.37
   7   7   1    0.66    0.40
   7   7   1    0.53    0.40
   8  -8  -1    1.75    0.55
   8  -8  -1    0.41    0.36
   8   8  -1    0.54    0.40
   8   8  -1    0.45    0.33
   7  -8  -1    0.71    0.39
   7   8  -1    0.89    0.37
   7   8  -1    1.12    0.37
   6  -8  -1    7.38    0.70
   6  -8  -1    7.17    0.51
   6   8  -1    8.92    0.72
   6   8  -1    7.08    0.72
   5  -8  -1   34.79    1.01
  -5  -8   1   34.19    0.98
   5  -8  -1   33.43    1.34
   5   8  -1   35.56    1.38
  -5   8   1   33.62    0.95
   5   8  -1   32.97    0.96
   5   8  -1   32.73    0.87
   5   8  -1   32.92    1.23
   4  -8  -1   12.74    0.53
   4  -8  -1   12.14    0.39
   4  -8  -1   13.04    0.49
   4  -8  -1   12.53    0.72
  -4  -8   1   13.67    0.54
   4  -8  -1   13.13    0.71
  -4   8   1   13.21    0.51
   4   8  -1   12.49    0.52
   4   8  -1   13.25    0.68
   4   8  -1   12.14    0.48
   4   8  -1   12.39    0.37
   4   8  -1   11.95    0.49
   3  -8  -1   20.28    0.53
   3  -8  -1   20.14    0.61
   3  -8  -1   19.15    0.78
  -3  -8   1   20.71    0.61
   3  -8  -1   20.50    0.85
   3  -8  -1   20.63    0.53
   3   8  -1   19.36    0.60
  -3   8   1   21.04    0.60
   3   8  -1   20.11    0.43
   3   8  -1   20.14    0.59
   3   8  -1   21.01    0.43
   3   8  -1   20.00    0.59
   3   8  -1   21.57    0.62
   3   8  -1   20.80    0.79
   2  -8  -1    0.04    0.09
   2  -8  -1   -0.08    0.07
   2  -8  -1    0.00    0.03
   2  -8  -1   -0.01    0.11
  -2  -8   1    0.00    0.08
   2  -8  -1    0.01    0.06
   2   8  -1   -0.07    0.06
   2   8  -1   -0.03    0.06
   2   8  -1    0.01    0.04
   2   8  -1    0.02    0.06
  -2   8   1    0.09    0.08
   2   8  -1    0.05    0.08
   2   8  -1    0.04    0.08
  -1  -8   1   26.78    0.58
  -1  -8   1   24.97    0.73
   1  -8  -1   26.05    0.71
  -1  -8   1   25.02    0.52
   1  -8  -1   25.77    0.63
   1  -8  -1   26.94    0.81
   1  -8  -1   25.27    0.61
   1  -8  -1   25.17    0.46
  -1   8   1   26.34    0.68
  -1   8   1   25.05    0.61
   1   8  -1   26.94    0.75
   1   8  -1   24.95    0.57
   1   8  -1   24.57    0.61
  -1   8   1   25.89    0.64
   1   8  -1   26.10    0.66
   0  -8   1    1.47    0.24
   0  -8  -1    1.61    0.16
   0  -8  -1    1.74    0.13
   0  -8   1    1.83    0.18
   0  -8  -1    1.86    0.17
   0  -8  -1    1.97    0.23
   0  -8   1    1.88    0.21
   0  -8   1    1.87    0.17
   0  -8   1    1.92    0.16
   0   8   1    1.68    0.19
   0   8   1    1.90    0.20
   0   8  -1    1.84    0.16
   0   8   1    1.96    0.19
   0   8  -1    1.71    0.17
   0   8   1    1.61    0.15
   0   8  -1    2.41    0.20
   0   8  -1    1.55    0.26
   0   8  -1    1.92    0.16
   0   8   1    1.52    0.15
   0   8   1    1.96    0.10
  -1  -8  -1  266.66    4.18
   1  -8   1  269.12    4.78
   1  -8   1  279.86    4.03
  -1  -8  -1  264.62    4.23
  -1  -8  -1  266.22    4.97
   1  -8   1  275.41    4.97
   1   8   1  264.89    4.19
  -1   8  -1  269.03    4.02
  -1   8  -1  273.33    4.45
  -1   8  -1  268.76    4.22
   1   8   1  279.08    4.10
   1   8   1  265.61    4.56
  -1   8  -1  265.82    4.43
  -1   8  -1  275.24    4.77
   2  -8   1    3.61    0.30
   2  -8   1    3.77    0.27
  -2  -8  -1    3.59    0.38
  -2  -8  -1    3.73    0.20
  -2  -8  -1    3.63    0.29
   2  -8   1    3.55    0.19
   2  -8   1    3.64    0.36
  -2   8  -1    4.08    0.26
   2   8   1    3.86    0.18
   2   8   1    4.16    0.26
   2   8   1    2.98    0.28
  -2   8  -1    3.68    0.20
  -2   8  -1    4.35    0.36
   2   8   1    3.51    0.26
  -2   8  -1    3.23    0.28
  -3  -8  -1    2.14    0.19
  -3  -8  -1    2.22    0.31
   3  -8   1    1.74    0.32
   3  -8   1    2.08    0.27
   3   8   1    1.51    0.26
  -3   8  -1    1.72    0.31
   3   8   1    1.57    0.26
   3   8   1    2.01    0.21
  -3   8  -1    2.05    0.31
   3   8   1    2.06    0.17
   3   8   1    1.79    0.26
  -3   8  -1    2.02    0.15
   4  -8   1    1.07    0.32
  -4  -8  -1    1.08    0.18
   4  -8   1    0.42    0.21
  -4  -8  -1    0.55    0.22
   4   8   1    0.51    0.18
   4   8   1    0.68    0.17
  -4   8  -1    0.65    0.27
   4   8   1    0.52    0.20
   4   8   1    0.83    0.16
   4   8   1    0.43    0.21
  -4   8  -1    0.72    0.23
   5  -8   1    3.10    0.53
  -5  -8  -1    3.23    0.44
   5  -8   1    2.59    0.40
   5   8   1    2.38    0.43
  -5   8  -1    2.03    0.41
   5   8   1    3.26    0.42
   5   8   1    3.22    0.49
  -5   8  -1    3.50    0.46
   6  -8   1    0.77    0.34
   6  -8   1    0.32    0.36
   6   8   1    0.63    0.36
   6   8   1    0.59    0.27
   7  -8   1    0.01    0.39
   7   8   1    0.30    0.28
   7   8   1   -0.06    0.33
   8  -9  -1    0.05    0.33
   8  -9  -1   -0.04    0.35
   8   9  -1   -0.12    0.24
   8   9  -1    0.01    0.36
   7  -9  -1    1.53    0.47
   7  -9  -1    2.36    0.51
   7   9  -1    2.18    0.53
   7   9  -1    1.69    0.42
   6  -9  -1   -0.02    0.19
   6  -9  -1    0.33    0.29
   6  -9  -1    0.21    0.20
   6   9  -1    0.08    0.17
   6   9  -1    0.24    0.28
   6   9  -1    0.08    0.19
   5  -9  -1   13.83    0.84
   5  -9  -1   14.93    0.88
  -5  -9   1   13.85    0.62
   5  -9  -1   14.91    0.61
   5   9  -1   14.50    0.82
   5   9  -1   14.32    0.62
   5   9  -1   15.42    0.58
  -5   9   1   15.24    0.62
   5   9  -1   14.74    0.86
   4  -9  -1    4.69    0.47
   4  -9  -1    3.94    0.43
   4  -9  -1    4.84    0.33
  -4  -9   1    4.55    0.32
   4  -9  -1    4.47    0.25
   4  -9  -1    4.15    0.27
   4   9  -1    4.70    0.32
   4   9  -1    4.20    0.41
  -4   9   1    3.73    0.29
   4   9  -1    4.07    0.29
   4   9  -1    4.22    0.32
   4   9  -1    4.10    0.18
  -3  -9   1    2.41    0.22
   3  -9  -1    2.22    0.19
   3  -9  -1    1.72    0.27
   3  -9  -1    2.33    0.23
   3  -9  -1    2.30    0.16
   3  -9  -1    2.09    0.32
   3   9  -1    2.62    0.23
   3   9  -1    2.29    0.10
   3   9  -1    2.32    0.21
   3   9  -1    1.79    0.28
   3   9  -1    2.39    0.20
   3   9  -1    2.44    0.11
  -3   9   1    2.60    0.22
   3   9  -1    2.46    0.22
   2  -9  -1   46.36    0.76
   2  -9  -1   46.29    1.21
   2  -9  -1   48.37    1.01
  -2  -9   1   46.76    1.00
   2  -9  -1   47.11    1.30
   2   9  -1   47.81    0.89
   2   9  -1   46.89    1.19
   2   9  -1   46.51    1.03
   2   9  -1   46.37    0.81
  -2   9   1   46.75    0.98
   2   9  -1   45.99    0.98
  -2   9   1   45.48    0.95
  -1  -9   1   44.17    0.78
   1  -9  -1   43.37    1.05
   1  -9  -1   45.72    0.94
   1  -9  -1   44.22    0.76
  -1  -9   1   45.38    0.88
   1  -9  -1   43.87    1.17
  -1  -9   1   43.74    1.10
   1   9  -1   44.50    0.87
   1   9  -1   44.83    1.10
   1   9  -1   42.17    0.96
   1   9  -1   44.87    0.93
  -1   9   1   43.55    0.93
  -1   9   1   44.50    0.76
  -1   9   1   44.87    1.03
  -1   9   1   42.70    0.93
   0  -9  -1   47.29    0.98
   0  -9   1   46.75    1.20
   0  -9   1   46.08    1.08
   0  -9  -1   46.67    1.23
   0  -9   1   46.98    1.01
   0  -9  -1   45.46    0.94
   0  -9  -1   45.57    1.01
   0   9  -1   46.11    0.98
   0   9   1   46.13    0.73
   0   9   1   45.45    0.97
   0   9   1   49.30    1.03
   0   9   1   47.18    0.99
   0   9  -1   46.90    0.99
   0   9  -1   48.06    1.08
   0   9  -1   47.06    1.01
   0   9   1   46.36    0.96
   1  -9   1   19.12    0.62
   1  -9   1   19.21    0.73
  -1  -9  -1   19.02    0.62
  -1  -9  -1   18.16    0.48
   1  -9   1   19.61    0.53
  -1  -9  -1   18.77    0.74
   1   9   1   19.36    0.59
  -1   9  -1   19.77    0.54
  -1   9  -1   19.14    0.65
   1   9   1   19.21    0.57
  -1   9  -1   19.94    0.56
   1   9   1   19.09    0.62
  -1   9  -1   19.80    0.61
  -1   9  -1   19.45    0.60
  -2  -9  -1   89.03    1.80
   2  -9   1   86.08    1.95
  -2  -9  -1   90.53    2.14
   2  -9   1   92.60    1.53
   2  -9   1   90.43    1.75
   2  -9   1   90.01    2.14
  -2  -9  -1   87.60    1.51
   2   9   1   87.46    1.74
  -2   9  -1   89.81    1.78
  -2   9  -1   88.80    1.52
   2   9   1   87.97    1.63
   2   9   1   86.31    1.92
  -2   9  -1   91.28    1.73
  -2   9  -1   88.94    1.90
  -3  -9  -1    2.84    0.20
   3  -9   1    3.21    0.17
   3  -9   1    3.11    0.30
   3  -9   1    3.78    0.37
  -3  -9  -1    2.73    0.29
   3  -9   1    2.67    0.39
   3   9   1    3.56    0.19
   3   9   1    2.54    0.35
   3   9   1    3.27    0.35
  -3   9  -1    2.80    0.38
  -3   9  -1    3.22    0.34
  -3   9  -1    3.05    0.19
   3   9   1    3.02    0.28
   3   9   1    3.05    0.25
   4  -9   1    0.49    0.28
  -4  -9  -1    0.26    0.12
   4  -9   1    0.30    0.20
  -4  -9  -1    0.09    0.18
  -4   9  -1   -0.03    0.16
   4   9   1    0.27    0.22
  -4   9  -1    0.28    0.20
   4   9   1    0.35    0.12
   4   9   1    0.29    0.20
   4   9   1    0.39    0.18
   4   9   1    0.21    0.14
  -5  -9  -1    0.61    0.25
   5  -9   1    0.27    0.25
   5  -9   1    0.12    0.22
   5   9   1    0.09    0.20
  -5   9  -1    0.82    0.32
   5   9   1    0.49    0.22
  -5   9  -1    0.71    0.26
   5   9   1    0.35    0.21
   6  -9   1    1.65    0.45
   6  -9   1    1.10    0.37
   6   9   1    1.74    0.43
   6   9   1    1.70    0.41
   7  -9   1   -0.69    0.30
   7   9   1   -0.16    0.20
   7   9   1    0.66    0.34
   8 -10  -1    3.48    0.72
   8 -10  -1    3.25    0.72
   8  10  -1    3.24    0.63
   7 -10  -1   -0.15    0.22
   7 -10  -1    0.42    0.30
   7  10  -1   -0.13    0.26
   7  10  -1    0.25    0.29
   6 -10  -1    4.47    0.66
   6 -10  -1    5.64    0.68
   6 -10  -1    4.81    0.45
   6  10  -1    5.04    0.60
   6  10  -1    4.80    0.43
   6  10  -1    5.93    0.63
   5 -10  -1    0.69    0.29
   5 -10  -1   -0.08    0.19
  -5 -10   1    0.10    0.15
   5 -10  -1    0.15    0.14
   5  10  -1    0.48    0.18
   5  10  -1    0.44    0.23
  -5  10   1    0.36    0.18
   5  10  -1    0.29    0.13
  -4 -10   1    3.98    0.31
   4 -10  -1    3.51    0.39
   4 -10  -1    3.20    0.29
   4 -10  -1    3.83    0.42
   4 -10  -1    3.50    0.25
   4  10  -1    3.53    0.13
   4  10  -1    3.63    0.13
  -4  10   1    3.27    0.30
   4  10  -1    3.37    0.31
   4  10  -1    3.40    0.28
   4  10  -1    3.57    0.28
   4  10  -1    2.59    0.36
   3 -10  -1    1.95    0.14
  -3 -10   1    1.77    0.22
   3 -10  -1    1.95    0.29
   3 -10  -1    1.97    0.21
   3 -10  -1    2.18    0.33
   3  10  -1    2.10    0.18
   3  10  -1    1.57    0.21
   3  10  -1    1.74    0.23
  -3  10   1    2.05    0.22
   3  10  -1    1.83    0.22
   3  10  -1    1.75    0.27
   2 -10  -1   31.38    0.95
  -2 -10   1   28.79    0.76
   2 -10  -1   30.48    1.01
  -2 -10   1   29.69    0.57
   2 -10  -1   31.84    0.78
   2  10  -1   30.10    0.80
   2  10  -1   31.23    0.66
   2  10  -1   30.25    0.57
   2  10  -1   29.94    0.91
   2  10  -1   29.71    0.76
  -2  10   1   30.65    0.76
  -2  10   1   29.61    0.74
   1 -10  -1   17.54    0.36
  -1 -10   1   18.17    0.48
  -1 -10   1   16.95    0.62
   1 -10  -1   17.46    0.53
   1 -10  -1   18.60    0.61
   1 -10  -1   17.31    0.68
   1  10  -1   17.21    0.53
  -1  10   1   17.48    0.57
  -1  10   1   17.56    0.53
   1  10  -1   17.33    0.56
   1  10  -1   17.70    0.59
  -1  10   1   17.61    0.55
   1  10  -1   17.32    0.47
  -1  10   1   17.92    0.37
   0 -10  -1   28.58    0.68
   0 -10  -1   28.45    0.73
   0 -10   1   28.87    0.89
   0 -10  -1   28.33    0.91
   0 -10   1   29.60    0.76
   0 -10   1   29.22    0.81
   0 -10  -1   27.77    0.75
   0  10   1   28.34    0.73
   0  10  -1   28.15    0.73
   0  10  -1   29.29    0.75
   0  10   1   29.26    0.75
   0  10  -1   29.32    0.80
   0  10  -1   29.00    0.74
   0  10   1   28.85    0.74
   0  10   1   28.62    0.68
   1 -10   1    8.36    0.49
  -1 -10  -1    7.80    0.40
   1 -10   1    8.36    0.40
  -1 -10  -1    8.03    0.50
  -1  10  -1    8.10    0.38
   1  10   1    8.61    0.41
   1  10   1    8.16    0.37
  -1  10  -1    8.89    0.36
  -1  10  -1    8.28    0.43
  -1  10  -1    8.76    0.35
  -1  10  -1    8.08    0.38
   1  10   1    9.40    0.41
  -2 -10  -1    1.45    0.14
   2 -10   1    1.10    0.22
  -2 -10  -1    1.09    0.28
   2 -10   1    1.24    0.15
   2 -10   1    1.07    0.28
  -2 -10  -1    1.36    0.23
  -2  10  -1    1.00    0.15
  -2  10  -1    1.31    0.24
   2  10   1    1.32    0.21
  -2  10  -1    1.09    0.20
   2  10   1    1.28    0.21
   2  10   1    1.62    0.20
  -2  10  -1    1.11    0.18
   3 -10   1   10.46    0.49
  -3 -10  -1    9.93    0.54
  -3 -10  -1    9.90    0.33
   3 -10   1    9.87    0.58
   3 -10   1   10.73    0.67
   3 -10   1   10.30    0.34
   3  10   1   10.35    0.44
  -3  10  -1   10.47    0.54
   3  10   1   10.52    0.52
   3  10   1   10.54    0.61
  -3  10  -1   10.13    0.34
  -3  10  -1   10.96    0.62
  -4 -10  -1   14.24    0.44
  -4 -10  -1   13.10    0.68
   4 -10   1   12.51    0.72
   4 -10   1   12.71    0.81
   4 -10   1   12.87    0.63
  -4  10  -1   12.55    0.74
   4  10   1   13.46    0.75
   4  10   1   13.81    0.76
  -4  10  -1   13.10    0.66
   4  10   1   14.52    0.54
   4  10   1   13.77    0.66
  -5 -10  -1    5.48    0.50
   5 -10   1    4.80    0.54
   5 -10   1    5.68    0.69
   5  10   1    3.88    0.54
   5  10   1    5.37    0.48
   5  10   1    4.57    0.33
   5  10   1    4.45    0.53
  -5  10  -1    4.53    0.42
   6 -10   1   -0.22    0.30
   6 -10   1    0.10    0.36
   6  10   1    0.23    0.32
   6  10   1   -0.02    0.23
   7 -10   1    0.57    0.38
   7 -10   1    0.86    0.39
   7  10   1    1.11    0.37
   7  10   1    0.98    0.46
   7 -11  -1    4.42    0.71
   7 -11  -1    4.89    0.75
   7  11  -1    4.61    0.64
   7  11  -1    4.05    0.66
   6 -11  -1   18.00    1.12
   6 -11  -1   16.80    1.09
   6  11  -1   17.57    1.06
   6  11  -1   18.25    1.05
   6  11  -1   19.18    0.80
   5 -11  -1    2.18    0.27
   5 -11  -1    2.38    0.47
   5 -11  -1    2.04    0.41
  -5 -11   1    1.92    0.30
   5  11  -1    2.85    0.28
   5  11  -1    2.20    0.31
  -5  11   1    2.41    0.32
   5  11  -1    2.15    0.37
   4 -11  -1   21.39    1.00
  -4 -11   1   22.06    0.74
   4 -11  -1   20.84    0.61
   4 -11  -1   21.90    0.99
   4 -11  -1   23.17    0.77
  -4  11   1   21.04    0.71
   4  11  -1   21.43    0.71
   4  11  -1   20.57    0.92
   4  11  -1   22.41    0.76
   4  11  -1   21.07    0.72
   3 -11  -1    7.54    0.50
   3 -11  -1    7.74    0.25
   3 -11  -1    7.65    0.39
  -3 -11   1    7.60    0.40
   3 -11  -1    8.67    0.56
  -3  11   1    7.28    0.39
   3  11  -1    7.49    0.40
   3  11  -1    7.84    0.34
   3  11  -1    7.60    0.38
   3  11  -1    7.82    0.40
   3  11  -1    7.47    0.50
  -2 -11   1   10.46    0.57
  -2 -11   1   10.69    0.29
  -2 -11   1   11.81    0.46
   2 -11  -1   11.50    0.56
   2 -11  -1   12.04    0.46
   2 -11  -1   11.77    0.61
   2  11  -1   11.61    0.48
   2  11  -1   10.53    0.43
   2  11  -1   12.00    0.55
  -2  11   1   11.27    0.43
  -2  11   1   12.09    0.45
   2  11  -1   11.53    0.29
   1 -11  -1   25.74    0.89
   1 -11  -1   27.37    0.80
  -1 -11   1   24.96    0.82
  -1 -11   1   26.81    0.63
   1 -11  -1   26.85    0.71
   1 -11  -1   26.24    0.51
   1  11  -1   26.91    0.78
   1  11  -1   26.28    0.63
   1  11  -1   25.75    0.71
  -1  11   1   26.22    0.71
   1  11  -1   26.19    0.74
  -1  11   1   26.09    0.70
  -1  11   1   27.35    0.77
  -1  11   1   25.86    0.51
   0 -11  -1   22.32    0.68
   0 -11   1   22.85    0.73
   0 -11  -1   22.45    0.82
   0 -11   1   23.26    0.80
   0 -11  -1   22.78    0.59
   0  11  -1   21.95    0.65
   0  11   1   22.55    0.66
   0  11  -1   21.84    0.69
   0  11  -1   22.93    0.67
   0  11   1   21.78    0.66
   0  11   1   21.67    0.64
   0  11   1   22.75    0.60
   0  11  -1   21.68    0.64
   1 -11   1   -0.05    0.14
  -1 -11  -1    0.13    0.14
  -1 -11  -1    0.09    0.19
   1 -11   1    0.00    0.11
   1  11   1    0.30    0.14
   1  11   1    0.17    0.11
  -1  11  -1    0.12    0.11
  -1  11  -1    0.32    0.16
  -1  11  -1    0.07    0.10
  -1  11  -1   -0.08    0.07
   1  11   1    0.19    0.12
  -2 -11  -1   61.92    1.71
  -2 -11  -1   59.47    1.41
   2 -11   1   62.63    1.55
  -2 -11  -1   60.83    1.11
   2 -11   1   60.31    1.69
  -2  11  -1   62.13    1.51
  -2  11  -1   61.94    1.41
   2  11   1   62.79    1.53
  -2  11  -1   62.13    1.20
   2  11   1   61.78    1.31
   2  11   1   63.30    1.39
  -2  11  -1   60.79    1.29
  -3 -11  -1    0.97    0.12
   3 -11   1    1.44    0.27
  -3 -11  -1    1.30    0.27
   3 -11   1    1.10    0.20
   3 -11   1    0.98    0.14
   3 -11   1    1.49    0.31
   3  11   1    0.79    0.19
  -3  11  -1    1.15    0.27
  -3  11  -1    1.06    0.15
   3  11   1    0.84    0.21
  -3  11  -1    1.38    0.27
   3  11   1    1.44    0.26
   4 -11   1   11.98    0.81
   4 -11   1   13.12    0.76
  -4 -11  -1   13.73    0.70
   4 -11   1   13.72    0.66
   4  11   1   12.22    0.62
   4  11   1   12.81    0.74
  -4  11  -1   12.50    0.75
   4  11   1   13.12    0.53
  -4  11  -1   12.85    0.66
   4  11   1   12.60    0.77
   5 -11   1    5.94    0.56
  -5 -11  -1    5.74    0.52
   5 -11   1    4.99    0.53
   5 -11   1    5.90    0.71
   5  11   1    6.24    0.60
   5  11   1    6.07    0.59
   5  11   1    5.20    0.48
   5  11   1    6.16    0.39
  -5  11  -1    6.17    0.52
   6 -11   1    0.95    0.36
   6 -11   1    0.85    0.37
   6 -11   1   -0.13    0.31
   6  11   1    0.47    0.29
   6  11   1    0.97    0.36
   7 -11   1   -0.63    0.32
   7 -11   1    0.29    0.31
   7  11   1   -0.12    0.19
   7  11   1   -0.06    0.27
   7 -12  -1    0.95    0.38
   7 -12  -1    1.11    0.40
   7  12  -1    1.29    0.46
   7  12  -1    0.64    0.31
   6 -12  -1    2.31    0.52
   6 -12  -1    1.85    0.43
   6  12  -1    2.39    0.48
   6  12  -1    2.56    0.37
   6  12  -1    1.92    0.39
  -5 -12   1    7.68    0.49
   5 -12  -1    8.94    0.73
   5 -12  -1    9.14    0.75
   5 -12  -1    8.80    0.47
   5  12  -1    8.64    0.64
   5  12  -1    8.82    0.51
  -5  12   1    9.16    0.51
   5  12  -1    8.45    0.47
  -4 -12   1   36.64    1.03
   4 -12  -1   37.61    0.87
   4 -12  -1   37.61    1.39
   4 -12  -1   37.32    1.34
   4  12  -1   36.62    1.28
  -4  12   1   37.32    1.01
   4  12  -1   37.04    1.02
   4  12  -1   37.29    1.02
   3 -12  -1    1.05    0.10
   3 -12  -1    1.09    0.20
   3 -12  -1    1.02    0.27
  -3 -12   1    0.99    0.20
   3 -12  -1    0.98    0.22
   3  12  -1    1.02    0.21
   3  12  -1    0.93    0.16
   3  12  -1    1.20    0.20
   3  12  -1    1.08    0.21
   3  12  -1    0.97    0.18
  -3  12   1    1.07    0.21
   2 -12  -1   28.54    0.95
   2 -12  -1   27.26    0.99
  -2 -12   1   29.30    1.00
   2 -12  -1   28.32    0.78
  -2 -12   1   29.26    0.80
  -2 -12   1   28.83    0.57
  -2  12   1   28.14    0.77
   2  12  -1   28.33    0.82
   2  12  -1   27.29    0.89
  -2  12   1   28.52    0.76
   2  12  -1   28.66    0.57
   2  12  -1   27.94    0.78
   1 -12  -1   57.20    1.37
  -1 -12   1   57.46    1.44
   1 -12  -1   58.64    1.53
  -1 -12   1   57.91    1.15
  -1  12   1   58.00    1.22
   1  12  -1   55.83    1.26
  -1  12   1   56.73    1.21
   1  12  -1   57.92    1.24
   1  12  -1   57.44    1.32
  -1  12   1   58.58    1.02
   1  12  -1   57.99    1.14
   0 -12   1    2.85    0.31
   0 -12  -1    2.32    0.25
   0 -12  -1    2.64    0.19
   0 -12   1    2.50    0.27
   0 -12  -1    2.76    0.30
   0  12  -1    2.35    0.23
   0  12   1    2.54    0.28
   0  12   1    2.66    0.23
   0  12   1    2.67    0.27
   0  12   1    2.35    0.19
   0  12  -1    2.12    0.21
   0  12  -1    2.26    0.24
  -1 -12  -1   92.30    2.19
   1 -12   1   91.63    2.00
   1 -12   1   93.73    2.16
  -1 -12  -1   89.76    1.83
  -1  12  -1   92.40    1.70
  -1  12  -1   93.74    1.82
   1  12   1   92.89    1.90
   1  12   1   95.10    1.78
  -1  12  -1   92.74    1.90
   1  12   1   91.26    1.79
   2 -12   1   16.46    0.80
   2 -12   1   16.82    0.70
  -2 -12  -1   18.56    0.83
  -2 -12  -1   16.73    0.43
  -2 -12  -1   16.16    0.65
   2  12   1   17.06    0.61
  -2  12  -1   16.46    0.65
   2  12   1   16.84    0.69
  -2  12  -1   17.29    0.56
   2  12   1   17.42    0.65
  -2  12  -1   17.31    0.54
  -2  12  -1   16.73    0.72
   3 -12   1   25.29    0.97
  -3 -12  -1   24.69    0.53
   3 -12   1   24.45    1.08
  -3 -12  -1   26.46    0.92
   3 -12   1   24.77    0.78
   3  12   1   26.34    0.79
   3  12   1   26.53    0.88
  -3  12  -1   24.92    0.64
   3  12   1   25.42    0.99
  -3  12  -1   25.75    0.89
  -3  12  -1   24.28    0.95
  -4 -12  -1    0.75    0.23
   4 -12   1    0.70    0.25
   4 -12   1    0.62    0.29
   4 -12   1    0.94    0.29
  -4  12  -1    0.64    0.12
   4  12   1    0.78    0.19
  -4  12  -1    1.02    0.30
  -4  12  -1    0.71    0.24
   4  12   1    0.69    0.25
   4  12   1    0.60    0.23
   4  12   1    0.70    0.23
   5 -12   1    1.37    0.32
   5 -12   1    1.45    0.40
  -5 -12  -1    1.03    0.30
   5 -12   1    1.04    0.33
   5  12   1    1.44    0.25
  -5  12  -1    1.60    0.35
   5  12   1    0.79    0.29
   5  12   1    1.29    0.39
   5  12   1    1.71    0.34
   6 -12   1   14.96    1.01
   6 -12   1   13.67    1.13
   6  12   1   14.64    1.02
   6  12   1   15.48    1.04
   6  12   1   15.42    0.85
   7 -12   1    1.28    0.57
   7 -12   1    1.89    0.52
   7  12   1    1.28    0.42
   7  12   1    0.82    0.46
   7 -13  -1    0.37    0.41
   7 -13  -1    0.37    0.35
   7  13  -1    0.05    0.32
   7  13  -1    0.40    0.35
   6 -13  -1    1.32    0.39
   6 -13  -1    1.01    0.36
   6  13  -1    1.30    0.35
   6  13  -1    1.86    0.44
   6  13  -1    0.96    0.27
   5 -13  -1    0.10    0.24
   5 -13  -1    0.05    0.25
   5  13  -1   -0.10    0.12
   5  13  -1    0.26    0.17
   5  13  -1    0.10    0.15
  -5  13   1    0.00    0.22
   4 -13  -1   -0.03    0.13
  -4 -13   1    0.25    0.18
   4 -13  -1   -0.08    0.10
   4 -13  -1   -0.11    0.18
   4  13  -1    0.11    0.18
   4  13  -1    0.08    0.13
  -4  13   1    0.18    0.15
   4  13  -1   -0.02    0.13
  -3 -13   1    8.57    0.45
   3 -13  -1    8.69    0.59
   3 -13  -1    8.23    0.57
  -3  13   1    8.27    0.43
   3  13  -1    8.85    0.44
   3  13  -1    7.87    0.43
   3  13  -1    8.36    0.35
   3  13  -1    8.37    0.53
   2 -13  -1   29.82    1.06
  -2 -13   1   29.53    0.84
  -2 -13   1   28.10    1.00
  -2 -13   1   29.38    0.60
   2 -13  -1   30.20    1.01
  -2  13   1   28.68    0.81
   2  13  -1   29.04    0.82
  -2  13   1   30.29    0.81
   2  13  -1   29.40    0.60
   2  13  -1   31.32    0.98
   2  13  -1   28.52    0.84
  -1 -13   1    0.04    0.17
   1 -13  -1    0.16    0.18
   1 -13  -1   -0.02    0.14
  -1 -13   1    0.06    0.08
  -1  13   1    0.19    0.12
  -1  13   1    0.12    0.11
   1  13  -1    0.31    0.10
   1  13  -1   -0.01    0.09
   1  13  -1    0.28    0.12
  -1  13   1    0.00    0.05
   1  13  -1    0.07    0.12
   0 -13   1   13.67    0.59
   0 -13  -1   13.31    0.54
   0 -13  -1   13.96    0.69
   0 -13  -1   15.45    0.48
   0 -13   1   15.03    0.69
   0  13  -1   14.34    0.54
   0  13  -1   14.22    0.55
   0  13   1   14.68    0.56
   0  13   1   13.86    0.54
   0  13   1   14.11    0.47
   0  13  -1   14.08    0.53
   0  13   1   14.73    0.57
   1 -13   1   44.68    1.21
   1 -13   1   44.43    1.35
  -1 -13  -1   43.49    1.13
  -1 -13  -1   43.33    1.37
  -1  13  -1   44.89    1.17
   1  13   1   45.37    1.10
   1  13   1   45.45    1.10
  -1  13  -1   45.66    1.12
  -1  13  -1   46.18    1.05
   1  13   1   45.06    1.13
   2 -13   1    3.16    0.40
  -2 -13  -1    2.19    0.40
   2 -13   1    2.46    0.31
  -2 -13  -1    2.78    0.17
  -2 -13  -1    2.61    0.34
   2  13   1    2.58    0.32
   2  13   1    2.92    0.29
   2  13   1    2.11    0.29
  -2  13  -1    2.37    0.24
  -2  13  -1    2.54    0.23
  -2  13  -1    2.36    0.35
  -2  13  -1    2.56    0.32
  -3 -13  -1    1.19    0.25
  -3 -13  -1    1.28    0.11
   3 -13   1    1.68    0.32
   3 -13   1    1.53    0.34
   3  13   1    1.25    0.28
  -3  13  -1    1.76    0.31
   3  13   1    1.48    0.25
  -3  13  -1    1.55    0.20
   3  13   1    1.70    0.28
  -3  13  -1    1.70    0.32
   4 -13   1   22.85    1.19
  -4 -13  -1   22.59    0.93
   4 -13   1   22.36    1.02
   4 -13   1   21.61    0.81
   4  13   1   23.65    0.79
   4  13   1   21.07    0.88
  -4  13  -1   22.25    0.57
   4  13   1   24.29    1.09
  -4  13  -1   22.64    0.91
  -4  13  -1   23.58    1.05
   4  13   1   22.34    0.98
   5 -13   1   -0.52    0.25
   5 -13   1   -0.28    0.20
   5 -13   1    0.02    0.20
  -5 -13  -1   -0.50    0.15
   5  13   1   -0.21    0.15
  -5  13  -1   -0.18    0.18
   5  13   1   -0.15    0.16
   5  13   1   -0.32    0.22
   5  13   1    0.10    0.16
   6 -13   1    2.36    0.55
   6 -13   1    3.08    0.57
   6  13   1    3.20    0.58
   6  13   1    2.62    0.51
   6  13   1    3.41    0.49
   7 -13   1    0.69    0.37
   7 -13   1    0.56    0.43
   7  13   1    0.64    0.40
   7  13   1    1.23    0.49
   7 -14  -1    0.98    0.42
   7 -14  -1    1.70    0.50
   7  14  -1    1.42    0.43
   7  14  -1    2.13    0.51
   7  14  -1    2.00    0.38
   6 -14  -1    0.21    0.23
   6 -14  -1   -0.21    0.27
   6  14  -1   -0.13    0.17
   6  14  -1    0.04    0.17
   6  14  -1   -0.09    0.23
   5 -14  -1   26.65    1.28
   5 -14  -1   26.04    1.27
   5  14  -1   23.38    1.11
   5  14  -1   24.57    0.89
   5  14  -1   24.87    0.88
   4 -14  -1    6.71    0.61
   4 -14  -1    8.18    0.66
   4 -14  -1    6.86    0.29
  -4 -14   1    7.89    0.49
   4  14  -1    6.71    0.43
   4  14  -1    7.30    0.58
   4  14  -1    7.35    0.46
  -4  14   1    6.88    0.45
   3 -14  -1    6.72    0.55
   3 -14  -1    6.55    0.55
  -3 -14   1    6.40    0.41
   3  14  -1    5.76    0.37
  -3  14   1    6.43    0.39
   3  14  -1    6.47    0.41
  -3  14   1    6.05    0.37
   3  14  -1    7.19    0.51
   3  14  -1    6.20    0.30
  -2 -14   1    4.71    0.44
  -2 -14   1    5.12    0.22
   2 -14  -1    5.91    0.47
  -2 -14   1    4.99    0.35
   2 -14  -1    5.90    0.48
   2  14  -1    5.23    0.40
  -2  14   1    5.84    0.37
   2  14  -1    5.50    0.22
  -2  14   1    5.79    0.36
   2  14  -1    5.23    0.34
   2  14  -1    5.87    0.38
  -1 -14   1    1.43    0.19
   1 -14  -1    1.32    0.23
  -1 -14   1    1.39    0.28
   1 -14  -1    1.37    0.27
   1  14  -1    1.50    0.19
   1  14  -1    1.67    0.23
  -1  14   1    1.42    0.24
  -1  14   1    1.33    0.22
   1  14  -1    1.44    0.22
   1  14  -1    1.47    0.21
  -1  14   1    1.55    0.12
   0 -14  -1  249.06    4.14
   0 -14   1  243.90    4.63
   0 -14  -1  244.99    4.80
   0 -14   1  247.31    4.73
   0 -14  -1  244.31    4.05
   0  14   1  251.99    4.00
   0  14  -1  247.79    4.12
   0  14  -1  242.47    4.01
   0  14   1  245.16    4.02
   0  14   1  244.30    4.13
   0  14  -1  245.04    3.95
  -1 -14  -1    2.30    0.36
  -1 -14  -1    2.92    0.28
   1 -14   1    2.35    0.34
   1 -14   1    3.14    0.33
   1  14   1    2.39    0.25
   1  14   1    3.77    0.33
   1  14   1    3.44    0.30
  -1  14  -1    2.99    0.28
  -1  14  -1    2.52    0.28
  -1  14  -1    2.64    0.26
  -2 -14  -1    0.19    0.09
   2 -14   1   -0.12    0.15
  -2 -14  -1   -0.23    0.18
   2 -14   1    0.17    0.19
  -2 -14  -1    0.05    0.17
  -2  14  -1   -0.09    0.13
  -2  14  -1    0.15    0.13
  -2  14  -1   -0.16    0.13
   2  14   1    0.16    0.13
   2  14   1   -0.06    0.13
  -2  14  -1   -0.05    0.17
   2  14   1    0.05    0.15
   3 -14   1    4.73    0.42
   3 -14   1    4.85    0.54
  -3 -14  -1    5.06    0.16
  -3 -14  -1    5.05    0.44
   3  14   1    5.18    0.40
   3  14   1    5.22    0.41
  -3  14  -1    5.44    0.32
   3  14   1    4.74    0.43
  -3  14  -1    5.49    0.41
  -3  14  -1    4.29    0.47
  -4 -14  -1    0.00    0.19
   4 -14   1   -0.18    0.31
   4 -14   1    0.14    0.20
   4 -14   1   -0.23    0.17
   4  14   1    0.01    0.13
  -4  14  -1   -0.02    0.12
  -4  14  -1   -0.06    0.18
   4  14   1    0.06    0.17
   4  14   1    0.04    0.17
  -4  14  -1   -0.38    0.22
   4  14   1    0.08    0.23
   5 -14   1   -0.11    0.22
   5 -14   1    0.09    0.35
   5 -14   1   -0.07    0.18
  -5 -14  -1   -0.12    0.13
   5  14   1   -0.01    0.16
   5  14   1    0.00    0.19
   5  14   1    0.03    0.19
   5  14   1   -0.03    0.18
  -5  14  -1   -0.01    0.18
   6 -14   1    1.67    0.46
   6 -14   1    0.88    0.50
   6  14   1    1.90    0.42
   6  14   1    1.77    0.44
   6  14   1    1.03    0.36
   7 -14   1    0.07    0.21
   7 -14   1   -0.23    0.46
   7  14   1    0.20    0.33
   7  14   1   -0.09    0.24
   7 -15  -1    0.66    0.46
   7 -15  -1    0.29    0.28
   7  15  -1    0.53    0.26
   7  15  -1    0.29    0.37
   7  15  -1    0.37    0.30
   6 -15  -1    2.50    0.56
   6 -15  -1    3.01    0.59
   6  15  -1    1.42    0.40
   6  15  -1    1.39    0.42
   6  15  -1    3.34    0.45
   5 -15  -1   35.63    1.51
   5 -15  -1   33.79    1.47
   5  15  -1   31.43    1.02
   5  15  -1   33.79    1.09
   5  15  -1   30.10    1.29
   4 -15  -1    0.12    0.19
   4 -15  -1    0.21    0.24
  -4 -15   1    0.14    0.16
  -4  15   1    0.12    0.15
   4  15  -1    0.10    0.15
   4  15  -1    0.17    0.20
   4  15  -1    0.26    0.17
   3 -15  -1   11.30    0.71
   3 -15  -1   12.11    0.70
  -3 -15   1   11.87    0.56
   3  15  -1   11.15    0.64
   3  15  -1   10.84    0.53
   3  15  -1   11.57    0.53
  -3  15   1   11.16    0.53
  -3  15   1   11.27    0.50
   3  15  -1   11.15    0.40
  -2 -15   1   20.06    0.89
   2 -15  -1   19.40    0.89
  -2 -15   1   20.16    0.71
   2 -15  -1   19.89    0.85
  -2 -15   1   20.18    0.50
   2  15  -1   19.79    0.70
   2  15  -1   19.63    0.71
   2  15  -1   20.42    0.80
  -2  15   1   19.81    0.68
  -2  15   1   19.65    0.68
  -1 -15   1   -0.03    0.20
   1 -15  -1   -0.01    0.21
  -1 -15   1    0.13    0.12
   1 -15  -1    0.13    0.16
   1  15  -1    0.06    0.12
   1  15  -1    0.11    0.10
  -1  15   1    0.14    0.07
  -1  15   1    0.06    0.10
   1  15  -1   -0.06    0.11
  -1  15   1    0.19    0.17
   1  15  -1    0.21    0.14
   0 -15   1   24.24    0.91
   0 -15  -1   22.57    0.94
   0 -15  -1   24.19    0.80
   0 -15  -1   21.32    0.63
   0 -15   1   24.22    0.86
   0  15  -1   20.18    0.70
   0  15  -1   21.63    0.72
   0  15   1   22.36    0.65
   0  15  -1   22.18    0.74
   0  15   1   21.86    0.74
   0  15   1   24.93    0.78
   1 -15   1   21.54    0.94
  -1 -15  -1   21.40    0.77
  -1 -15  -1   21.37    0.95
   1 -15   1   22.50    0.84
  -1  15  -1   21.12    0.75
   1  15   1   21.52    0.74
  -1  15  -1   22.41    0.72
  -1  15  -1   22.36    0.80
   1  15   1   22.14    0.77
   1  15   1   22.42    0.75
   2 -15   1    0.85    0.24
   2 -15   1    0.76    0.27
  -2 -15  -1    0.88    0.12
  -2 -15  -1    0.44    0.23
  -2 -15  -1    1.05    0.27
   2  15   1    0.51    0.17
   2  15   1    0.94    0.23
  -2  15  -1    0.84    0.21
   2  15   1    0.86    0.21
  -2  15  -1    0.77    0.18
  -2  15  -1    0.67    0.22
  -2  15  -1    1.13    0.26
   3 -15   1    1.09    0.38
  -3 -15  -1    0.93    0.23
  -3 -15  -1    0.72    0.28
  -3 -15  -1    0.74    0.06
   3 -15   1    0.90    0.26
  -3  15  -1    1.31    0.34
   3  15   1    0.97    0.24
   3  15   1    0.80    0.24
  -3  15  -1    0.91    0.19
  -3  15  -1    0.81    0.22
   3  15   1    1.37    0.26
   4 -15   1   17.90    0.94
   4 -15   1   17.53    1.11
  -4 -15  -1   17.97    0.84
  -4  15  -1   16.92    0.54
   4  15   1   17.28    0.91
  -4  15  -1   17.59    0.81
   4  15   1   17.28    0.72
  -4  15  -1   17.07    0.90
   4  15   1   17.18    0.80
   5 -15   1    0.64    0.35
   5 -15   1    0.62    0.29
  -5 -15  -1    0.64    0.29
  -5  15  -1   -0.03    0.15
   5  15   1    0.72    0.29
   5  15   1   -0.01    0.26
   5  15   1    0.55    0.24
   5  15   1    0.76    0.29
   6 -15   1    0.78    0.35
   6 -15   1    0.64    0.49
   6  15   1    0.46    0.31
   6  15   1    0.39    0.37
   6  15   1    0.91    0.33
   7 -15   1    0.94    0.60
   7 -15   1    1.75    0.51
   7  15   1    1.42    0.52
   7  15   1    2.46    0.57
   7 -16  -1   -0.04    0.31
   7 -16  -1   -0.16    0.25
   7  16  -1    0.15    0.36
   7  16  -1   -0.52    0.23
   7  16  -1    0.11    0.20
   6 -16  -1   -0.20    0.20
   6 -16  -1    0.46    0.35
   6  16  -1   -0.01    0.27
   6  16  -1   -0.21    0.15
   5 -16  -1    8.00    0.76
   5 -16  -1    7.87    0.79
   5  16  -1    7.26    0.63
   5  16  -1    6.99    0.51
   5  16  -1    7.17    0.50
  -4 -16   1    7.60    0.49
   4 -16  -1    6.46    0.63
   4 -16  -1    6.49    0.60
   4  16  -1    6.56    0.45
   4  16  -1    7.55    0.58
   4  16  -1    5.87    0.44
  -4  16   1    7.12    0.46
   3 -16  -1    9.91    0.68
   3 -16  -1    8.78    0.67
  -3 -16   1    9.10    0.51
   3  16  -1    9.50    0.59
   3  16  -1    8.85    0.48
  -3  16   1    9.14    0.49
  -3  16   1    9.28    0.47
   3  16  -1    9.73    0.52
   2 -16  -1    8.10    0.58
  -2 -16   1    8.30    0.31
  -2 -16   1    7.47    0.59
   2 -16  -1    8.15    0.60
  -2 -16   1    7.20    0.45
   2  16  -1    7.85    0.51
   2  16  -1    8.15    0.47
   2  16  -1    7.41    0.44
  -2  16   1    7.52    0.45
  -2  16   1    8.45    0.45
   1 -16  -1   19.01    0.86
   1 -16  -1   19.76    0.78
  -1 -16   1   18.73    0.83
   1  16  -1   18.22    0.69
  -1  16   1   19.42    0.48
   1  16  -1   20.27    0.61
   1  16  -1   19.66    0.70
   1  16  -1   19.68    0.72
  -1  16   1   19.41    0.70
  -1  16   1   19.59    0.71
   0 -16   1   15.10    0.73
   0 -16  -1   15.92    0.78
   0 -16  -1   15.32    0.65
   0 -16   1   15.37    0.70
   0  16  -1   15.09    0.60
   0  16   1   15.51    0.63
   0  16  -1   15.44    0.63
   0  16  -1   15.15    0.62
   0  16   1   15.51    0.63
   0  16   1   14.91    0.53
  -1 -16  -1   23.22    1.01
   1 -16   1   22.85    0.87
   1 -16   1   22.15    0.95
  -1 -16  -1   22.39    0.82
   1  16   1   22.22    0.77
   1  16   1   21.06    0.77
  -1  16  -1   21.45    0.72
   1  16   1   22.42    0.80
  -1  16  -1   22.11    0.80
  -1  16  -1   22.38    0.80
  -2 -16  -1    0.43    0.22
   2 -16   1    0.58    0.33
  -2 -16  -1    0.20    0.20
  -2 -16  -1    0.42    0.10
   2 -16   1    0.55    0.22
  -2  16  -1    0.09    0.13
  -2  16  -1    0.36    0.18
   2  16   1   -0.09    0.09
   2  16   1    0.20    0.13
   2  16   1    0.08    0.17
  -2  16  -1    0.52    0.20
   3 -16   1    0.41    0.23
  -3 -16  -1    0.63    0.25
  -3 -16  -1    0.48    0.27
   3 -16   1    1.10    0.40
  -3  16  -1    0.91    0.23
   3  16   1    0.52    0.22
  -3  16  -1    0.67    0.30
   3  16   1    0.43    0.18
   3  16   1    0.50    0.23
  -3  16  -1    0.30    0.17
  -4 -16  -1    1.11    0.31
   4 -16   1    1.16    0.39
   4 -16   1    1.24    0.35
   4  16   1    1.28    0.28
  -4  16  -1    0.99    0.20
   4  16   1    0.85    0.27
  -4  16  -1    1.05    0.30
   4  16   1    1.26    0.32
  -4  16  -1    0.86    0.36
   5 -16   1    0.92    0.34
  -5 -16  -1    0.84    0.31
   5 -16   1    0.15    0.43
  -5  16  -1    0.82    0.29
   5  16   1    0.61    0.34
   5  16   1    0.80    0.30
   5  16   1    0.82    0.27
   5  16   1    0.37    0.22
   6 -16   1    0.29    0.45
   6 -16   1    0.39    0.34
   6  16   1    0.06    0.18
   6  16   1    0.41    0.38
   6  16   1    0.36    0.32
   7 -16   1    1.12    0.55
   7 -16   1    2.11    0.58
   7  16   1    2.30    0.62
   7  16   1    2.44    0.57
   7 -17  -1   -0.11    0.33
   7 -17  -1   -0.04    0.40
   7  17  -1   -0.19    0.21
   7  17  -1    0.07    0.32
   7  17  -1   -0.01    0.33
   6 -17  -1    0.97    0.39
   6 -17  -1    0.53    0.35
   6  17  -1    0.87    0.29
   6  17  -1    0.89    0.32
   5 -17  -1    1.51    0.44
   5 -17  -1    1.40    0.44
   5  17  -1    1.37    0.30
   5  17  -1    1.09    0.27
   5  17  -1    0.92    0.28
   4 -17  -1    0.20    0.26
  -4 -17   1   -0.07    0.17
   4 -17  -1    0.18    0.28
   4  17  -1    0.07    0.17
  -4  17   1    0.15    0.18
   4  17  -1    0.26    0.18
   4  17  -1   -0.19    0.09
  -3 -17   1   10.16    0.55
   3 -17  -1    9.77    0.72
   3 -17  -1    9.11    0.68
   3  17  -1    9.87    0.53
   3  17  -1    9.60    0.62
   3  17  -1    9.24    0.54
  -3  17   1   10.02    0.50
  -3  17   1    9.05    0.51
  -2 -17   1    3.74    0.22
  -2 -17   1    3.69    0.35
   2 -17  -1    3.85    0.46
  -2 -17   1    3.46    0.44
   2 -17  -1    3.70    0.41
  -2  17   1    3.69    0.34
  -2  17   1    3.37    0.31
   2  17  -1    3.95    0.35
   2  17  -1    3.67    0.38
   2  17  -1    3.31    0.34
   1 -17  -1   11.41    0.69
   1 -17  -1   11.89    0.62
  -1 -17   1   11.80    0.68
   1  17  -1   11.90    0.58
  -1  17   1   12.12    0.55
   1  17  -1   11.54    0.56
  -1  17   1   10.47    0.52
   1  17  -1   11.49    0.55
   1  17  -1   11.24    0.45
  -1  17   1   11.30    0.36
   0 -17   1    1.65    0.30
   0 -17   1    1.93    0.34
   0 -17  -1    1.95    0.29
   0 -17  -1    1.60    0.34
   0  17   1    1.86    0.27
   0  17   1    1.98    0.28
   0  17  -1    1.93    0.27
   0  17  -1    2.22    0.29
   0  17  -1    1.94    0.27
   0  17   1    2.34    0.23
   1 -17   1    0.29    0.23
  -1 -17  -1    0.43    0.24
   1 -17   1    0.43    0.28
  -1 -17  -1    0.32    0.22
  -1  17  -1    0.67    0.20
   1  17   1    0.64    0.23
   1  17   1    0.54    0.17
  -1  17  -1    0.60    0.22
  -1  17  -1    0.33    0.20
   1  17   1    0.41    0.16
  -2 -17  -1    0.26    0.09
   2 -17   1    0.54    0.34
  -2 -17  -1    0.29    0.10
  -2 -17  -1    0.27    0.20
   2 -17   1    0.27    0.21
  -2 -17  -1    0.38    0.28
   2  17   1    0.29    0.16
  -2  17  -1    0.35    0.19
   2  17   1    0.34    0.21
   2  17   1    0.38    0.05
  -2  17  -1    0.57    0.20
  -2  17  -1    0.30    0.16
   2  17   1    0.32    0.18
  -3 -17  -1    0.46    0.25
   3 -17   1    1.11    0.30
   3 -17   1    0.64    0.40
  -3 -17  -1    1.01    0.34
   3  17   1    0.62    0.20
  -3  17  -1    0.66    0.19
   3  17   1    0.97    0.28
  -3  17  -1    0.76    0.22
  -3  17  -1    1.04    0.34
   3  17   1    0.95    0.26
   4 -17   1    2.18    0.53
   4 -17   1    2.42    0.45
  -4 -17  -1    2.01    0.39
  -4  17  -1    2.47    0.40
  -4  17  -1    2.30    0.26
   4  17   1    2.52    0.45
   4  17   1    2.20    0.40
   4  17   1    1.65    0.32
   5 -17   1    0.32    0.29
   5 -17   1    0.90    0.41
  -5 -17  -1    0.40    0.26
  -5  17  -1    0.67    0.30
   5  17   1    0.67    0.28
   5  17   1    0.38    0.27
   5  17   1    0.52    0.34
   5  17   1    0.54    0.24
   6 -17   1    1.95    0.50
   6 -17   1    2.19    0.66
   6  17   1    2.06    0.45
   6  17   1    1.83    0.51
   6  17   1    2.35    0.52
   7 -18  -1    0.13    0.26
   7 -18  -1   -0.50    0.38
   7  18  -1    0.02    0.30
   7  18  -1   -0.30    0.30
   7  18  -1    0.14    0.24
   6 -18  -1   -0.29    0.35
   6 -18  -1    0.18    0.24
   6  18  -1   -0.35    0.16
   6  18  -1    0.29    0.22
   5 -18  -1   -0.41    0.21
   5 -18  -1    0.23    0.26
   5  18  -1   -0.20    0.16
   5  18  -1   -0.06    0.18
   5  18  -1    0.21    0.26
   4 -18  -1    0.10    0.25
  -4 -18   1    0.04    0.18
   4 -18  -1   -0.09    0.28
   4  18  -1    0.10    0.15
   4  18  -1    0.10    0.21
   4  18  -1    0.06    0.18
  -4  18   1   -0.04    0.17
  -3 -18   1    2.08    0.31
   3 -18  -1    1.71    0.35
   3 -18  -1    2.05    0.41
  -3  18   1    1.82    0.29
   3  18  -1    2.56    0.35
   3  18  -1    2.03    0.30
   3  18  -1    1.66    0.30
  -3  18   1    2.27    0.33
   2 -18  -1    9.13    0.68
   2 -18  -1    9.52    0.66
  -2 -18   1   10.32    0.69
  -2 -18   1   10.05    0.55
  -2 -18   1    9.50    0.36
  -2  18   1   10.06    0.53
   2  18  -1    9.47    0.55
  -2  18   1    9.28    0.52
   2  18  -1    9.44    0.53
   2  18  -1   10.03    0.54
   1 -18  -1   66.15    1.71
   1 -18  -1   64.11    1.89
  -1 -18   1   67.41    1.83
   1 -18  -1   66.86    1.16
   1  18  -1   64.96    1.54
   1  18  -1   65.16    1.59
  -1  18   1   64.92    1.52
  -1  18   1   64.36    1.52
   1  18  -1   63.18    1.54
  -1  18   1   66.57    1.25
   1  18  -1   66.42    1.40
   0 -18  -1   16.38    0.86
   0 -18  -1   17.17    0.73
   0 -18   1   16.34    0.78
   0 -18   1   16.35    0.83
   0  18  -1   16.50    0.66
   0  18   1   16.86    0.59
   0  18   1   16.34    0.68
   0  18  -1   16.28    0.67
   0  18  -1   16.81    0.63
   0  18   1   16.40    0.69
   0  18  -1   16.53    0.69
  -1 -18  -1    0.08    0.20
   1 -18   1   -0.02    0.19
  -1 -18  -1    0.05    0.14
   1 -18   1    0.40    0.25
   1  18   1    0.12    0.13
  -1  18  -1    0.07    0.18
  -1  18  -1   -0.12    0.09
  -1  18  -1    0.21    0.16
   1  18   1    0.33    0.22
   1  18   1   -0.11    0.14
  -2 -18  -1    8.79    0.68
   2 -18   1    8.54    0.69
   2 -18   1    9.26    0.62
  -2 -18  -1   10.12    0.36
  -2 -18  -1   10.00    0.60
  -2 -18  -1   10.19    0.36
  -2  18  -1   10.26    0.51
   2  18   1   10.09    0.57
  -2  18  -1    9.63    0.60
   2  18   1   10.26    0.58
  -2  18  -1    9.50    0.55
   2  18   1   10.23    0.60
  -3 -18  -1   22.33    1.17
   3 -18   1   21.57    1.15
  -3 -18  -1   23.11    0.97
   3 -18   1   23.29    1.04
   3  18   1   23.49    0.88
  -3  18  -1   24.64    0.95
   3  18   1   23.78    0.92
  -3  18  -1   21.55    0.74
   3  18   1   25.57    1.07
  -3  18  -1   23.41    1.05
   4 -18   1    0.77    0.30
   4 -18   1    0.55    0.42
  -4 -18  -1    0.81    0.30
   4  18   1    0.74    0.32
   4  18   1    0.73    0.23
   4  18   1    0.36    0.23
  -4  18  -1    0.47    0.19
  -4  18  -1    0.93    0.30
   5 -18   1    0.83    0.50
   5 -18   1    0.93    0.36
  -5 -18  -1    0.50    0.29
   5  18   1    0.63    0.26
   5  18   1    0.42    0.26
   5  18   1    0.66    0.30
  -5  18  -1    0.68    0.30
   5  18   1    0.07    0.29
   6 -18   1    2.48    0.56
   6 -18   1    1.92    0.61
   6  18   1    1.58    0.46
   6  18   1    1.91    0.43
   6  18   1    2.20    0.52
   7 -19  -1    3.67    0.79
   7 -19  -1    5.45    0.87
   7  19  -1    3.86    0.68
   7  19  -1    4.48    0.72
   7  19  -1    3.62    0.52
   6 -19  -1    1.34    0.45
   6 -19  -1    0.66    0.47
   6  19  -1    1.22    0.32
   6  19  -1    1.31    0.32
   6  19  -1    0.77    0.32
   5 -19  -1    1.79    0.50
   5 -19  -1    1.78    0.45
   5  19  -1    1.91    0.42
   5  19  -1    2.02    0.36
   5  19  -1    1.48    0.31
   4 -19  -1    3.32    0.57
   4 -19  -1    3.90    0.60
  -4 -19   1    3.82    0.41
   4  19  -1    4.47    0.41
  -4  19   1    4.68    0.42
   4  19  -1    3.18    0.46
   4  19  -1    3.59    0.39
   3 -19  -1   10.57    0.79
   3 -19  -1   11.16    0.79
  -3 -19   1   10.23    0.59
  -3  19   1   11.40    0.57
  -3  19   1   10.46    0.58
   3  19  -1   10.81    0.61
   3  19  -1    9.86    0.57
   3  19  -1   10.01    0.67
   2 -19  -1    4.02    0.46
  -2 -19   1    4.05    0.25
  -2 -19   1    3.72    0.51
  -2 -19   1    4.58    0.38
   2 -19  -1    3.33    0.46
   2  19  -1    4.64    0.39
  -2  19   1    4.12    0.38
   2  19  -1    4.17    0.38
   2  19  -1    4.13    0.40
  -2  19   1    4.29    0.40
  -1 -19   1    0.27    0.21
   1  19  -1    0.59    0.18
  -1  19   1    1.21    0.27
   0 -19  -1   12.98    0.77
   0 -19   1   14.38    0.80
   0 -19   1   13.69    0.72
   0 -19  -1   14.01    0.67
   0  19  -1   13.65    0.61
   0  19  -1   13.80    0.58
   0  19  -1   14.18    0.66
   0  19   1   13.42    0.53
   0  19  -1   13.30    0.63
   0  19   1   14.65    0.66
   0  19   1   13.10    0.63
   1 -19   1   24.43    1.01
  -1 -19  -1   24.99    1.13
  -1 -19  -1   26.74    0.95
   1 -19   1   24.84    1.08
   1  19   1   23.76    0.85
   1  19   1   24.99    0.89
  -1  19  -1   25.20    0.86
  -1  19  -1   25.47    0.91
   1  19   1   25.14    0.93
  -1  19  -1   24.57    0.93
   2 -19   1    0.75    0.38
  -2 -19  -1    1.04    0.26
  -2 -19  -1    0.67    0.34
  -2 -19  -1    0.73    0.14
   2 -19   1    0.69    0.28
  -2 -19  -1    0.93    0.15
  -2  19  -1    0.70    0.21
  -2  19  -1    1.05    0.30
   2  19   1    0.77    0.24
   2  19   1    0.75    0.23
   2  19   1    1.00    0.27
  -2  19  -1    0.85    0.26
   3 -19   1    1.18    0.46
  -3 -19  -1    1.12    0.30
  -3 -19  -1    1.05    0.40
   3 -19   1    0.99    0.31
   3  19   1    0.73    0.26
  -3  19  -1    0.65    0.26
   3  19   1    1.17    0.30
   3  19   1    0.66    0.22
  -3  19  -1    0.89    0.30
  -3  19  -1    1.08    0.25
   4 -19   1    1.09    0.41
   4 -19   1    1.48    0.38
  -4 -19  -1    0.99    0.31
   4  19   1    1.08    0.30
  -4  19  -1    2.42    0.41
  -4  19  -1    1.37    0.25
   4  19   1    1.26    0.37
   4  19   1    1.66    0.33
  -5 -19  -1    8.86    0.70
   5 -19   1   10.84    1.00
   5 -19   1   10.09    0.83
   5  19   1   10.98    0.89
   5  19   1    9.36    0.77
   5  19   1   10.13    0.65
   5  19   1    9.61    0.71
  -5  19  -1    9.44    0.66
   6 -19   1   -0.50    0.23
   6 -19   1   -0.11    0.51
   6  19   1   -0.18    0.27
   6  19   1   -0.11    0.22
   6  19   1    0.03    0.27
   7 -20  -1    1.35    0.53
   7 -20  -1    1.93    0.67
   7  20  -1    1.48    0.50
   7  20  -1    1.48    0.52
   7  20  -1    1.62    0.41
   6 -20  -1    5.06    0.77
   6 -20  -1    5.11    0.79
   6  20  -1    4.67    0.50
   6  20  -1    4.69    0.65
   6  20  -1    5.11    0.52
   5 -20  -1    0.20    0.23
   5 -20  -1   -0.08    0.36
   5  20  -1    0.11    0.20
   5  20  -1   -0.12    0.21
   5  20  -1    0.44    0.29
   4 -20  -1   20.72    1.15
   4 -20  -1   20.73    1.18
  -4 -20   1   20.61    0.89
   4  20  -1   21.36    1.03
  -4  20   1   20.43    0.85
   4  20  -1   21.24    0.90
   4  20  -1   20.25    0.87
   3 -20  -1   -0.10    0.23
  -3 -20   1   -0.02    0.27
  -3 -20   1    0.28    0.19
   3 -20  -1    0.40    0.33
  -3  20   1    0.15    0.19
   3  20  -1    0.25    0.22
   3  20  -1   -0.01    0.13
  -3  20   1    0.10    0.14
   3  20  -1    0.08    0.14
  -2 -20   1    1.68    0.39
  -2 -20   1    1.60    0.28
   2 -20  -1    2.09    0.44
   2 -20  -1    2.32    0.40
  -2 -20   1    1.96    0.20
   2  20  -1    1.70    0.30
   2  20  -1    1.47    0.28
   2  20  -1    1.52    0.29
  -2  20   1    1.91    0.30
  -2  20   1    1.90    0.31
  -1 -20   1   25.10    0.52
   1 -20  -1   24.95    0.98
   1 -20  -1   25.17    0.59
  -1 -20   1   24.44    1.04
   1 -20  -1   23.70    1.08
  -1  20   1   24.21    0.63
   1  20  -1   24.47    0.90
  -1  20   1   25.81    0.91
   1  20  -1   24.14    0.89
  -1  20   1   26.05    0.92
   1  20  -1   25.20    0.89
   0 -20   1    4.57    0.48
   0 -20  -1    4.65    0.52
   0 -20   1    5.51    0.50
   0 -20  -1    5.44    0.45
   0  20  -1    4.67    0.41
   0  20   1    5.11    0.42
   0  20   1    5.23    0.43
   0  20  -1    4.72    0.42
   0  20  -1    4.56    0.35
   0  20   1    5.07    0.34
   0  20  -1    4.75    0.38
   1 -20   1    0.51    0.33
   1 -20   1    1.22    0.34
  -1 -20  -1    1.26    0.41
  -1 -20  -1    0.87    0.26
   1  20   1    0.92    0.25
   1  20   1    0.80    0.29
  -1  20  -1    0.97    0.25
   1  20   1    0.80    0.20
  -1  20  -1    0.75    0.26
  -1  20  -1    0.52    0.19
   2 -20   1    0.94    0.34
  -2 -20  -1    0.46    0.35
  -2 -20  -1    0.67    0.26
   2 -20   1    0.73    0.31
  -2  20  -1    1.01    0.31
   2  20   1    0.88    0.26
   2  20   1    0.94    0.24
   2  20   1    0.80    0.21
  -2  20  -1    1.18    0.26
  -2  20  -1    1.01    0.29
  -3 -20  -1   20.72    0.95
   3 -20   1   21.45    1.04
   3 -20   1   20.55    1.22
  -3 -20  -1   19.77    1.11
   3  20   1   22.06    1.02
   3  20   1   21.79    0.93
   3  20   1   19.79    0.87
  -3  20  -1   20.74    0.91
  -3  20  -1   21.19    1.00
  -3  20  -1   20.46    0.76
   4 -20   1   -0.25    0.21
  -4 -20  -1    0.28    0.26
   4 -20   1    0.50    0.46
   4  20   1   -0.20    0.22
  -4  20  -1   -0.09    0.17
   4  20   1   -0.02    0.22
  -4  20  -1    0.24    0.22
   4  20   1    0.18    0.23
  -5 -20  -1    0.20    0.28
   5 -20   1    0.23    0.30
   5 -20   1    0.12    0.48
   5  20   1    1.18    0.32
   5  20   1    0.07    0.30
   5  20   1    0.40    0.29
  -5  20  -1    0.09    0.24
   5  20   1    0.94    0.33
   6 -20   1    2.01    0.54
   6 -20   1    1.55    0.58
   6  20   1    1.12    0.39
   6  20   1    2.52    0.53
   6  20   1    0.70    0.35
   6 -21  -1    0.80    0.44
   6 -21  -1    0.31    0.47
   6  21  -1    1.13    0.43
   6  21  -1    0.56    0.29
   6  21  -1    1.13    0.32
   5 -21  -1    6.87    0.71
   5 -21  -1    7.18    0.87
   5  21  -1    6.54    0.56
   5  21  -1    7.20    0.57
   5  21  -1    6.61    0.65
   4 -21  -1   26.14    1.28
   4 -21  -1   26.05    1.33
  -4 -21   1   27.76    1.06
  -4  21   1   26.03    0.98
   4  21  -1   27.40    1.06
   4  21  -1   26.95    1.21
   4  21  -1   25.80    1.00
   3 -21  -1    0.50    0.34
  -3 -21   1    0.06    0.18
   3 -21  -1    0.16    0.21
  -3 -21   1    0.09    0.21
   3  21  -1    0.12    0.20
  -3  21   1    0.32    0.22
   3  21  -1    0.19    0.18
   3  21  -1    0.25    0.21
  -3  21   1    0.24    0.16
   2 -21  -1    7.20    0.65
  -2 -21   1    6.16    0.62
  -2 -21   1    6.89    0.48
   2 -21  -1    6.45    0.60
  -2  21   1    6.62    0.48
  -2  21   1    6.58    0.47
   2  21  -1    6.62    0.51
   2  21  -1    6.01    0.50
   2  21  -1    6.91    0.50
   1 -21  -1    0.66    0.26
  -1 -21   1    0.26    0.22
  -1 -21   1    0.74    0.21
   1 -21  -1    1.05    0.34
  -1 -21   1    0.57    0.08
  -1  21   1    0.71    0.26
   1  21  -1    0.53    0.20
   1  21  -1    0.21    0.15
   1  21  -1    0.59    0.23
  -1  21   1    0.73    0.21
  -1  21   1    0.59    0.12
   0 -21  -1   15.43    0.87
   0 -21  -1   14.82    0.72
   0 -21   1   15.25    0.87
   0 -21   1   15.19    0.82
   0  21  -1   14.45    0.62
   0  21  -1   14.78    0.67
   0  21  -1   15.38    0.72
   0  21   1   13.92    0.69
   0  21  -1   14.41    0.70
   0  21   1   14.38    0.57
   0  21   1   16.28    0.74
  -1 -21  -1    0.22    0.34
   1 -21   1   -0.11    0.29
  -1 -21  -1   -0.15    0.16
   1 -21   1    0.01    0.26
  -1  21  -1   -0.13    0.16
   1  21   1    0.02    0.17
  -1  21  -1    0.15    0.18
   1  21   1   -0.10    0.16
  -1  21  -1    0.03    0.20
   1  21   1   -0.02    0.13
  -2 -21  -1    1.04    0.30
   2 -21   1    1.57    0.38
   2 -21   1    0.38    0.39
  -2 -21  -1    1.25    0.37
   2  21   1    0.99    0.25
   2  21   1    0.97    0.26
   2  21   1    0.95    0.27
  -2  21  -1    0.74    0.23
  -2  21  -1    0.80    0.31
  -2  21  -1    1.38    0.28
  -3 -21  -1    2.22    0.42
  -3 -21  -1    2.50    0.54
   3 -21   1    1.99    0.42
   3 -21   1    1.53    0.51
   3  21   1    2.63    0.42
   3  21   1    2.20    0.38
  -3  21  -1    2.58    0.40
   3  21   1    1.95    0.37
  -3  21  -1    2.02    0.34
   4 -21   1    9.05    0.88
   4 -21   1    9.48    0.77
  -4 -21  -1    9.43    0.70
   4  21   1   10.35    0.81
  -4  21  -1    8.64    0.65
   4  21   1    7.88    0.60
   4  21   1    8.92    0.66
  -4  21  -1    9.01    0.52
   5 -21   1    0.24    0.32
   5 -21   1   -0.01    0.37
   5  21   1    0.27    0.26
   5  21   1    0.01    0.30
  -5  21  -1    0.51    0.31
   5  21   1    0.72    0.33
   5  21   1    0.12    0.26
   6 -21   1   -0.03    0.34
   6 -21   1   -1.45    0.41
   6  21   1    0.07    0.28
   6  21   1    0.25    0.31
   6  21   1   -0.08    0.25
   6 -22  -1   -0.38    0.45
   6 -22  -1    0.13    0.26
   6  22  -1    0.03    0.31
   6  22  -1    0.12    0.29
   6  22  -1    0.09    0.22
   5 -22  -1   -0.09    0.42
   5 -22  -1    0.87    0.40
   5  22  -1    0.36    0.25
   5  22  -1    0.35    0.29
   5  22  -1    0.56    0.27
   4 -22  -1    3.63    0.63
  -4 -22   1    5.47    0.51
   4 -22  -1    5.28    0.61
  -4  22   1    5.78    0.50
   4  22  -1    5.31    0.54
   4  22  -1    6.01    0.55
   4  22  -1    5.19    0.49
   3 -22  -1   10.79    0.86
  -3 -22   1   13.66    0.73
   3 -22  -1   13.57    0.93
  -3 -22   1   11.69    0.87
   3  22  -1   12.77    0.72
  -3  22   1   12.70    0.67
  -3  22   1   13.22    0.70
   3  22  -1   13.43    0.72
   3  22  -1   12.14    0.76
   2 -22  -1    1.01    0.31
  -2 -22   1    1.08    0.27
  -2 -22   1    1.10    0.33
   2 -22  -1    1.09    0.40
  -2  22   1    1.23    0.29
   2  22  -1    1.40    0.29
   2  22  -1    1.04    0.29
  -2  22   1    1.04    0.29
   2  22  -1    0.96    0.24
   1 -22  -1   23.33    1.01
   1 -22  -1   24.04    0.59
  -1 -22   1   25.46    0.98
  -1 -22   1   24.72    1.13
  -1 -22   1   24.49    0.51
   1 -22  -1   26.33    1.19
  -1  22   1   24.76    0.93
  -1  22   1   23.65    0.92
   1  22  -1   24.26    0.91
   1  22  -1   23.99    0.91
   1  22  -1   25.02    0.96
  -1  22   1   25.76    0.67
   0 -22  -1    9.46    0.74
   0 -22   1    9.36    0.73
   0 -22  -1   11.11    0.65
   0 -22   1    9.29    0.68
   0  22  -1   10.70    0.60
   0  22   1   10.95    0.66
   0  22   1   10.08    0.49
   0  22  -1   10.83    0.62
   0  22   1   10.99    0.63
   0  22  -1    9.92    0.51
  -1 -22  -1    0.37    0.20
   1 -22   1    0.52    0.31
  -1 -22  -1    1.03    0.42
   1 -22   1    0.40    0.26
  -1  22  -1    0.33    0.13
  -1  22  -1    0.60    0.25
   1  22   1    0.26    0.21
  -1  22  -1    0.09    0.18
   1  22   1    0.19    0.18
   1  22   1    0.24    0.20
  -1  22  -1    0.23    0.20
   2 -22   1    8.18    0.63
  -2 -22  -1    7.51    0.59
   2 -22   1    7.08    0.70
  -2 -22  -1    7.72    0.70
   2  22   1    8.01    0.60
  -2  22  -1    7.76    0.57
   2  22   1    8.62    0.60
  -2  22  -1    8.72    0.55
   2  22   1    8.01    0.57
   3 -22   1    0.91    0.33
  -3 -22  -1    0.32    0.28
   3 -22   1    0.35    0.43
  -3 -22  -1    0.94    0.28
   3  22   1    0.48    0.21
  -3  22  -1    0.52    0.22
  -3  22  -1    0.85    0.30
   3  22   1    1.05    0.28
   3  22   1    0.48    0.29
  -4 -22  -1    2.24    0.44
   4 -22   1    2.12    0.61
   4 -22   1    2.90    0.53
   4  22   1    1.65    0.34
  -4  22  -1    2.62    0.44
   4  22   1    1.71    0.39
   4  22   1    1.80    0.39
   5 -22   1   -0.44    0.49
   5 -22   1   -0.02    0.27
   5  22   1    0.17    0.32
   5  22   1    0.28    0.22
   5  22   1   -0.03    0.24
   6 -22   1   -0.37    0.55
   6 -22   1    0.28    0.37
   6  22   1    0.04    0.29
   6  22   1    0.34    0.33
   6  22   1    0.29    0.32
   6 -23  -1    5.41    0.85
   6 -23  -1    4.03    0.81
   6  23  -1    5.54    0.67
   6  23  -1    5.17    0.63
   6  23  -1    5.24    0.73
   5 -23  -1    6.76    0.79
   5 -23  -1    4.50    0.76
   5  23  -1    5.31    0.54
   5  23  -1    5.29    0.55
   5  23  -1    6.35    0.69
  -4 -23   1    0.58    0.28
   4 -23  -1    0.22    0.34
   4 -23  -1    0.45    0.33
   4  23  -1    0.88    0.33
  -4  23   1    0.58    0.27
  -4  23   1    0.80    0.27
   4  23  -1    0.23    0.20
   4  23  -1    0.63    0.29
   3 -23  -1    6.57    0.72
  -3 -23   1    5.74    0.52
   3 -23  -1    5.97    0.64
  -3 -23   1    6.80    0.65
   3  23  -1    5.76    0.53
   3  23  -1    6.46    0.53
  -3  23   1    6.16    0.50
  -3  23   1    7.73    0.55
   3  23  -1    6.24    0.55
   2 -23  -1    2.08    0.44
   2 -23  -1    2.58    0.50
  -2 -23   1    2.94    0.42
  -2 -23   1    2.62    0.49
  -2  23   1    3.45    0.44
   2  23  -1    2.24    0.35
  -2  23   1    2.15    0.35
   2  23  -1    2.38    0.38
   2  23  -1    2.35    0.39
  -1 -23   1    3.67    0.17
   1 -23  -1    4.11    0.50
  -1 -23   1    4.61    0.46
   1 -23  -1    5.76    0.68
   1 -23  -1    3.45    0.22
  -1 -23   1    3.50    0.56
   1  23  -1    3.83    0.40
  -1  23   1    3.84    0.38
  -1  23   1    3.32    0.42
   1  23  -1    4.32    0.44
   1  23  -1    3.06    0.43
  -1  23   1    3.83    0.26
   0 -23   1    0.41    0.22
   0 -23   1    0.16    0.28
   0 -23  -1    0.16    0.27
   0 -23  -1    0.19    0.22
   0  23   1    0.22    0.18
   0  23  -1    0.59    0.21
   0  23   1    0.49    0.16
   0  23  -1    0.49    0.17
   0  23   1    0.44    0.26
   0  23  -1    0.44    0.22
  -1 -23  -1    0.26    0.38
  -1 -23  -1   -0.18    0.11
   1 -23   1   -0.04    0.29
   1 -23   1    0.17    0.25
  -1  23  -1    0.34    0.24
   1  23   1    0.18    0.18
  -1  23  -1   -0.08    0.12
   1  23   1   -0.09    0.12
   1  23   1    0.29    0.29
  -1  23  -1   -0.09    0.10
  -2 -23  -1    0.77    0.27
  -2 -23  -1    0.73    0.38
   2 -23   1    1.08    0.37
   2 -23   1    1.50    0.49
  -2  23  -1    1.24    0.30
  -2  23  -1    0.71    0.25
   2  23   1    0.61    0.23
   2  23   1    1.42    0.37
   2  23   1    0.72    0.25
   3 -23   1    0.49    0.43
  -3 -23  -1    0.63    0.30
  -3 -23  -1    0.91    0.37
   3 -23   1    0.58    0.34
   3  23   1    0.85    0.28
  -3  23  -1    0.62    0.24
   3  23   1    1.16    0.33
  -3  23  -1    1.09    0.27
   3  23   1    0.41    0.28
  -4 -23  -1    0.60    0.27
   4 -23   1    0.23    0.30
   4 -23   1    0.36    0.37
   4  23   1    0.62    0.27
   4  23   1   -0.01    0.16
  -4  23  -1    0.50    0.29
   4  23   1    0.45    0.30
   5 -23   1    2.26    0.54
   5 -23   1    2.18    0.61
   5  23   1    2.88    0.48
   5  23   1    2.23    0.53
   5  23   1    2.00    0.46
   6 -23   1    0.11    0.36
   6 -23   1   -0.34    0.38
   6  23   1    0.11    0.30
   6  23   1    0.07    0.39
   6  23   1   -0.01    0.30
   6 -24  -1    1.64    0.71
   6 -24  -1    1.97    0.59
   6  24  -1    2.28    0.46
   6  24  -1    2.81    0.54
   6  24  -1    1.88    0.45
   5 -24  -1    0.13    0.28
   5 -24  -1    0.80    0.51
   5  24  -1    0.74    0.30
   5  24  -1    0.66    0.32
   5  24  -1    0.75    0.29
   4 -24  -1   -0.17    0.30
   4 -24  -1    0.06    0.39
  -4 -24   1    0.38    0.28
   4  24  -1   -0.06    0.22
   4  24  -1   -0.22    0.22
  -4  24   1    0.09    0.22
   4  24  -1    0.01    0.20
  -4  24   1    0.29    0.22
   3 -24  -1    3.90    0.60
  -3 -24   1    2.72    0.54
   3 -24  -1    2.68    0.54
  -3 -24   1    3.01    0.45
  -3  24   1    3.49    0.44
   3  24  -1    3.04    0.46
  -3  24   1    3.47    0.47
   3  24  -1    2.92    0.43
   3  24  -1    3.39    0.47
   2 -24  -1    0.52    0.33
  -2 -24   1    0.63    0.27
  -2 -24   1    0.55    0.34
   2 -24  -1    1.69    0.49
  -2  24   1    0.78    0.25
   2  24  -1    0.61    0.26
   2  24  -1    0.49    0.22
  -2  24   1    0.82    0.25
   2  24  -1    0.35    0.27
  -1 -24   1    2.40    0.50
   1 -24  -1    2.26    0.52
   1 -24  -1    1.84    0.37
  -1 -24   1    2.93    0.44
  -1 -24   1    2.40    0.13
   1 -24  -1    2.63    0.40
  -1  24   1    2.12    0.36
   1  24  -1    2.03    0.31
   1  24  -1    2.02    0.38
   1  24  -1    1.91    0.34
  -1  24   1    2.17    0.22
  -1  24   1    2.02    0.37
   0 -24  -1    3.10    0.44
   0 -24   1    2.55    0.45
   0 -24  -1    1.78    0.42
   0 -24   1    1.93    0.39
   0  24  -1    2.54    0.39
   0  24   1    2.70    0.41
   0  24   1    2.85    0.30
   0  24   1    2.29    0.38
   0  24  -1    1.98    0.28
   0  24  -1    2.12    0.35
   1 -24   1    5.08    0.61
  -1 -24  -1    5.27    0.63
   1 -24   1    4.49    0.57
  -1 -24  -1    4.89    0.47
   1  24   1    4.76    0.47
  -1  24  -1    4.94    0.36
  -1  24  -1    5.88    0.52
   1  24   1    4.65    0.43
   1  24   1    5.43    0.50
  -1  24  -1    4.74    0.47
   2 -24   1    1.61    0.44
  -2 -24  -1    1.70    0.38
   2 -24   1    0.84    0.42
  -2 -24  -1    0.69    0.40
  -2  24  -1    1.11    0.30
  -2  24  -1    1.11    0.33
   2  24   1    0.72    0.27
   2  24   1    1.36    0.30
   2  24   1    1.02    0.31
  -3 -24  -1    7.34    0.61
  -3 -24  -1    6.80    0.77
   3 -24   1    8.15    0.74
   3 -24   1    8.12    0.90
  -3  24  -1    7.63    0.63
   3  24   1    7.75    0.59
  -3  24  -1    8.07    0.56
   3  24   1    7.58    0.62
   3  24   1    8.61    0.70
   4 -24   1    2.33    0.53
   4 -24   1    1.22    0.58
  -4 -24  -1    1.48    0.41
   4  24   1    1.19    0.40
  -4  24  -1    2.21    0.42
   4  24   1    1.67    0.40
   4  24   1    1.45    0.40
   5 -24   1    0.67    0.40
   5 -24   1    0.25    0.57
   5  24   1    0.61    0.33
   5  24   1    0.97    0.36
   5  24   1    0.13    0.33
   6 -25  -1    1.92    0.59
   6 -25  -1    2.14    0.60
   6  25  -1    2.91    0.54
   6  25  -1    3.77    0.58
   6  25  -1    1.62    0.49
   5 -25  -1    0.31    0.36
   5 -25  -1   -0.59    0.42
   5  25  -1    0.11    0.24
   5  25  -1   -0.45    0.22
   5  25  -1    0.05    0.27
   4 -25  -1    3.16    0.59
   4 -25  -1    2.21    0.59
   4  25  -1    3.58    0.52
  -4  25   1    3.31    0.43
   4  25  -1    2.72    0.47
   4  25  -1    3.35    0.49
  -4  25   1    2.81    0.48
   3 -25  -1    0.03    0.35
  -3 -25   1   -0.36    0.24
   3 -25  -1   -0.20    0.30
  -3 -25   1   -0.09    0.22
   3  25  -1    0.32    0.24
  -3  25   1    0.12    0.18
  -3  25   1   -0.09    0.19
   3  25  -1    0.04    0.22
   3  25  -1    0.07    0.24
  -2 -25   1    6.86    0.57
   2 -25  -1    5.98    0.66
   2 -25  -1    6.63    0.76
  -2 -25   1    6.26    0.68
  -2  25   1    7.89    0.59
  -2  25   1    6.71    0.53
   2  25  -1    6.71    0.52
   2  25  -1    7.43    0.58
   2  25  -1    5.87    0.56
   1 -25  -1   15.22    1.03
   1 -25  -1   14.85    0.86
   1 -25  -1   15.04    0.82
  -1 -25   1   14.78    0.97
  -1 -25   1   15.81    0.83
  -1  25   1   14.49    0.80
   1  25  -1   14.26    0.75
  -1  25   1   15.64    0.54
   1  25  -1   15.58    0.75
  -1  25   1   16.69    0.81
   1  25  -1   16.24    0.84
   0 -25  -1   16.55    1.05
   0 -25  -1   17.77    0.87
   0 -25   1   18.13    1.01
   0  25   1   17.55    0.71
   0  25   1   18.00    0.87
   0  25  -1   17.50    0.74
   0  25  -1   17.65    0.83
   0  25   1   16.76    0.83
   0  25  -1   18.00    0.86
  -1 -25  -1    3.18    0.45
   1 -25   1    2.51    0.52
   1 -25   1    3.32    0.55
  -1 -25  -1    3.38    0.66
   1  25   1    3.48    0.38
  -1  25  -1    2.84    0.44
  -1  25  -1    2.94    0.45
  -1  25  -1    3.19    0.31
   1  25   1    3.31    0.48
   1  25   1    3.60    0.48
   2 -25   1    2.13    0.49
  -2 -25  -1    1.55    0.50
   2 -25   1    1.09    0.40
  -2 -25  -1    3.03    0.49
  -2  25  -1    1.43    0.34
  -2  25  -1    1.30    0.33
   2  25   1    1.44    0.37
   2  25   1    1.65    0.32
   2  25   1    1.27    0.33
  -3 -25  -1   14.14    0.89
   3 -25   1   14.14    0.96
  -3 -25  -1   15.72    1.12
   3 -25   1   14.63    1.13
  -3  25  -1   15.22    0.83
   3  25   1   15.67    0.85
   3  25   1   14.54    0.90
   3  25   1   14.93    0.86
  -3  25  -1   14.26    0.73
   4 -25   1    0.97    0.42
   4 -25   1   -0.14    0.35
  -4 -25  -1    0.89    0.36
   4  25   1    0.74    0.34
   4  25   1    0.82    0.37
   4  25   1    0.50    0.26
  -4  25  -1    1.48    0.40
   5 -25   1   -0.87    0.47
   5 -25   1    0.14    0.34
   5  25   1    0.01    0.25
   5  25   1    0.00    0.27
   5  25   1   -0.38    0.27
   6 -26  -1   -0.22    0.37
   6 -26  -1   -0.70    0.51
   6  26  -1    0.04    0.25
   6  26  -1   -0.16    0.33
   6  26  -1   -0.75    0.24
   5 -26  -1    0.23    0.39
   5 -26  -1   -0.45    0.40
   5  26  -1   -0.04    0.22
   5  26  -1    0.18    0.30
   5  26  -1    0.02    0.22
   4 -26  -1    0.48    0.42
   4 -26  -1    0.29    0.42
   4  26  -1    0.65    0.28
  -4  26   1    0.22    0.24
   4  26  -1    0.63    0.27
   4  26  -1    0.44    0.29
   3 -26  -1    0.55    0.40
  -3 -26   1    1.49    0.37
   3 -26  -1    1.07    0.39
  -3 -26   1    0.55    0.30
   3  26  -1    0.27    0.29
  -3  26   1    0.36    0.26
   3  26  -1    0.95    0.27
   3  26  -1    0.39    0.26
  -3  26   1    0.94    0.28
  -2 -26   1    3.70    0.60
   2 -26  -1    2.80    0.52
   2 -26  -1    2.94    0.56
  -2 -26   1    3.24    0.48
  -2  26   1    2.65    0.43
  -2  26   1    2.71    0.41
   2  26  -1    3.13    0.46
   2  26  -1    3.32    0.49
   2  26  -1    2.17    0.38
  -1 -26   1    0.19    0.18
  -1 -26   1   -0.09    0.24
   1 -26  -1    0.36    0.37
   1 -26  -1   -0.04    0.24
   1 -26  -1    0.22    0.26
  -1  26   1    0.49    0.30
   1  26  -1    0.29    0.19
   1  26  -1    0.16    0.22
  -1  26   1   -0.16    0.18
   1  26  -1    0.19    0.27
   0 -26   1   21.58    1.09
   0 -26  -1   22.07    1.02
   0 -26  -1   23.74    1.26
   0  26  -1   21.82    0.95
   0  26   1   23.15    0.99
   0  26   1   22.82    0.82
   0  26  -1   22.81    1.00
   0  26  -1   22.07    0.85
   0  26   1   22.46    1.01
   1 -26   1    4.32    0.61
   1 -26   1    4.31    0.61
  -1 -26  -1    4.77    0.58
  -1 -26  -1    3.54    0.66
   1  26   1    4.66    0.56
  -1  26  -1    4.13    0.52
  -1  26  -1    5.27    0.53
   1  26   1    5.25    0.52
  -1  26  -1    3.92    0.33
   1  26   1    4.05    0.43
  -2 -26  -1    5.91    0.74
   2 -26   1    5.84    0.68
   2 -26   1    5.20    0.75
  -2 -26  -1    7.20    0.64
   2  26   1    6.72    0.57
  -2  26  -1    6.11    0.53
  -2  26  -1    6.66    0.56
   2  26   1    7.56    0.66
   2  26   1    6.67    0.59
   3 -26   1    5.36    0.67
   3 -26   1    4.12    0.66
  -3 -26  -1    4.76    0.74
  -3 -26  -1    5.69    0.61
   3  26   1    4.56    0.58
   3  26   1    4.06    0.55
  -3  26  -1    5.22    0.51
   3  26   1    4.02    0.57
  -3  26  -1    4.88    0.61
   4 -26   1   -0.43    0.44
  -4 -26  -1    0.13    0.28
   4 -26   1   -0.11    0.32
   4  26   1   -0.07    0.28
   4  26   1   -0.05    0.24
  -4  26  -1    0.06    0.20
   4  26   1    0.30    0.29
   5 -26   1    0.09    0.36
   5 -26   1   -0.53    0.35
   5  26   1    0.00    0.30
   5  26   1   -0.02    0.25
   5  26   1    0.21    0.26
   5 -27  -1   -0.18    0.35
   5 -27  -1   -0.78    0.41
   5  27  -1   -0.09    0.27
   5  27  -1    0.33    0.29
   5  27  -1   -0.37    0.26
   4 -27  -1    0.17    0.34
   4 -27  -1    0.38    0.35
   4  27  -1    0.70    0.33
   4  27  -1    0.18    0.20
  -4  27   1    0.25    0.24
   4  27  -1    0.96    0.31
   3 -27  -1    0.20    0.35
  -3 -27   1   -0.03    0.30
   3 -27  -1    0.04    0.36
  -3 -27   1    0.24    0.25
   3  27  -1    0.10    0.22
  -3  27   1    0.08    0.19
  -3  27   1    0.13    0.19
   3  27  -1    0.09    0.24
   3  27  -1    0.35    0.25
  -2 -27   1    1.74    0.47
   2 -27  -1    1.31    0.52
   2 -27  -1    1.66    0.38
  -2 -27   1    1.59    0.36
   2  27  -1    1.72    0.37
  -2  27   1    1.65    0.40
   2  27  -1    1.54    0.40
   2  27  -1    1.44    0.32
  -2  27   1    2.08    0.41
   1 -27  -1    0.67    0.41
   1 -27  -1    1.09    0.33
  -1 -27   1    0.87    0.33
  -1 -27   1    0.68    0.40
   1 -27  -1    1.06    0.34
   1  27  -1    0.90    0.27
  -1  27   1    1.22    0.34
  -1  27   1    1.58    0.35
   1  27  -1    0.49    0.23
   1  27  -1    1.04    0.34
   0 -27  -1    0.63    0.28
   0 -27  -1    0.24    0.21
   0 -27   1    1.19    0.38
   0  27  -1    0.54    0.29
   0  27  -1    0.36    0.27
   0  27  -1    0.63    0.21
   0  27   1    0.82    0.29
   0  27   1    0.63    0.28
   0  27   1    0.21    0.18
   1 -27   1    2.94    0.53
   1 -27   1    4.11    0.60
  -1 -27  -1    3.20    0.59
  -1 -27  -1    3.34    0.50
  -1  27  -1    3.11    0.47
   1  27   1    3.24    0.38
   1  27   1    3.36    0.49
   1  27   1    2.87    0.45
  -1  27  -1    2.95    0.45
  -2 -27  -1    1.44    0.49
  -2 -27  -1    1.06    0.33
   2 -27   1    0.49    0.40
   2 -27   1    1.21    0.50
   2  27   1    1.20    0.33
  -2  27  -1    1.12    0.31
   2  27   1    1.55    0.38
  -2  27  -1    1.10    0.29
   2  27   1    0.72    0.26
  -3 -27  -1    1.27    0.43
   3 -27   1    1.89    0.50
   3 -27   1    1.13    0.55
  -3 -27  -1    1.51    0.38
  -3  27  -1    1.54    0.36
   3  27   1    1.99    0.43
   3  27   1    1.84    0.43
   3  27   1    1.56    0.37
  -3  27  -1    2.69    0.48
   4 -27   1   -0.35    0.46
  -4 -27  -1   -0.19    0.26
   4 -27   1    0.28    0.36
   4  27   1    0.37    0.26
   4  27   1    0.05    0.26
   4  27   1    0.18    0.30
  -4  27  -1    0.35    0.32
   5 -27   1    2.92    0.66
   5 -27   1    1.23    0.68
   5  27   1    3.43    0.58
   5  27   1    2.63    0.52
   5  27   1    2.74    0.59
   5 -28  -1    2.29    0.69
   5 -28  -1    3.18    0.70
   5  28  -1    2.33    0.54
   5  28  -1    2.97    0.56
   5  28  -1    2.95    0.52
   4 -28  -1    1.48    0.55
   4 -28  -1    1.61    0.59
   4  28  -1    2.06    0.47
   4  28  -1    1.89    0.42
  -4  28   1    0.89    0.35
   4  28  -1    1.56    0.37
  -3 -28   1    1.94    0.52
   3 -28  -1    1.86    0.50
  -3 -28   1    2.29    0.45
   3 -28  -1    1.32    0.49
   3  28  -1    1.36    0.35
  -3  28   1    1.42    0.36
   3  28  -1    1.73    0.38
  -3  28   1    1.10    0.31
   3  28  -1    2.17    0.44
   2 -28  -1    0.15    0.42
  -2 -28   1    0.25    0.28
   2 -28  -1    0.07    0.29
  -2 -28   1    0.14    0.34
   2  28  -1    0.18    0.22
  -2  28   1    0.28    0.29
   2  28  -1    0.52    0.33
   2  28  -1    0.31    0.22
  -2  28   1    0.31    0.21
   1 -28  -1   14.35    0.85
  -1 -28   1   12.15    0.95
   1 -28  -1   14.39    1.04
   1 -28  -1   13.08    0.85
  -1 -28   1   12.67    0.77
  -1  28   1   14.00    0.84
   1  28  -1   13.76    0.84
  -1  28   1   12.55    0.75
   1  28  -1   14.24    0.83
   1  28  -1   12.90    0.72
   0 -28  -1    7.71    0.67
   0 -28   1    7.41    0.74
   0 -28  -1    8.36    0.81
   0  28   1    7.45    0.48
   0  28  -1    6.84    0.50
   0  28  -1    6.91    0.61
   0  28   1    6.94    0.62
   0  28   1    6.73    0.58
   0  28  -1    7.44    0.64
   1 -28   1    1.83    0.46
  -1 -28  -1    1.50    0.39
  -1 -28  -1    1.54    0.54
   1 -28   1    1.11    0.41
  -1  28  -1    1.60    0.36
   1  28   1    1.60    0.38
   1  28   1    0.59    0.35
   1  28   1    1.23    0.30
  -1  28  -1    1.87    0.41
   2 -28   1   -0.09    0.37
  -2 -28  -1    0.53    0.35
  -2 -28  -1    0.94    0.30
   2 -28   1    0.30    0.31
  -2  28  -1    1.02    0.34
   2  28   1    1.23    0.40
   2  28   1    0.61    0.30
   2  28   1    0.86    0.28
  -2  28  -1    0.25    0.28
   3 -28   1    1.90    0.53
   3 -28   1    1.14    0.55
  -3 -28  -1    1.52    0.49
  -3 -28  -1    1.27    0.43
   3  28   1    1.61    0.44
  -3  28  -1    2.04    0.43
   3  28   1    1.72    0.38
  -3  28  -1    1.60    0.41
   3  28   1    1.17    0.37
   4 -28   1   -0.28    0.44
   4 -28   1   -0.45    0.30
  -4 -28  -1    0.45    0.32
   4  28   1   -0.17    0.16
   4  28   1   -0.40    0.29
  -4  28  -1    0.12    0.31
   4  28   1   -0.29    0.27
   5 -28   1    0.09    0.38
   5 -28   1   -0.28    0.42
   5  28   1   -0.07    0.36
   5  28   1    0.20    0.33
   5  28   1   -0.02    0.34
   5 -29  -1   -0.66    0.42
   5 -29  -1    0.11    0.33
   5  29  -1   -0.60    0.27
   5  29  -1    0.26    0.32
   5  29  -1    0.25    0.28
   4 -29  -1   -0.81    0.36
   4 -29  -1    0.05    0.31
   4  29  -1    0.00    0.30
  -4  29   1   -0.03    0.26
   4  29  -1   -0.15    0.22
   4  29  -1   -0.12    0.23
  -3 -29   1   21.10    1.29
  -3 -29   1   19.73    1.03
   3 -29  -1   18.11    1.18
   3 -29  -1   17.36    1.25
  -3  29   1   18.46    0.97
   3  29  -1   19.16    1.04
  -3  29   1   18.71    0.97
   3  29  -1   18.93    0.98
   3  29  -1   18.41    0.99
   2 -29  -1    0.07    0.31
  -2 -29   1    0.09    0.34
   2 -29  -1    0.03    0.43
  -2 -29   1    0.27    0.30
   2  29  -1    0.29    0.28
   2  29  -1    0.42    0.26
   2  29  -1    0.52    0.25
  -2  29   1    0.05    0.28
  -2  29   1    0.33    0.28
  -1 -29   1    0.60    0.31
  -1 -29   1   -0.31    0.21
   1 -29  -1    0.30    0.26
   1 -29  -1    0.53    0.29
   1 -29  -1    0.04    0.32
   1  29  -1    0.43    0.33
  -1  29   1    0.36    0.26
   1  29  -1    0.26    0.27
   1  29  -1    0.14    0.17
  -1  29   1    0.13    0.32
   0 -29   1    1.93    0.49
   0 -29  -1    2.96    0.60
   0 -29  -1    2.95    0.51
   0  29   1    2.42    0.48
   0  29  -1    1.84    0.41
   0  29   1    2.96    0.46
   0  29  -1    2.68    0.37
   0  29  -1    3.31    0.52
  -1 -29  -1   -0.47    0.36
   1 -29   1    0.07    0.33
  -1 -29  -1    0.15    0.27
   1 -29   1    0.41    0.35
   1  29   1    0.10    0.21
   1  29   1    0.32    0.23
  -1  29  -1    0.11    0.19
   1  29   1    0.08    0.30
  -1  29  -1    0.18    0.21
  -2 -29  -1    8.47    0.70
   2 -29   1    6.18    0.73
  -2 -29  -1    8.70    0.84
   2 -29   1    7.29    0.83
  -2  29  -1    8.97    0.71
   2  29   1    7.72    0.66
   2  29   1    7.41    0.71
  -2  29  -1    7.28    0.64
   2  29   1    6.99    0.66
  -3 -29  -1    0.05    0.26
   3 -29   1   -0.52    0.24
   3 -29   1   -0.57    0.33
  -3 -29  -1   -0.03    0.31
  -3  29  -1   -0.56    0.23
   3  29   1   -0.25    0.31
   3  29   1   -0.16    0.24
   3  29   1    0.06    0.19
  -3  29  -1    0.14    0.27
  -4 -29  -1    4.01    0.62
   4 -29   1    2.77    0.74
   4 -29   1    4.14    0.73
  -4  29  -1    4.30    0.60
   4  29   1    4.38    0.65
   4  29   1    4.88    0.67
   4  29   1    5.65    0.71
   5 -30  -1    1.36    0.61
   5 -30  -1   -0.44    0.51
   5  30  -1    0.63    0.42
   5  30  -1    0.68    0.39
   5  30  -1    0.88    0.38
   4 -30  -1   -0.86    0.36
   4 -30  -1   -0.20    0.38
  -4  30   1    0.06    0.28
   4  30  -1   -0.45    0.26
   4  30  -1   -0.15    0.23
   4  30  -1    0.00    0.27
   3 -30  -1    0.65    0.50
   3 -30  -1    0.68    0.44
  -3 -30   1    0.45    0.39
  -3 -30   1    0.81    0.35
  -3  30   1    0.51    0.32
  -3  30   1    1.00    0.36
   3  30  -1    0.77    0.31
   3  30  -1    0.36    0.21
   3  30  -1    0.72    0.38
  -2 -30   1    2.83    0.48
   2 -30  -1    2.08    0.48
  -2 -30   1    3.97    0.67
   2 -30  -1    2.86    0.63
   2  30  -1    2.44    0.42
   2  30  -1    3.46    0.51
   2  30  -1    2.15    0.43
  -2  30   1    3.49    0.54
  -2  30   1    3.52    0.51
   1 -30  -1    1.81    0.40
  -1 -30   1    1.35    0.39
   1 -30  -1    2.08    0.53
  -1 -30   1    1.62    0.51
  -1  30   1    2.03    0.41
  -1  30   1    1.06    0.33
   1  30  -1    1.47    0.36
   1  30  -1    1.52    0.33
   1  30  -1    1.57    0.44
   0 -30   1    3.39    0.64
   0 -30  -1    3.86    0.57
   0 -30  -1    3.86    0.65
   0  30   1    2.77    0.48
   0  30   1    3.30    0.51
   0  30  -1    3.15    0.49
   0  30  -1    2.77    0.50
  -1 -30  -1    1.77    0.40
  -1 -30  -1    0.94    0.44
   1 -30   1    2.01    0.51
   1 -30   1    1.99    0.49
  -1  30  -1    2.18    0.42
   1  30   1    1.90    0.34
  -1  30  -1    1.85    0.44
   1  30   1    1.82    0.42
   1  30   1    1.03    0.35
  -2 -30  -1    0.55    0.29
   2 -30   1    0.28    0.39
  -2 -30  -1    1.07    0.50
   2 -30   1   -0.58    0.38
   2  30   1    0.60    0.31
  -2  30  -1    1.02    0.36
   2  30   1    0.09    0.25
   2  30   1   -0.01    0.27
  -2  30  -1    1.36    0.41
   3 -30   1   -0.50    0.34
  -3 -30  -1    0.08    0.27
   3 -30   1   -0.60    0.41
  -3 -30  -1    0.17    0.33
  -3  30  -1    0.02    0.26
  -3  30  -1   -0.10    0.26
   3  30   1   -0.27    0.25
   3  30   1   -0.05    0.25
   3  30   1    0.31    0.23
   4 -30   1    0.13    0.41
  -4 -30  -1   -0.20    0.31
   4 -30   1   -0.18    0.35
   4  30   1    0.36    0.34
   4  30   1    0.55    0.37
   4  30   1    0.32    0.31
  -4  30  -1   -0.05    0.29
   4 -31  -1    0.23    0.49
   4 -31  -1    0.11    0.33
   4  31  -1    0.56    0.28
   4  31  -1    0.67    0.33
   4  31  -1    0.09    0.35
  -4  31   1    0.26    0.34
   3 -31  -1    0.06    0.35
   3 -31  -1    0.30    0.38
  -3 -31   1    0.41    0.40
  -3 -31   1    0.54    0.34
  -3  31   1    0.43    0.32
   3  31  -1   -0.02    0.34
  -3  31   1    0.15    0.32
   3  31  -1    0.51    0.31
   3  31  -1    0.01    0.22
  -2 -31   1   12.35    0.86
   2 -31  -1   11.11    1.00
  -2 -31   1   12.83    1.03
   2 -31  -1   13.33    0.95
  -2  31   1   12.40    0.84
   2  31  -1   12.04    0.84
   2  31  -1   12.44    0.83
   2  31  -1   11.83    0.79
  -2  31   1   12.80    0.86
  -1 -31   1    3.45    0.69
   1 -31  -1    3.87    0.61
   1 -31  -1    3.60    0.62
  -1 -31   1    4.43    0.60
   1  31  -1    3.91    0.56
  -1  31   1    4.14    0.61
  -1  31   1    5.29    0.66
   1  31  -1    3.92    0.47
   1  31  -1    3.84    0.54
   0 -31   1    1.61    0.53
   0 -31  -1    1.70    0.53
   0 -31  -1    1.27    0.39
   0  31   1    1.30    0.34
   0  31  -1    0.63    0.28
   0  31   1    0.64    0.38
   0  31  -1    1.07    0.39
  -1 -31  -1    1.82    0.46
   1 -31   1    1.64    0.48
   1 -31   1    1.84    0.48
  -1 -31  -1    1.22    0.55
   1  31   1    1.36    0.33
  -1  31  -1    0.78    0.29
  -1  31  -1    0.90    0.38
   1  31   1    0.10    0.34
   1  31   1    1.34    0.41
  -2 -31  -1    0.30    0.26
   2 -31   1   -0.28    0.38
   2 -31   1   -0.45    0.38
  -2 -31  -1    0.24    0.41
  -2  31  -1    0.37    0.31
   2  31   1    0.05    0.24
   2  31   1    0.09    0.29
   2  31   1   -0.02    0.32
  -2  31  -1    0.63    0.29
   3 -31   1   -0.16    0.45
   3 -31   1   -0.49    0.37
  -3 -31  -1    0.01    0.28
  -3 -31  -1   -0.38    0.28
   3  31   1   -0.21    0.24
  -3  31  -1    0.00    0.30
   3  31   1   -0.09    0.27
  -3  31  -1   -0.14    0.27
   3  31   1   -0.18    0.33
   4 -31   1   -0.35    0.50
   4 -31   1   -0.77    0.33
   4  31   1    0.34    0.35
   4  31   1    0.44    0.36
  -4  31  -1   -0.43    0.27
   4  31   1   -0.09    0.37
   4 -32  -1   -1.01    0.35
   4 -32  -1    0.38    0.37
  -4  32   1    1.02    0.36
   4  32  -1    0.47    0.33
   4  32  -1    0.76    0.34
   4  32  -1    0.73    0.37
   3 -32  -1    0.13    0.51
  -3 -32   1    0.26    0.37
   3 -32  -1    0.72    0.45
   3  32  -1    0.06    0.35
  -3  32   1   -0.26    0.30
   3  32  -1    0.67    0.34
  -3  32   1    0.73    0.37
   3  32  -1    0.77    0.36
  -2 -32   1    1.71    0.42
   2 -32  -1    2.28    0.48
   2 -32  -1    1.71    0.40
   2 -32  -1    1.71    0.61
  -2 -32   1    1.81    0.53
   2  32  -1    1.79    0.38
  -2  32   1    1.65    0.38
  -2  32   1    1.99    0.49
   2  32  -1    2.28    0.48
   2  32  -1    2.09    0.46
  -1 -32   1    0.47    0.34
   1 -32  -1    0.91    0.35
   1 -32  -1    0.06    0.28
  -1 -32   1    0.87    0.47
   1  32  -1    0.96    0.38
   1  32  -1    0.71    0.26
  -1  32   1    0.35    0.27
   1  32  -1    0.08    0.23
  -1  32   1    0.83    0.38
   0 -32  -1    2.79    0.68
   0 -32  -1    2.07    0.44
   0 -32   1    2.70    0.65
   0 -32   1    3.09    0.53
   0  32  -1    2.04    0.44
   0  32  -1    2.41    0.51
   0  32   1    3.24    0.54
   0  32   1    2.50    0.47
   1 -32   1    1.01    0.39
  -1 -32  -1   -0.04    0.28
  -1 -32  -1    0.25    0.38
   1 -32   1    0.14    0.33
   1  32   1   -0.34    0.23
  -1  32  -1   -0.05    0.20
  -1  32  -1    0.02    0.30
   1  32   1    0.16    0.29
  -2 -32  -1    1.51    0.56
   2 -32   1    2.56    0.64
   2 -32   1    2.25    0.59
  -2 -32  -1    3.20    0.59
  -2  32  -1    2.32    0.46
   2  32   1    2.01    0.41
   2  32   1    1.82    0.44
  -2  32  -1    2.28    0.49
   2  32   1    2.02    0.47
   3 -32   1    0.08    0.35
  -3 -32  -1   -0.19    0.25
  -3 -32  -1   -0.21    0.29
   3 -32   1   -0.54    0.39
   3  32   1    0.10    0.28
  -3  32  -1    0.18    0.31
   3  32   1    0.06    0.27
  -3  32  -1    0.27    0.33
   3  32   1    0.41    0.32
   4 -32   1    1.07    0.54
   4 -32   1    1.38    0.67
   4  32   1    1.18    0.49
   4  32   1    0.64    0.40
   4  32   1    2.35    0.54
   4 -33  -1   -0.55    0.42
   4 -33  -1   -0.30    0.51
   4  33  -1    0.01    0.30
  -4  33   1   -0.12    0.27
   4  33  -1    0.06    0.22
   4  33  -1   -0.31    0.36
   3 -33  -1    0.36    0.53
  -3 -33   1    2.00    0.58
   3 -33  -1    1.09    0.47
  -3  33   1    1.38    0.38
   3  33  -1    1.16    0.48
   3  33  -1    1.82    0.43
   3  33  -1    1.44    0.38
  -2 -33   1    5.22    0.71
   2 -33  -1    3.60    0.58
   2 -33  -1    3.48    0.75
   2 -33  -1    4.81    0.69
  -2 -33   1    5.26    0.80
   2  33  -1    5.19    0.69
   2  33  -1    5.32    0.60
  -2  33   1    3.07    0.52
  -2  33   1    5.84    0.64
   2  33  -1    3.07    0.59
  -1 -33   1    1.82    0.57
   1 -33  -1    2.54    0.56
  -1 -33   1    2.31    0.50
   1 -33  -1    3.76    0.58
  -1  33   1    2.33    0.53
   1  33  -1    2.64    0.50
   1  33  -1    1.84    0.41
  -1  33   1    2.03    0.44
   0 -33  -1    0.19    0.33
   0 -33   1    0.03    0.30
   0 -33  -1   -0.03    0.32
   0 -33   1   -0.87    0.37
   0  33  -1    0.24    0.30
   0  33  -1   -0.18    0.21
   0  33   1   -0.40    0.31
   0  33   1    0.09    0.27
   1 -33   1    0.81    0.37
  -1 -33  -1   -0.45    0.38
   1 -33   1    0.44    0.34
  -1 -33  -1   -0.25    0.27
  -1  33  -1    0.21    0.25
   1  33   1   -0.02    0.21
   1  33   1   -0.34    0.32
  -1  33  -1   -0.48    0.27
  -2 -33  -1    1.45    0.46
  -2 -33  -1    0.48    0.38
   2 -33   1    1.29    0.52
   2 -33   1    1.32    0.50
  -2  33  -1    0.62    0.36
   2  33   1    1.54    0.44
   2  33   1    1.43    0.49
  -2  33  -1    0.81    0.33
   2  33   1    1.06    0.38
  -3 -33  -1    0.57    0.39
   3 -33   1   -0.99    0.38
   3 -33   1   -0.53    0.42
  -3 -33  -1   -0.06    0.27
   3  33   1    0.21    0.32
   3  33   1    0.20    0.32
  -3  33  -1   -0.35    0.27
   3  33   1   -0.26    0.34
  -3  33  -1   -0.15    0.18
   3 -34  -1    0.41    0.58
   3 -34  -1    0.31    0.40
  -3 -34   1    0.81    0.46
   3  34  -1    0.63    0.36
   3  34  -1    0.88    0.37
  -3  34   1    0.89    0.42
   3  34  -1    1.02    0.35
  -2 -34   1    2.74    0.65
   2 -34  -1    2.85    0.56
   2 -34  -1    3.11    0.74
   2 -34  -1    2.83    0.57
  -2 -34   1    2.17    0.52
  -2  34   1    2.82    0.54
   2  34  -1    1.78    0.52
   2  34  -1    2.80    0.52
  -2  34   1    1.81    0.49
   2  34  -1    2.76    0.49
  -1 -34   1    1.43    0.40
  -1 -34   1    1.82    0.60
   1 -34  -1    1.81    0.49
   1 -34  -1    2.27    0.55
  -1  34   1    1.87    0.49
   1  34  -1    2.07    0.46
   1  34  -1    2.09    0.47
  -1  34   1    1.35    0.46
   0 -34  -1    0.74    0.56
   0 -34   1    1.41    0.48
   0 -34  -1    0.66    0.34
   0 -34   1   -0.14    0.48
   0  34   1    1.31    0.42
   0  34  -1    1.10    0.39
   0  34  -1    1.72    0.46
   0  34   1    0.89    0.36
  -1 -34  -1    0.43    0.28
  -1 -34  -1   -0.27    0.28
   1  34   1   -0.41    0.27
  -1  34  -1   -0.38    0.15
  -1  34  -1    0.18    0.28
   1  34   1    0.07    0.26
  -2 -34  -1    0.33    0.43
   2 -34   1    0.74    0.47
   2 -34   1    0.70    0.36
  -2 -34  -1    1.00    0.44
   2  34   1    0.83    0.34
   2  34   1    0.44    0.33
  -2  34  -1    0.59    0.31
  -2  34  -1    0.27    0.36
   3 -34   1   -0.66    0.39
  -3 -34  -1   -0.17    0.33
   3 -34   1   -0.97    0.41
  -3 -34  -1    0.22    0.44
  -3  34  -1   -0.23    0.31
  -3  34  -1   -0.35    0.27
   3  34   1    0.03    0.29
   3  34   1    0.08    0.27
   3  34   1   -0.53    0.25
   3 -35  -1   -0.12    0.43
  -3 -35   1   -0.05    0.35
   3 -35  -1   -0.09    0.36
   3  35  -1    0.02    0.26
   3  35  -1   -0.31    0.24
  -3  35   1    0.30    0.37
   3  35  -1    0.14    0.33
  -2 -35   1   -0.28    0.23
   2 -35  -1    0.58    0.35
   2 -35  -1    0.05    0.42
   2 -35  -1    0.22    0.29
  -2 -35   1   -0.18    0.32
  -2  35   1   -0.01    0.26
   2  35  -1    0.36    0.42
   2  35  -1    0.25    0.32
  -2  35   1   -0.06    0.30
   1 -35  -1   -0.37    0.27
  -1 -35   1    0.01    0.33
  -1 -35   1   -0.61    0.35
   1 -35  -1    0.86    0.42
   1  35  -1   -0.48    0.29
   1  35  -1    0.26    0.32
  -1  35   1    0.25    0.31
  -1  35   1    0.06    0.28
   0 -35  -1   -0.34    0.29
   0 -35   1   -1.37    0.37
   0 -35  -1   -0.38    0.46
   0 -35   1    0.08    0.31
   0  35  -1   -0.42    0.24
   0  35  -1    0.00    0.25
   0  35   1    0.09    0.29
   0  35   1   -0.13    0.32
  -1 -35  -1    2.12    0.54
   1 -35   1    3.62    0.67
  -1 -35  -1    0.85    0.58
  -1  35  -1    1.18    0.38
  -1  35  -1    2.14    0.51
   1  35   1    1.31    0.49
   1  35   1    2.24    0.52
   2 -35   1    0.19    0.28
  -2 -35  -1    0.42    0.39
   2 -35   1    1.49    0.51
  -2 -35  -1    0.82    0.52
  -2  35  -1    0.06    0.33
   2  35   1    0.27    0.33
   2  35   1    0.26    0.40
  -2  35  -1    1.13    0.36
  -2 -36   1    0.89    0.44
   2 -36  -1    1.65    0.51
   2 -36  -1    1.87    0.60
   2 -36  -1    2.28    0.49
  -2 -36   1    0.72    0.48
  -2  36   1    1.24    0.49
  -2  36   1    2.05    0.47
   2  36  -1    0.47    0.42
   2  36  -1    1.22    0.43
   1 -36  -1    5.59    0.73
  -1 -36   1    5.08    0.74
   1 -36  -1    5.74    0.87
  -1 -36   1    4.64    0.81
   1  36  -1    6.15    0.80
  -1  36   1    5.71    0.76
   1  36  -1    4.34    0.68
  -1  36   1    4.79    0.67
   0 -36   1   -0.03    0.32
   0 -36   1   -1.02    0.41
   0 -36  -1    0.19    0.27
   0 -36  -1   -1.20    0.43
   0  36   1   -0.20    0.29
   0  36  -1    0.24    0.24
   0  36  -1   -0.74    0.28
   0  36   1    0.10    0.28
  -1 -36  -1    0.65    0.33
  -1 -36  -1    0.31    0.41
   1 -36   1    2.72    0.62
   1  36   1    1.75    0.44
  -1  36  -1    1.07    0.41
   1  36   1    0.49    0.35
  -1  36  -1    1.00    0.45
   2 -36   1    4.46    0.75
  -2 -36  -1    1.73    0.47
   2 -36   1    3.12    0.65
  -2 -36  -1    3.04    0.69
   2  36   1    3.88    0.63
  -2  36  -1    3.95    0.68
   2  36   1    3.23    0.62
  -2  36  -1    2.98    0.60
   1 -37  -1    3.58    0.67
   1 -37  -1    4.67    0.82
  -1 -37   1    3.93    0.79
  -1 -37   1    4.94    0.75
  -1  37   1    3.34    0.59
  -1  37   1    5.53    0.76
   1  37  -1    3.39    0.58
   1  37  -1    3.22    0.65
   0 -37   1   -0.64    0.44
   0 -37   1    0.89    0.37
   0 -37  -1   -0.21    0.41
   0 -37  -1    0.71    0.43
   0  37  -1    0.41    0.28
   0  37   1    0.55    0.36
   0  37   1    0.25    0.42
   0  37  -1   -0.08    0.36
   1 -37   1    1.80    0.56
  -1 -37  -1    0.58    0.41
  -1 -37  -1    0.09    0.52
   1  37   1    0.60    0.38
   1  37   1   -0.12    0.38
  -1  37  -1   -0.01    0.39
  -1  37  -1    1.29    0.47
   8   0  -2    1.85    0.51
   8   0  -2    1.23    0.39
   7   0  -2    0.65    0.26
   7   0  -2   -0.01    0.27
   6   0  -2    0.24    0.20
   6   0  -2    0.87    0.29
   5   0  -2    2.67    0.23
   5   0  -2    2.81    0.42
   5   0  -2    3.05    0.34
  -5   0   2    3.17    0.22
   5   0  -2    2.95    0.26
   4   0  -2   83.99    1.56
  -4   0   2   82.56    1.34
   4   0  -2   84.37    1.89
   4   0  -2   82.38    1.44
   4   0  -2   81.91    2.09
   3   0  -2   19.37    0.67
   3   0  -2   20.06    0.40
   2   0  -2    0.16    0.09
  -2   0   2    0.10    0.07
  -1   0   2  248.65    3.59
   1   0  -2  249.19    4.28
   1   0  -2  240.77    3.60
   1   0  -2  247.40    3.98
   1   0  -2  244.90    3.58
   0   0  -2    8.11    0.37
   0   0  -2    7.46    0.27
   0   0   2    8.15    0.35
   0   0  -2    8.52    0.32
   0   0   2    7.74    0.30
   0   0   2    8.08    0.37
   0   0   2    8.18    0.27
   0   0  -2    8.48    0.36
   0   0  -2    8.41    0.30
   0   0   2    8.06    0.32
   0   0  -2    8.57    0.32
   1   0   2   37.17    0.97
  -1   0  -2   35.86    0.90
   1   0   2   36.87    0.92
  -1   0  -2   35.62    0.91
  -1   0  -2   36.59    0.90
   1   0   2   36.34    0.87
  -2   0  -2  121.44    2.32
   2   0   2  126.39    2.50
   2   0   2  122.07    2.53
  -2   0  -2  120.77    2.32
  -3   0  -2   25.37    0.89
   3   0   2   25.46    0.95
   3   0   2   25.40    0.96
  -3   0  -2   24.38    0.54
  -3   0  -2   24.20    0.84
  -4   0  -2    2.58    0.11
  -4   0  -2    2.79    0.38
   4   0   2    2.66    0.41
  -4   0  -2    2.85    0.40
   4   0   2    2.27    0.39
  -4   0  -2    2.91    0.11
   5   0   2    9.77    0.78
  -5   0  -2   11.20    0.70
  -5   0  -2    9.37    0.62
   5   0   2    9.58    0.73
   6   0   2    2.64    0.54
   6   0   2    2.87    0.57
  -6   0  -2    2.78    0.46
   7   0   2    0.20    0.45
   7   0   2    0.50    0.38
   8  -1  -2    5.24    0.62
   8  -1  -2    4.74    0.80
   8   1  -2    4.03    0.58
   8   1  -2    3.68    0.66
   7  -1  -2    0.83    0.37
   7  -1  -2    0.89    0.29
   7   1  -2    1.01    0.30
   7   1  -2    0.81    0.37
   6  -1  -2    9.53    0.62
   6  -1  -2    8.72    0.71
   6   1  -2    7.28    0.70
   6   1  -2    8.56    0.62
   5  -1  -2    2.07    0.36
  -5  -1   2    2.42    0.20
   5  -1  -2    1.88    0.29
   5  -1  -2    2.48    0.21
   5   1  -2    2.57    0.24
   5   1  -2    2.13    0.30
   5   1  -2    2.35    0.22
  -5   1   2    2.87    0.21
   5   1  -2    1.76    0.34
   4  -1  -2    9.10    0.57
   4  -1  -2    9.20    0.39
  -4  -1   2    9.78    0.29
   4  -1  -2    9.78    0.34
   4  -1  -2    9.93    0.50
   4   1  -2   10.25    0.60
   4   1  -2   10.19    0.42
  -4   1   2    9.58    0.28
   4   1  -2   10.22    0.35
   4   1  -2    9.61    0.52
   3  -1  -2    0.11    0.09
   3  -1  -2    0.12    0.09
   3  -1  -2    0.02    0.04
   3   1  -2   -0.01    0.07
   3   1  -2    0.04    0.04
   3   1  -2    0.11    0.09
   2  -1  -2   21.19    0.59
   2  -1  -2   22.10    0.35
  -2  -1   2   21.13    0.59
   2  -1  -2   20.89    0.34
   2   1  -2   22.12    0.59
  -2   1   2   22.57    0.61
   1  -1  -2  154.12    2.25
   1  -1  -2  148.51    2.72
   1  -1  -2  145.35    2.26
  -1  -1   2  150.18    2.24
   1  -1  -2  150.44    2.57
   1   1  -2  149.16    2.66
   1   1  -2  151.17    2.56
  -1   1   2  148.34    2.30
   1   1  -2  145.44    2.25
  -1   1   2  151.04    2.24
   0  -1  -2   35.43    0.78
   0  -1  -2   35.21    0.79
   0  -1   2   36.34    0.70
   0  -1  -2   37.05    0.89
   0  -1  -2   35.78    0.75
   0  -1  -2   34.26    0.84
   0  -1  -2   36.71    0.77
   0  -1   2   35.44    0.83
   0  -1   2   36.08    0.77
   0  -1   2   35.84    0.85
   0   1   2   34.91    0.88
   0   1   2   35.77    0.76
   0   1  -2   36.41    0.89
   0   1  -2   36.14    0.86
   0   1  -2   35.47    0.78
   0   1   2   34.94    0.84
   0   1  -2   35.68    0.84
   0   1  -2   35.99    0.70
   0   1   2   35.21    0.78
   0   1   2   35.88    0.77
  -1  -1  -2   10.11    0.43
   1  -1   2   10.28    0.46
   1  -1   2   10.30    0.38
  -1  -1  -2   11.29    0.41
   1  -1   2   11.15    0.46
  -1  -1  -2   10.52    0.44
  -1   1  -2   10.50    0.45
  -1   1  -2   10.39    0.43
   1   1   2   10.44    0.49
  -1   1  -2   10.64    0.43
   1   1   2   11.54    0.44
   1   1   2   11.01    0.42
  -2  -1  -2   17.33    0.66
  -2  -1  -2   18.52    0.65
   2  -1   2   19.52    0.73
  -2  -1  -2   18.94    0.49
   2  -1   2   18.78    0.71
   2   1   2   18.72    0.74
   2   1   2   18.21    0.68
  -2   1  -2   18.20    0.67
  -2   1  -2   17.90    0.66
  -3  -1  -2   49.20    0.92
   3  -1   2   50.24    1.47
  -3  -1  -2   49.55    1.27
   3  -1   2   49.39    1.40
  -3  -1  -2   49.53    1.34
  -3   1  -2   48.46    0.88
  -3   1  -2   50.67    1.33
   3   1   2   50.76    1.44
   3   1   2   49.47    1.40
  -3   1  -2   50.24    1.31
  -4  -1  -2   15.59    0.71
  -4  -1  -2   16.04    0.77
   4  -1   2   16.30    0.87
   4  -1   2   16.54    0.81
  -4  -1  -2   15.15    0.35
   4   1   2   14.85    0.79
  -4   1  -2   16.68    0.78
   4   1   2   15.36    0.83
  -4   1  -2   15.15    0.73
  -5  -1  -2    0.20    0.21
   5  -1   2    0.00    0.23
   5  -1   2    0.11    0.29
  -5  -1  -2   -0.04    0.20
   5   1   2   -0.27    0.18
  -5   1  -2    0.07    0.23
  -5   1  -2   -0.12    0.12
   5   1   2   -0.09    0.28
  -6  -1  -2    0.01    0.19
   6  -1   2    0.15    0.24
   6  -1   2    0.04    0.27
  -6   1  -2    0.10    0.24
   6   1   2    0.17    0.37
   6   1   2    0.68    0.36
   7  -1   2    0.95    0.43
   7  -1   2    0.71    0.49
   7   1   2    1.07    0.52
   7   1   2    1.96    0.55
   8  -2  -2   -0.14    0.24
   8  -2  -2    0.11    0.35
   8   2  -2    0.12    0.34
   8   2  -2    0.08    0.24
   7  -2  -2    0.71    0.26
   7  -2  -2    0.79    0.32
   7   2  -2    0.64    0.36
   7   2  -2    1.42    0.36
   6  -2  -2    2.81    0.38
   6  -2  -2    2.26    0.45
   6   2  -2    1.81    0.34
   6   2  -2    2.29    0.45
  -5  -2   2   26.78    0.65
   5  -2  -2   26.59    0.71
   5  -2  -2   27.94    1.16
   5  -2  -2   27.76    0.96
  -5   2   2   27.66    0.66
   5   2  -2   27.07    1.17
   5   2  -2   26.91    0.74
   5   2  -2   28.58    1.04
   4  -2  -2   20.33    0.53
   4  -2  -2   20.03    0.86
  -4  -2   2   20.11    0.46
   4  -2  -2   21.16    0.75
   4   2  -2   19.68    0.79
  -4   2   2   19.29    0.45
   4   2  -2   19.61    0.61
   4   2  -2   20.93    0.53
   4   2  -2   18.46    0.85
  -3  -2   2    0.31    0.03
   3  -2  -2    0.31    0.11
   3  -2  -2    0.47    0.15
  -3  -2   2    0.34    0.04
   3  -2  -2    0.37    0.07
   3   2  -2    0.31    0.06
  -3   2   2    0.31    0.04
   3   2  -2    0.21    0.10
   3   2  -2    0.29    0.06
   3   2  -2    0.31    0.13
  -3   2   2    0.32    0.04
   2  -2  -2    0.33    0.10
   2  -2  -2    0.29    0.11
   2  -2  -2    0.33    0.04
   2  -2  -2    0.22    0.04
  -2  -2   2    0.44    0.11
  -2   2   2    0.34    0.11
   2   2  -2    0.31    0.10
   2   2  -2    0.24    0.04
  -1  -2   2  256.72    4.08
  -1  -2   2  248.56    3.72
   1  -2  -2  252.77    3.74
   1  -2  -2  254.55    4.47
   1  -2  -2  258.10    3.72
   1   2  -2  256.80    4.10
  -1   2   2  254.04    3.72
   1   2  -2  251.92    3.73
  -1   2   2  252.78    3.69
  -1   2   2  257.28    4.47
   0  -2   2    0.75    0.16
   0  -2  -2    1.07    0.10
   0  -2  -2    0.89    0.13
   0  -2  -2    1.11    0.19
   0  -2  -2    0.74    0.15
   0  -2   2    1.10    0.15
   0  -2  -2    0.54    0.13
   0  -2   2    0.91    0.16
   0  -2   2    0.84    0.06
   0  -2  -2    0.85    0.14
   0   2   2    0.77    0.15
   0   2  -2    0.93    0.16
   0   2   2    1.23    0.13
   0   2  -2    1.15    0.17
   0   2   2    0.85    0.13
   0   2  -2    0.91    0.14
   0   2   2    0.91    0.14
   0   2  -2    0.82    0.17
   0   2   2    0.74    0.14
   0   2   2    0.99    0.15
   1  -2   2    6.69    0.38
  -1  -2  -2    6.46    0.34
   1  -2   2    7.04    0.30
   1  -2   2    6.39    0.38
  -1  -2  -2    6.67    0.29
  -1  -2  -2    7.10    0.36
  -1  -2  -2    6.87    0.35
   1   2   2    7.14    0.39
  -1   2  -2    6.49    0.36
   1   2   2    7.45    0.37
   1   2   2    7.40    0.35
  -1   2  -2    7.00    0.35
  -1   2  -2    6.48    0.35
   1   2   2    6.81    0.32
   2  -2   2  111.22    2.39
  -2  -2  -2  111.17    2.12
  -2  -2  -2  111.50    2.17
   2  -2   2  112.67    2.30
  -2  -2  -2  111.51    1.82
  -2   2  -2  112.02    2.20
  -2   2  -2  112.17    2.16
   2   2   2  110.03    2.31
   2   2   2  110.33    2.30
  -3  -2  -2    1.86    0.28
   3  -2   2    1.58    0.29
   3  -2   2    1.98    0.32
  -3  -2  -2    1.77    0.18
  -3  -2  -2    2.65    0.36
  -3   2  -2    1.50    0.14
   3   2   2    2.12    0.34
  -3   2  -2    2.04    0.31
   3   2   2    2.19    0.32
  -3   2  -2    2.14    0.33
  -3   2  -2    1.92    0.15
  -4  -2  -2    4.18    0.40
   4  -2   2    3.47    0.42
   4  -2   2    3.38    0.45
  -4  -2  -2    4.17    0.20
  -4  -2  -2    4.47    0.40
   4   2   2    3.65    0.48
  -4   2  -2    2.94    0.40
  -4   2  -2    4.14    0.43
   4   2   2    4.24    0.47
   5  -2   2    1.74    0.40
  -5  -2  -2    2.05    0.38
   5  -2   2    1.17    0.39
  -5  -2  -2    1.47    0.33
   5   2   2    1.70    0.42
   5   2   2    1.11    0.31
  -5   2  -2    1.36    0.33
  -5   2  -2    1.79    0.35
   6  -2   2    3.62    0.59
  -6  -2  -2    4.47    0.46
   6  -2   2    4.29    0.66
   6   2   2    3.73    0.61
  -6   2  -2    3.53    0.52
   6   2   2    3.03    0.53
   7  -2   2   -1.14    0.32
   7  -2   2   -0.06    0.37
   7   2   2   -0.47    0.30
   7   2   2   -0.64    0.37
   8  -3  -2    0.30    0.30
   8   3  -2    0.42    0.30
   8   3  -2    0.04    0.34
   7  -3  -2    5.55    0.56
   7  -3  -2    5.85    0.73
   7   3  -2    5.19    0.64
   7   3  -2    5.51    0.59
   6  -3  -2    2.31    0.35
   6  -3  -2    2.19    0.45
   6   3  -2    1.80    0.38
   6   3  -2    2.19    0.35
   5  -3  -2    5.85    0.51
   5  -3  -2    5.34    0.29
   5  -3  -2    6.29    0.43
  -5  -3   2    5.79    0.28
   5   3  -2    6.42    0.50
   5   3  -2    5.82    0.55
   5   3  -2    6.27    0.34
  -5   3   2    5.84    0.28
   4  -3  -2   42.83    1.14
   4  -3  -2   43.54    0.90
   4  -3  -2   42.64    1.35
  -4  -3   2   41.87    0.81
   4   3  -2   42.68    0.88
  -4   3   2   43.08    0.81
   4   3  -2   43.87    1.26
   4   3  -2   43.58    1.00
  -3  -3   2   92.79    1.41
   3  -3  -2   92.09    1.51
   3  -3  -2   96.56    2.11
  -3  -3   2   95.80    1.43
   3  -3  -2   95.19    1.87
   3   3  -2   93.60    1.86
   3   3  -2   95.87    1.74
   3   3  -2   94.29    1.49
   3   3  -2   93.83    1.50
  -3   3   2   94.01    1.43
   3   3  -2   94.62    2.01
  -3   3   2   95.52    1.43
  -2  -3   2    0.66    0.12
   2  -3  -2    0.64    0.07
  -2  -3   2    0.81    0.05
   2  -3  -2    0.86    0.18
  -2  -3   2    0.71    0.05
   2  -3  -2    0.75    0.14
   2  -3  -2    0.54    0.12
   2   3  -2    0.71    0.13
   2   3  -2    0.79    0.14
  -2   3   2    0.79    0.06
   2   3  -2    0.74    0.14
   2   3  -2    0.72    0.06
  -1  -3   2  271.45    4.33
   1  -3  -2  274.28    3.98
  -1  -3   2  277.56    3.99
   1  -3  -2  270.42    4.00
   1  -3  -2  265.67    4.78
  -1   3   2  271.33    4.78
   1   3  -2  269.85    4.33
   1   3  -2  271.40    3.99
  -1   3   2  276.50    3.98
  -1   3   2  264.98    3.91
   0  -3  -2   42.64    0.90
   0  -3   2   41.38    0.88
   0  -3  -2   42.34    0.99
   0  -3  -2   40.36    0.95
   0  -3  -2   40.39    0.97
   0  -3  -2   42.44    0.86
   0  -3   2   44.48    1.07
   0  -3  -2   42.93    0.78
   0  -3   2   41.87    1.01
   0   3   2   41.60    0.98
   0   3  -2   43.07    1.02
   0   3  -2   42.69    0.89
   0   3   2   42.76    0.95
   0   3   2   42.14    0.79
   0   3   2   41.50    0.97
   0   3  -2   42.72    0.98
   0   3   2   41.03    0.87
   0   3   2   41.96    0.86
   0   3  -2   41.28    1.05
  -1  -3  -2    1.42    0.14
  -1  -3  -2    1.33    0.21
   1  -3   2    1.65    0.24
  -1  -3  -2    1.45    0.21
  -1  -3  -2    1.45    0.20
   1  -3   2    2.36    0.28
  -1   3  -2    1.93    0.24
   1   3   2    1.81    0.23
   1   3   2    1.77    0.17
   1   3   2    1.54    0.22
   1   3   2    1.57    0.23
  -1   3  -2    1.63    0.23
   1   3   2    1.75    0.18
   2  -3   2    0.32    0.17
  -2  -3  -2    0.07    0.12
  -2  -3  -2    0.01    0.10
   2  -3   2    0.33    0.19
  -2  -3  -2    0.05    0.12
  -2   3  -2    0.10    0.15
  -2   3  -2    0.15    0.08
   2   3   2    0.08    0.13
  -2   3  -2    0.12    0.15
   2   3   2    0.37    0.19
   2   3   2   -0.01    0.11
   3  -3   2   29.25    1.02
  -3  -3  -2   28.45    0.88
  -3  -3  -2   30.69    0.68
   3  -3   2   28.23    1.06
  -3  -3  -2   28.75    0.98
  -3   3  -2   29.71    0.59
   3   3   2   29.27    1.03
  -3   3  -2   29.02    0.96
  -3   3  -2   29.11    0.96
   3   3   2   28.53    1.01
   4  -3   2    0.07    0.25
  -4  -3  -2    0.13    0.20
   4  -3   2    0.05    0.15
  -4  -3  -2   -0.24    0.13
  -4   3  -2    0.06    0.19
   4   3   2    0.22    0.20
   4   3   2    0.21    0.25
  -4   3  -2    0.16    0.22
   5  -3   2    0.10    0.25
   5  -3   2    0.28    0.31
  -5  -3  -2    0.40    0.24
  -5  -3  -2   -0.03    0.21
   5   3   2    0.10    0.30
  -5   3  -2   -0.12    0.20
  -5   3  -2    0.09    0.23
   5   3   2    0.13    0.23
   6  -3   2   -0.10    0.36
   6  -3   2   -0.25    0.26
   6   3   2   -0.53    0.31
   6   3   2    0.47    0.32
  -6   3  -2    0.00    0.24
   7  -3   2   -0.61    0.39
   7  -3   2    0.62    0.37
   7   3   2    0.74    0.45
   7   3   2    0.19    0.45
   8  -4  -2   -0.14    0.33
   8   4  -2    0.04    0.31
   8   4  -2    0.25    0.29
   7  -4  -2    0.05    0.28
   7  -4  -2   -0.09    0.18
   7   4  -2    0.00    0.27
   7   4  -2    0.18    0.25
   6  -4  -2    0.59    0.21
   6  -4  -2    0.40    0.25
   6   4  -2    0.44    0.22
   6   4  -2    0.83    0.32
  -5  -4   2    1.46    0.18
   5  -4  -2    0.93    0.24
   5  -4  -2    0.99    0.20
   5  -4  -2    0.96    0.16
   5   4  -2    0.87    0.25
   5   4  -2    0.94    0.17
  -5   4   2    1.07    0.17
   5   4  -2    0.86    0.25
   4  -4  -2    0.69    0.13
   4  -4  -2    0.60    0.14
  -4  -4   2    0.73    0.12
   4  -4  -2    0.54    0.19
   4   4  -2    0.49    0.17
  -4   4   2    0.75    0.11
   4   4  -2    0.74    0.13
   4   4  -2    0.73    0.12
   4   4  -2    0.83    0.17
   3  -4  -2   36.22    0.71
  -3  -4   2   36.21    0.65
   3  -4  -2   35.97    1.07
   3  -4  -2   35.95    0.90
   3   4  -2   34.96    0.68
   3   4  -2   36.09    0.70
   3   4  -2   34.48    1.03
   3   4  -2   36.62    0.90
  -3   4   2   36.62    0.65
   3   4  -2   35.13    0.88
  -2  -4   2   16.23    0.34
  -2  -4   2   16.24    0.49
   2  -4  -2   16.57    0.62
   2  -4  -2   16.42    0.37
  -2  -4   2   16.24    0.34
   2  -4  -2   16.22    0.51
   2  -4  -2   17.76    0.56
   2   4  -2   16.11    0.50
  -2   4   2   17.31    0.35
   2   4  -2   16.04    0.50
   2   4  -2   16.45    0.53
   2   4  -2   16.20    0.36
  -1  -4   2   55.14    0.97
  -1  -4   2   55.12    1.13
   1  -4  -2   55.03    1.00
   1  -4  -2   54.66    1.24
   1  -4  -2   54.32    1.05
   1  -4  -2   57.30    1.13
   1  -4  -2   54.24    0.97
  -1   4   2   54.63    1.24
  -1   4   2   53.68    0.96
   1   4  -2   57.81    1.13
  -1   4   2   54.04    1.02
   1   4  -2   52.74    1.13
   1   4  -2   54.20    0.98
  -1   4   2   54.76    0.98
   0  -4  -2   16.54    0.47
   0  -4  -2   16.84    0.54
   0  -4   2   16.79    0.60
   0  -4  -2   17.13    0.51
   0  -4  -2   17.76    0.56
   0  -4  -2   16.47    0.55
   0   4  -2   17.97    0.51
   0   4   2   17.40    0.49
   0   4  -2   16.57    0.50
   0   4   2   16.71    0.56
   0   4  -2   17.12    0.58
   0   4  -2   17.88    0.57
   0   4   2   18.16    0.57
  -1  -4  -2    1.34    0.13
  -1  -4  -2    0.98    0.17
  -1  -4  -2    1.03    0.17
   1  -4   2    0.91    0.18
   1  -4   2    1.15    0.21
  -1  -4  -2    1.43    0.22
   1   4   2    1.45    0.22
  -1   4  -2    1.28    0.16
   1   4   2    1.28    0.14
  -1   4  -2    1.17    0.18
   1   4   2    1.28    0.18
   1   4   2    1.22    0.20
  -1   4  -2    1.14    0.21
   1   4   2    1.41    0.20
  -2  -4  -2   38.08    0.96
   2  -4   2   38.22    1.16
   2  -4   2   38.57    1.08
  -2  -4  -2   36.87    1.04
  -2   4  -2   37.45    1.03
  -2   4  -2   36.10    1.04
  -2   4  -2   38.38    0.78
   2   4   2   37.18    1.09
   2   4   2   39.18    1.01
   2   4   2   39.47    1.04
   3  -4   2    3.41    0.38
   3  -4   2    2.30    0.35
  -3  -4  -2    2.41    0.20
  -3  -4  -2    3.07    0.33
  -3  -4  -2    2.69    0.29
   3   4   2    2.45    0.35
   3   4   2    2.66    0.34
  -3   4  -2    3.37    0.35
  -3   4  -2    3.09    0.39
  -3   4  -2    2.03    0.15
   4  -4   2    0.15    0.22
  -4  -4  -2    0.34    0.23
   4  -4   2    0.06    0.19
  -4  -4  -2   -0.29    0.14
  -4   4  -2    0.19    0.21
   4   4   2   -0.10    0.15
  -4   4  -2   -0.25    0.20
   4   4   2    0.48    0.27
  -5  -4  -2    0.51    0.27
   5  -4   2    0.61    0.32
   5  -4   2    0.36    0.32
  -5  -4  -2    0.55    0.25
   5   4   2    0.75    0.26
  -5   4  -2    0.84    0.30
  -5   4  -2    0.36    0.26
   5   4   2    0.78    0.36
   6  -4   2    0.11    0.26
   6  -4   2   -0.40    0.32
   6   4   2   -0.10    0.33
   6   4   2    0.06    0.27
  -6   4  -2    0.13    0.26
   7  -4   2   -0.95    0.38
   7  -4   2    0.42    0.44
   7   4   2   -0.18    0.32
   7   4   2    0.00    0.32
   8  -5  -2    0.50    0.38
   8   5  -2    0.32    0.35
   8   5  -2    0.48    0.27
   7  -5  -2    0.18    0.29
   7  -5  -2   -0.15    0.17
   7   5  -2    0.00    0.25
   7   5  -2   -0.24    0.21
   6  -5  -2    0.20    0.16
   6  -5  -2    0.31    0.22
   6   5  -2    0.63    0.26
   6   5  -2    0.43    0.20
   5  -5  -2    3.92    0.46
   5  -5  -2    4.64    0.37
   5   5  -2    3.87    0.44
   5   5  -2    5.06    0.32
   5   5  -2    4.22    0.41
  -4  -5   2    8.24    0.31
   4  -5  -2    8.30    0.53
   4  -5  -2    8.76    0.43
   4  -5  -2    8.59    0.35
   4   5  -2    8.28    0.34
  -4   5   2    7.07    0.28
   4   5  -2    8.31    0.52
   4   5  -2    8.46    0.32
   4   5  -2    8.19    0.40
   3  -5  -2  148.42    2.31
   3  -5  -2  145.80    3.11
  -3  -5   2  146.16    2.26
   3  -5  -2  144.36    2.97
   3  -5  -2  147.48    2.63
   3   5  -2  149.80    2.52
  -3   5   2  151.25    2.26
   3   5  -2  146.43    2.45
   3   5  -2  147.49    2.90
   3   5  -2  145.93    2.30
   3   5  -2  145.47    2.28
  -2  -5   2   36.84    0.67
   2  -5  -2   37.66    0.71
  -2  -5   2   35.45    0.81
   2  -5  -2   37.33    0.84
   2  -5  -2   36.98    0.93
   2  -5  -2   36.40    1.05
   2   5  -2   36.64    0.84
   2   5  -2   37.10    0.70
   2   5  -2   36.08    0.88
   1  -5  -2   22.82    0.55
   1  -5  -2   23.62    0.53
  -1  -5   2   23.71    0.54
   1  -5  -2   25.06    0.62
   1  -5  -2   24.35    0.54
  -1  -5   2   23.86    0.64
   1  -5  -2   24.53    0.72
  -1   5   2   23.65    0.71
   1   5  -2   23.23    0.65
   1   5  -2   24.27    0.59
  -1   5   2   22.88    0.57
  -1   5   2   23.04    0.54
  -1   5   2   23.46    0.53
   1   5  -2   23.27    0.54
   1   5  -2   23.25    0.81
   1   5  -2   23.77    0.65
   0  -5  -2   93.49    1.61
   0  -5  -2   93.31    1.77
   0  -5  -2   89.73    1.72
   0  -5  -2   90.46    1.89
   0  -5   2   93.71    1.92
   0  -5  -2   92.94    1.66
   0   5  -2   89.75    1.63
   0   5   2   90.88    1.60
   0   5  -2   90.91    1.62
   0   5   2   94.41    1.89
   0   5  -2   89.16    1.76
   0   5   2   90.63    1.77
   0   5  -2   91.76    1.91
  -1  -5  -2    2.89    0.23
   1  -5   2    3.05    0.30
   1  -5   2    3.55    0.35
  -1  -5  -2    2.90    0.26
  -1  -5  -2    3.36    0.30
  -1   5  -2    3.12    0.26
  -1   5  -2    3.14    0.21
  -1   5  -2    2.84    0.25
   1   5   2    3.10    0.28
   1   5   2    2.90    0.23
   1   5   2    2.84    0.22
   1   5   2    2.99    0.20
  -2  -5  -2   31.32    0.94
  -2  -5  -2   30.95    0.83
   2  -5   2   30.07    0.94
   2  -5   2   30.92    1.05
   2   5   2   30.74    0.88
   2   5   2   29.68    0.97
  -2   5  -2   28.88    0.90
   2   5   2   31.43    0.90
  -2   5  -2   30.35    0.67
  -2   5  -2   30.09    0.93
  -3  -5  -2   21.72    0.73
  -3  -5  -2   21.59    0.85
   3  -5   2   23.10    0.88
   3  -5   2   22.56    0.97
  -3   5  -2   22.85    0.88
  -3   5  -2   22.18    0.49
   3   5   2   21.41    0.90
  -3   5  -2   22.75    0.85
   3   5   2   21.43    0.85
   3   5   2   20.99    0.79
  -4  -5  -2    4.31    0.45
   4  -5   2    5.77    0.59
  -4  -5  -2    4.67    0.40
   4  -5   2    5.54    0.55
  -4   5  -2    5.62    0.52
   4   5   2    4.88    0.54
   4   5   2    5.07    0.46
  -4   5  -2    4.65    0.42
   5  -5   2   -0.06    0.28
  -5  -5  -2    0.12    0.20
  -5  -5  -2   -0.23    0.20
   5  -5   2    0.13    0.22
  -5   5  -2    0.19    0.22
  -5   5  -2    0.34    0.27
   5   5   2   -0.08    0.28
   5   5   2    0.08    0.21
   6  -5   2    0.35    0.36
   6  -5   2   -0.37    0.34
  -6   5  -2    0.35    0.29
   6   5   2    0.01    0.27
   6   5   2   -0.14    0.24
   7  -5   2    0.80    0.50
   7  -5   2   -0.28    0.41
   7   5   2    0.83    0.35
   7   5   2    0.26    0.47
   8  -6  -2    0.14    0.26
   8   6  -2    0.21    0.26
   8   6  -2   -0.15    0.26
   7  -6  -2   -0.26    0.24
   7  -6  -2    0.10    0.21
   7   6  -2    0.06    0.22
   7   6  -2   -0.02    0.20
   6  -6  -2   21.60    1.15
   6  -6  -2   23.69    0.93
   6   6  -2   24.70    1.12
   6   6  -2   24.11    0.77
   6   6  -2   25.56    1.27
   5  -6  -2    0.04    0.17
   5  -6  -2    0.35    0.13
   5   6  -2    0.23    0.21
   5   6  -2    0.18    0.17
   5   6  -2    0.33    0.12
  -5   6   2    0.03    0.06
   5   6  -2    0.25    0.11
   4  -6  -2    1.42    0.30
   4  -6  -2    1.01    0.16
   4  -6  -2    0.89    0.21
   4  -6  -2    0.81    0.16
   4   6  -2    0.94    0.14
   4   6  -2    0.77    0.22
   4   6  -2    0.98    0.18
   4   6  -2    1.04    0.16
   3  -6  -2    6.37    0.40
   3  -6  -2    6.64    0.32
   3  -6  -2    6.73    0.27
   3  -6  -2    6.41    0.45
   3   6  -2    7.09    0.45
   3   6  -2    5.83    0.24
   3   6  -2    6.56    0.35
   3   6  -2    6.34    0.35
   3   6  -2    6.51    0.31
   2  -6  -2   30.18    0.73
   2  -6  -2   29.13    0.80
   2  -6  -2   29.42    0.62
   2  -6  -2   28.95    0.92
  -2  -6   2   28.55    0.70
   2   6  -2   28.19    0.61
  -2   6   2   29.86    0.79
   2   6  -2   28.58    0.77
   2   6  -2   28.95    0.72
   1  -6  -2  122.42    2.13
   1  -6  -2  123.07    1.97
  -1  -6   2  120.70    2.13
   1  -6  -2  121.30    2.14
   1  -6  -2  122.21    2.00
   1  -6  -2  113.21    2.41
   1   6  -2  127.42    1.98
   1   6  -2  121.71    2.09
  -1   6   2  118.08    1.91
   1   6  -2  119.02    2.14
  -1   6   2  120.18    1.95
   0  -6   2   30.79    0.60
   0  -6  -2   31.29    0.78
   0  -6  -2   30.06    0.78
   0  -6  -2   30.54    0.72
   0  -6   2   30.05    0.90
   0  -6  -2   29.37    0.87
   0  -6  -2   30.72    0.76
   0   6  -2   29.16    0.74
   0   6  -2   31.36    0.82
   0   6   2   30.03    0.87
   0   6  -2   30.92    0.75
   0   6   2   30.87    0.72
   0   6   2   29.66    0.79
   0   6  -2   30.77    0.59
  -1  -6  -2   48.89    1.26
  -1  -6  -2   49.06    1.15
   1  -6   2   49.68    1.32
   1  -6   2   49.47    1.05
  -1  -6  -2   49.88    1.09
  -1   6  -2   50.07    1.01
   1   6   2   50.04    1.21
   1   6   2   48.79    1.08
  -1   6  -2   48.66    1.21
   1   6   2   50.14    1.05
   1   6   2   48.91    1.11
  -1   6  -2   50.01    1.14
  -2  -6  -2    2.51    0.33
   2  -6   2    3.01    0.34
   2  -6   2    2.38    0.34
  -2  -6  -2    2.37    0.23
   2   6   2    2.95    0.31
  -2   6  -2    2.64    0.32
  -2   6  -2    2.73    0.20
   2   6   2    2.85    0.29
   2   6   2    2.94    0.26
  -2   6  -2    2.94    0.37
   3  -6   2    6.56    0.50
  -3  -6  -2    6.19    0.45
  -3  -6  -2    6.51    0.39
   3  -6   2    7.84    0.60
  -3   6  -2    6.12    0.24
   3   6   2    6.41    0.45
   3   6   2    6.22    0.51
  -3   6  -2    6.93    0.48
  -3   6  -2    6.92    0.52
   3   6   2    5.64    0.40
  -4  -6  -2    0.74    0.23
   4  -6   2    1.13    0.34
   4  -6   2    1.06    0.33
  -4  -6  -2    1.11    0.26
  -4   6  -2    1.19    0.33
   4   6   2    1.08    0.32
   4   6   2    0.63    0.24
  -4   6  -2    0.65    0.26
  -5  -6  -2   -0.09    0.14
   5  -6   2    0.04    0.29
   5  -6   2    0.35    0.32
  -5  -6  -2    0.31    0.20
   5   6   2    0.28    0.19
  -5   6  -2    0.07    0.21
   5   6   2    0.27    0.30
  -5   6  -2    0.37    0.28
   6  -6   2    2.48    0.52
   6  -6   2    2.63    0.58
   6   6   2    3.04    0.53
   6   6   2    2.71    0.58
  -6   6  -2    3.55    0.54
   7  -6   2    0.22    0.51
   7  -6   2    1.03    0.53
   7   6   2    0.41    0.47
   7   6   2    0.28    0.29
   8  -7  -2    0.22    0.37
   8  -7  -2    0.26    0.25
   8   7  -2    0.43    0.28
   8   7  -2    0.58    0.35
   7  -7  -2    1.96    0.49
   7  -7  -2    2.06    0.47
   7   7  -2    1.91    0.45
   7   7  -2    1.99    0.44
   6  -7  -2   26.75    0.98
   6  -7  -2   26.50    1.30
   6   7  -2   27.33    1.19
   6   7  -2   26.00    1.30
   6   7  -2   27.28    0.83
   5  -7  -2   11.11    0.72
   5  -7  -2   10.23    0.50
   5  -7  -2    9.79    0.72
   5   7  -2    9.49    0.65
   5   7  -2    9.61    0.43
   5   7  -2    9.75    0.46
   4  -7  -2   41.29    1.40
   4  -7  -2   42.12    0.94
   4  -7  -2   40.48    1.01
   4  -7  -2   39.12    1.30
   4   7  -2   40.59    1.27
   4   7  -2   42.23    1.04
   4   7  -2   40.19    0.92
   4   7  -2   38.71    0.89
   3  -7  -2    0.27    0.13
   3  -7  -2    0.01    0.10
   3  -7  -2    0.15    0.08
   3  -7  -2    0.15    0.07
  -3  -7   2   -0.01    0.03
   3   7  -2    0.01    0.09
   3   7  -2    0.19    0.09
   3   7  -2    0.15    0.07
   3   7  -2    0.11    0.13
   3   7  -2    0.13    0.10
  -3   7   2   -0.01    0.04
   2  -7  -2   38.70    1.12
  -2  -7   2   37.40    0.83
  -2  -7   2   37.16    0.77
   2  -7  -2   37.96    0.78
   2  -7  -2   38.20    0.87
   2  -7  -2   36.82    0.95
   2   7  -2   38.31    0.86
  -2   7   2   37.55    0.76
   2   7  -2   38.00    0.77
   2   7  -2   37.88    0.93
  -2   7   2   36.83    0.94
   1  -7  -2   34.67    0.78
   1  -7  -2   34.00    0.77
  -1  -7   2   33.04    0.81
   1  -7  -2   34.21    0.74
   1  -7  -2   33.20    0.73
   1  -7  -2   35.02    0.99
   1   7  -2   32.67    0.82
  -1   7   2   34.36    0.72
  -1   7   2   33.40    0.72
   1   7  -2   34.70    0.85
   1   7  -2   34.33    0.81
  -1   7   2   34.49    0.74
   1   7  -2   33.29    0.74
   0  -7  -2   28.46    0.70
   0  -7  -2   26.61    0.72
   0  -7   2   27.53    0.60
   0  -7  -2   28.76    0.87
   0  -7   2   27.81    0.86
   0  -7  -2   28.15    0.73
   0   7  -2   26.91    0.71
   0   7   2   27.79    0.51
   0   7  -2   27.13    0.71
   0   7  -2   28.33    0.59
   0   7  -2   28.48    0.78
   0   7   2   26.56    0.75
   0   7   2   29.10    0.71
  -1  -7  -2    7.90    0.36
  -1  -7  -2    7.95    0.42
   1  -7   2    7.85    0.32
  -1  -7  -2    8.15    0.45
   1  -7   2    8.00    0.52
   1   7   2    7.84    0.44
  -1   7  -2    8.19    0.43
  -1   7  -2    7.83    0.41
  -1   7  -2    8.07    0.34
   1   7   2    8.41    0.40
   1   7   2    7.86    0.31
   2  -7   2   27.80    0.88
  -2  -7  -2   27.01    0.75
   2  -7   2   27.36    1.03
  -2  -7  -2   27.57    0.88
  -2  -7  -2   28.70    1.00
  -2   7  -2   25.85    0.90
   2   7   2   27.21    0.91
   2   7   2   27.28    0.82
   2   7   2   24.80    0.81
  -2   7  -2   25.98    0.84
  -2   7  -2   27.10    0.65
   3  -7   2   24.46    1.05
  -3  -7  -2   23.69    0.90
  -3  -7  -2   22.66    0.73
   3  -7   2   21.96    0.86
  -3   7  -2   21.90    0.84
  -3   7  -2   22.65    0.91
   3   7   2   23.81    0.88
   3   7   2   23.47    0.83
  -3   7  -2   22.72    0.53
   3   7   2   22.35    0.93
  -4  -7  -2   10.06    0.51
  -4  -7  -2    8.34    0.57
   4  -7   2   10.65    0.75
   4  -7   2   10.94    0.73
  -4   7  -2    9.36    0.62
   4   7   2    9.89    0.70
   4   7   2    9.69    0.64
   4   7   2    9.84    0.60
  -4   7  -2   10.08    0.63
  -5  -7  -2    0.60    0.28
  -5  -7  -2    0.00    0.17
   5  -7   2    0.24    0.24
   5  -7   2   -0.33    0.26
   5   7   2    0.05    0.21
  -5   7  -2    0.40    0.29
   5   7   2   -0.06    0.28
  -5   7  -2    0.09    0.22
   6  -7   2   -0.36    0.32
   6  -7   2    0.52    0.33
  -6   7  -2    0.56    0.32
   6   7   2    0.30    0.30
   6   7   2   -0.26    0.33
   7  -7   2    2.75    0.61
   7  -7   2    3.83    0.76
   7   7   2    2.38    0.62
   7   7   2    3.31    0.60
   8  -8  -2    3.95    0.69
   8  -8  -2    6.12    0.92
   8   8  -2    4.55    0.69
   8   8  -2    4.63    0.74
   7  -8  -2    1.68    0.48
   7  -8  -2    1.55    0.48
   7   8  -2    1.24    0.35
   7   8  -2    1.25    0.39
   6  -8  -2    0.00    0.23
   6  -8  -2    0.20    0.26
   6  -8  -2   -0.03    0.14
   6   8  -2   -0.07    0.16
   6   8  -2   -0.04    0.13
   6   8  -2   -0.01    0.14
   5  -8  -2    9.69    0.48
   5  -8  -2    9.78    0.73
   5  -8  -2   10.20    0.69
   5   8  -2    9.65    0.47
   5   8  -2    9.78    0.67
   5   8  -2    9.18    0.43
   4  -8  -2    0.99    0.15
   4  -8  -2    1.07    0.27
  -4  -8   2    0.62    0.13
   4  -8  -2    0.78    0.16
   4  -8  -2    0.74    0.21
   4   8  -2    1.02    0.16
   4   8  -2    1.01    0.15
   4   8  -2    1.00    0.16
   4   8  -2    0.96    0.18
   4   8  -2    0.79    0.23
  -4   8   2    1.07    0.16
   3  -8  -2    2.02    0.18
  -3  -8   2    1.55    0.16
   3  -8  -2    2.18    0.33
   3  -8  -2    1.98    0.16
   3  -8  -2    1.60    0.24
   3   8  -2    1.80    0.16
   3   8  -2    1.96    0.22
  -3   8   2    2.09    0.17
   3   8  -2    1.66    0.26
   3   8  -2    1.66    0.23
   3   8  -2    2.12    0.17
   2  -8  -2   23.74    0.59
  -2  -8   2   23.15    0.61
   2  -8  -2   23.06    0.64
   2  -8  -2   24.26    0.86
   2  -8  -2   23.54    0.71
  -2  -8   2   23.48    0.61
  -2  -8   2   23.30    0.58
   2   8  -2   23.18    0.70
  -2   8   2   23.21    0.58
   2   8  -2   23.01    0.58
  -2   8   2   24.08    0.70
   2   8  -2   23.79    0.62
   1  -8  -2   52.43    1.04
   1  -8  -2   51.77    1.03
   1  -8  -2   51.30    1.06
  -1  -8   2   52.45    1.11
   1  -8  -2   50.80    1.32
   1  -8  -2   51.82    1.05
   1   8  -2   52.56    1.13
  -1   8   2   49.92    0.97
  -1   8   2   49.84    1.01
   1   8  -2   50.55    1.11
   1   8  -2   50.14    1.03
   1   8  -2   49.49    1.11
  -1   8   2   51.01    1.02
   0  -8  -2   38.61    0.91
   0  -8  -2   37.58    0.87
   0  -8  -2   36.94    0.91
   0  -8   2   37.31    1.08
   0  -8   2   37.27    0.81
   0  -8  -2   35.94    1.05
   0   8   2   37.36    0.92
   0   8  -2   36.67    0.95
   0   8  -2   37.43    0.89
   0   8  -2   37.75    0.79
   0   8  -2   37.22    0.88
   0   8   2   36.24    0.86
   0   8   2   36.91    0.71
  -1  -8  -2   10.62    0.42
   1  -8   2   10.56    0.57
  -1  -8  -2   10.32    0.55
  -1  -8  -2   11.51    0.51
   1  -8   2   10.10    0.38
  -1   8  -2   10.39    0.51
   1   8   2    9.95    0.45
   1   8   2   10.59    0.51
   1   8   2   10.23    0.36
  -1   8  -2   10.37    0.46
  -1   8  -2   10.49    0.40
   2  -8   2   10.35    0.52
  -2  -8  -2   10.87    0.44
  -2  -8  -2   10.07    0.60
  -2  -8  -2   10.87    0.55
   2  -8   2   11.40    0.68
   2  -8   2   10.42    0.48
  -2   8  -2   10.06    0.38
  -2   8  -2    9.67    0.50
   2   8   2   10.66    0.50
   2   8   2    9.59    0.46
  -2   8  -2    9.98    0.54
   2   8   2   11.23    0.58
  -3  -8  -2   27.75    0.81
   3  -8   2   29.36    1.19
   3  -8   2   28.40    0.98
  -3  -8  -2   28.57    0.99
   3   8   2   28.06    0.95
   3   8   2   30.42    1.01
  -3   8  -2   29.34    0.99
   3   8   2   29.31    1.07
  -3   8  -2   27.34    1.03
  -3   8  -2   28.06    0.63
  -4  -8  -2    6.93    0.43
   4  -8   2    6.64    0.63
   4  -8   2    7.53    0.60
  -4  -8  -2    8.42    0.57
  -4   8  -2    7.21    0.52
   4   8   2    8.04    0.59
  -4   8  -2    7.45    0.61
   4   8   2    7.93    0.65
   4   8   2    7.41    0.53
   5  -8   2    0.28    0.31
   5  -8   2    0.63    0.37
  -5  -8  -2    1.03    0.34
   5   8   2    0.37    0.26
   5   8   2    0.96    0.31
  -5   8  -2    0.58    0.29
  -5   8  -2    0.81    0.34
   6  -8   2    1.25    0.49
   6  -8   2    1.53    0.46
  -6   8  -2    2.14    0.49
   6   8   2    1.58    0.44
   6   8   2    1.76    0.44
   7  -8   2    0.39    0.37
   7   8   2   -0.44    0.41
   7   8   2    1.02    0.39
   8  -9  -2    3.29    0.68
   8  -9  -2    4.33    0.79
   8   9  -2    3.60    0.62
   8   9  -2    3.22    0.65
   7  -9  -2    1.18    0.43
   7  -9  -2    1.38    0.43
   7   9  -2    1.13    0.38
   7   9  -2    1.26    0.43
   6  -9  -2    0.78    0.21
   6  -9  -2    0.91    0.32
   6  -9  -2    0.74    0.33
   6   9  -2    1.02    0.35
   6   9  -2    0.87    0.30
   6   9  -2    1.03    0.22
   6   9  -2    0.79    0.21
   5  -9  -2    6.26    0.62
   5  -9  -2    6.49    0.39
   5  -9  -2    6.00    0.56
   5   9  -2    6.56    0.40
   5   9  -2    5.70    0.30
   5   9  -2    5.87    0.36
   5   9  -2    5.77    0.50
   4  -9  -2   24.27    0.71
   4  -9  -2   25.96    1.11
   4  -9  -2   26.65    1.04
  -4  -9   2   27.35    0.72
   4  -9  -2   27.20    0.75
   4   9  -2   27.10    0.82
   4   9  -2   25.57    1.02
  -4   9   2   26.74    0.69
   4   9  -2   26.54    0.71
   4   9  -2   29.70    0.77
   4   9  -2   26.87    0.67
   3  -9  -2   10.38    0.54
   3  -9  -2   10.84    0.40
   3  -9  -2   10.64    0.63
  -3  -9   2    9.91    0.38
   3  -9  -2   10.19    0.35
   3   9  -2   10.33    0.43
   3   9  -2   11.36    0.40
   3   9  -2   10.45    0.37
  -3   9   2   10.85    0.39
   3   9  -2    9.98    0.47
   3   9  -2    9.27    0.55
  -2  -9   2   27.91    0.69
  -2  -9   2   27.12    0.68
  -2  -9   2   27.27    0.68
   2  -9  -2   28.16    0.69
   2  -9  -2   28.05    0.72
   2  -9  -2   28.64    0.97
   2  -9  -2   26.59    0.80
   2  -9  -2   28.56    0.61
   2   9  -2   27.39    0.69
  -2   9   2   28.61    0.68
   2   9  -2   28.58    0.81
   2   9  -2   27.53    0.68
   1  -9  -2   -0.09    0.13
   1  -9  -2    0.08    0.09
  -1  -9   2    0.05    0.10
   1  -9  -2    0.03    0.07
   1  -9  -2    0.11    0.08
   1  -9  -2    0.03    0.09
  -1   9   2    0.04    0.09
   1   9  -2    0.04    0.08
   1   9  -2    0.06    0.08
  -1   9   2    0.11    0.08
  -1   9   2    0.04    0.09
   1   9  -2   -0.14    0.07
  -1   9   2    0.00    0.05
   1   9  -2    0.16    0.09
   0  -9  -2   40.21    1.15
   0  -9  -2   38.83    0.96
   0  -9   2   41.49    1.17
   0  -9   2   38.93    0.88
   0   9  -2   39.79    0.95
   0   9   2   37.86    0.91
   0   9   2   38.30    0.96
   0   9  -2   38.60    1.00
   0   9  -2   40.03    0.95
   0   9  -2   41.24    0.87
   0   9   2   40.36    0.79
   1  -9   2    6.19    0.46
   1  -9   2    5.87    0.30
  -1  -9  -2    5.62    0.36
  -1  -9  -2    5.95    0.32
  -1  -9  -2    6.21    0.43
  -1   9  -2    5.49    0.36
   1   9   2    6.34    0.40
  -1   9  -2    6.67    0.43
   1   9   2    6.31    0.35
   1   9   2    5.86    0.35
  -1   9  -2    6.19    0.32
   2  -9   2    9.97    0.67
  -2  -9  -2   10.02    0.53
  -2  -9  -2   10.39    0.63
  -2  -9  -2   10.02    0.43
   2  -9   2    9.76    0.49
   2  -9   2    9.73    0.52
   2   9   2   11.10    0.46
  -2   9  -2   10.72    0.40
  -2   9  -2   11.42    0.61
   2   9   2   10.31    0.49
  -2   9  -2   10.05    0.52
   2   9   2   10.44    0.52
   2   9   2   10.70    0.59
   3  -9   2    1.83    0.31
  -3  -9  -2    2.57    0.36
  -3  -9  -2    2.54    0.27
   3  -9   2    1.70    0.34
   3   9   2    2.19    0.36
  -3   9  -2    2.33    0.39
   3   9   2    3.00    0.38
  -3   9  -2    2.31    0.19
   3   9   2    1.84    0.29
  -3   9  -2    2.44    0.36
  -4  -9  -2    5.20    0.38
  -4  -9  -2    6.23    0.53
   4  -9   2    5.60    0.55
   4  -9   2    5.68    0.67
  -4   9  -2    5.59    0.57
   4   9   2    5.92    0.52
  -4   9  -2    5.47    0.50
   4   9   2    5.70    0.53
   4   9   2    4.71    0.45
   5  -9   2    0.36    0.29
  -5  -9  -2    0.65    0.29
   5  -9   2    0.55    0.31
   5   9   2    0.54    0.27
  -5   9  -2    1.18    0.34
  -5   9  -2    1.34    0.38
   5   9   2    0.55    0.33
   6  -9   2   -0.10    0.35
   6  -9   2   -0.26    0.35
  -6   9  -2    0.48    0.33
   6   9   2    0.59    0.34
   6   9   2    0.17    0.35
   7  -9   2    2.33    0.63
   7   9   2    1.92    0.48
   7   9   2    1.49    0.57
   8 -10  -2   -0.09    0.32
   8 -10  -2   -0.17    0.33
   8  10  -2   -0.26    0.19
   8  10  -2    0.21    0.26
   7 -10  -2    0.88    0.39
   7 -10  -2   -0.13    0.20
   7  10  -2   -0.20    0.24
   7  10  -2    0.03    0.28
   6 -10  -2    3.37    0.57
   6 -10  -2    2.71    0.50
   6  10  -2    3.01    0.48
   6  10  -2    3.41    0.32
   6  10  -2    3.40    0.32
   6  10  -2    2.60    0.50
   5 -10  -2    2.74    0.26
   5 -10  -2    2.56    0.47
   5 -10  -2    2.38    0.41
   5  10  -2    2.74    0.21
   5  10  -2    3.02    0.42
   5  10  -2    2.88    0.34
   5  10  -2    2.55    0.27
   4 -10  -2    0.08    0.14
   4 -10  -2   -0.02    0.06
   4 -10  -2   -0.03    0.10
   4 -10  -2    0.31    0.21
  -4 -10   2    0.01    0.10
   4  10  -2   -0.05    0.06
   4  10  -2    0.04    0.15
  -4  10   2    0.17    0.11
   4  10  -2    0.14    0.11
   4  10  -2   -0.04    0.09
   4  10  -2   -0.06    0.08
   3 -10  -2   -0.06    0.08
  -3 -10   2    0.06    0.10
   3 -10  -2    0.02    0.09
   3 -10  -2    0.01    0.05
   3 -10  -2   -0.01    0.10
   3  10  -2    0.05    0.09
   3  10  -2   -0.05    0.06
   3  10  -2   -0.14    0.07
   3  10  -2   -0.04    0.08
   3  10  -2   -0.10    0.06
  -3  10   2    0.00    0.09
  -2 -10   2   86.84    1.52
   2 -10  -2   86.05    1.56
   2 -10  -2   85.23    2.06
  -2 -10   2   87.11    1.59
   2 -10  -2   89.52    1.60
   2 -10  -2   86.56    1.85
  -2 -10   2   86.17    1.60
   2 -10  -2   88.44    1.51
   2  10  -2   84.34    1.59
  -2  10   2   87.48    1.58
   2  10  -2   85.27    1.58
   2  10  -2   84.25    1.71
  -1 -10   2   11.94    0.46
   1 -10  -2   11.56    0.40
   1 -10  -2   10.61    0.44
   1 -10  -2   11.78    0.37
   1 -10  -2   11.23    0.58
   1 -10  -2   11.69    0.43
  -1  10   2   11.55    0.38
  -1  10   2   11.38    0.39
  -1  10   2   10.99    0.42
   1  10  -2   11.56    0.45
   1  10  -2   10.66    0.44
   1  10  -2   10.92    0.48
   1  10  -2   10.72    0.42
   0 -10   2   48.24    1.06
   0 -10  -2   46.74    1.11
   0 -10  -2   49.28    1.35
   0 -10   2   46.54    1.31
   0  10  -2   48.72    1.05
   0  10   2   48.97    0.97
   0  10   2   47.99    1.11
   0  10  -2   48.46    1.09
   0  10  -2   50.21    1.18
   0  10   2   48.34    1.09
   0  10  -2   44.94    1.08
   0  10   2   46.31    1.06
   1 -10   2    4.27    0.47
  -1 -10  -2    4.76    0.40
   1 -10   2    4.64    0.28
  -1 -10  -2    4.32    0.28
  -1 -10  -2    4.78    0.34
   1  10   2    4.64    0.33
  -1  10  -2    5.02    0.39
  -1  10  -2    4.55    0.29
  -1  10  -2    4.43    0.34
   1  10   2    4.78    0.33
   1  10   2    4.25    0.32
  -2 -10  -2  162.84    2.81
   2 -10   2  160.82    3.19
  -2 -10  -2  161.07    3.49
  -2 -10  -2  162.69    3.03
   2 -10   2  167.56    3.55
  -2  10  -2  162.79    2.99
  -2  10  -2  161.97    2.65
   2  10   2  163.68    2.77
   2  10   2  164.50    2.95
   2  10   2  164.98    3.15
  -2  10  -2  163.04    3.16
   2  10   2  162.26    3.21
   3 -10   2    1.64    0.32
   3 -10   2    1.19    0.32
  -3 -10  -2    1.59    0.23
  -3 -10  -2    1.56    0.30
   3 -10   2    1.52    0.28
   3  10   2    1.60    0.30
   3  10   2    1.39    0.29
  -3  10  -2    1.64    0.29
   3  10   2    1.33    0.25
  -3  10  -2    1.57    0.32
  -3  10  -2    1.56    0.18
   4 -10   2    7.49    0.57
  -4 -10  -2    7.13    0.42
  -4 -10  -2    7.13    0.57
   4 -10   2    8.80    0.79
   4 -10   2    7.10    0.62
  -4  10  -2    7.92    0.58
   4  10   2    7.01    0.64
   4  10   2    6.92    0.50
  -4  10  -2    6.61    0.62
   4  10   2    8.07    0.59
   5 -10   2    2.31    0.43
   5 -10   2    2.97    0.58
  -5 -10  -2    3.03    0.46
   5  10   2    2.51    0.43
  -5  10  -2    2.36    0.43
  -5  10  -2    2.50    0.50
   5  10   2    1.75    0.42
   5  10   2    2.43    0.43
   6 -10   2    2.97    0.61
   6 -10   2    1.68    0.47
  -6  10  -2    2.16    0.47
   6  10   2    0.43    0.41
   6  10   2    1.55    0.45
   7 -10   2    0.22    0.30
   7 -10   2   -0.69    0.44
   7  10   2   -0.38    0.44
   7  10   2    0.02    0.32
   8 -11  -2    0.01    0.36
   8 -11  -2    0.15    0.39
   8  11  -2    0.36    0.39
   8  11  -2    0.45    0.36
   7 -11  -2    0.40    0.35
   7 -11  -2    0.02    0.28
   7  11  -2    0.22    0.31
   7  11  -2    0.36    0.32
   6 -11  -2    0.20    0.29
   6 -11  -2    0.43    0.32
   6  11  -2    0.36    0.17
   6  11  -2    0.55    0.28
   6  11  -2    0.43    0.17
   6  11  -2    0.15    0.28
   5 -11  -2    1.86    0.23
   5 -11  -2    1.70    0.34
   5 -11  -2    2.04    0.44
   5  11  -2    2.11    0.29
   5  11  -2    1.92    0.35
   5  11  -2    1.97    0.26
   4 -11  -2   23.92    0.99
  -4 -11   2   24.65    0.72
   4 -11  -2   24.90    0.64
   4 -11  -2   23.40    1.07
   4 -11  -2   26.03    0.77
   4  11  -2   24.42    0.73
  -4  11   2   24.57    0.70
   4  11  -2   23.79    0.58
   4  11  -2   24.06    0.81
   4  11  -2   25.19    1.02
   3 -11  -2    0.42    0.16
   3 -11  -2    0.75    0.15
  -3 -11   2    1.01    0.19
   3 -11  -2    1.14    0.26
   3 -11  -2    0.67    0.08
   3  11  -2    0.61    0.11
   3  11  -2    0.59    0.20
  -3  11   2    0.64    0.17
   3  11  -2    0.42    0.13
   3  11  -2    0.85    0.16
  -2 -11   2    3.79    0.24
   2 -11  -2    3.98    0.17
  -2 -11   2    3.54    0.23
   2 -11  -2    4.71    0.28
   2 -11  -2    4.11    0.27
  -2 -11   2    3.87    0.26
   2 -11  -2    3.78    0.36
   2 -11  -2    4.61    0.32
   2  11  -2    3.95    0.24
   2  11  -2    3.79    0.26
  -2  11   2    3.42    0.25
   2  11  -2    3.82    0.31
   1 -11  -2    1.61    0.14
  -1 -11   2    1.72    0.22
   1 -11  -2    1.64    0.22
   1 -11  -2    1.46    0.26
   1 -11  -2    1.79    0.21
   1 -11  -2    2.00    0.16
   1 -11  -2    1.76    0.21
   1  11  -2    1.63    0.21
   1  11  -2    1.67    0.22
   1  11  -2    1.88    0.20
  -1  11   2    1.70    0.18
  -1  11   2    1.74    0.19
  -1  11   2    1.69    0.16
   1  11  -2    1.58    0.20
   0 -11   2   88.39    2.08
   0 -11   2   88.15    1.79
   0 -11  -2   90.41    2.13
   0 -11  -2   86.83    1.76
   0  11   2   90.78    1.68
   0  11  -2   92.38    1.78
   0  11   2   89.74    1.78
   0  11  -2   86.13    1.72
   0  11   2   87.36    1.72
   0  11  -2   87.75    1.82
   0  11  -2   86.96    1.71
   0  11   2   89.28    1.43
   0  11   2   86.29    1.69
   1 -11   2    5.98    0.48
  -1 -11  -2    5.83    0.45
  -1 -11  -2    5.62    0.32
  -1 -11  -2    5.68    0.38
   1 -11   2    6.28    0.35
  -1  11  -2    5.86    0.33
   1  11   2    5.09    0.36
   1  11   2    5.54    0.37
   1  11   2    6.00    0.35
  -1  11  -2    6.00    0.43
  -1  11  -2    6.16    0.40
  -2 -11  -2   86.67    1.93
   2 -11   2   88.01    1.96
  -2 -11  -2   86.31    2.23
   2 -11   2   85.96    2.25
  -2 -11  -2   87.69    1.68
   2  11   2   89.33    1.91
   2  11   2   86.41    1.86
   2  11   2   86.15    2.02
  -2  11  -2   88.50    2.03
  -2  11  -2   86.20    1.90
   2  11   2   86.81    1.72
  -2  11  -2   86.35    1.62
   3 -11   2   14.04    0.69
  -3 -11  -2   13.86    0.69
   3 -11   2   14.32    0.90
  -3 -11  -2   13.78    0.52
   3 -11   2   13.62    0.69
   3  11   2   14.53    0.69
  -3  11  -2   14.42    0.46
  -3  11  -2   13.54    0.68
   3  11   2   14.40    0.70
  -3  11  -2   14.05    0.74
   3  11   2   13.90    0.73
   3  11   2   14.57    0.58
   4 -11   2    0.89    0.29
  -4 -11  -2    0.89    0.31
   4 -11   2    0.96    0.28
  -4 -11  -2    1.10    0.22
   4 -11   2    0.99    0.35
  -4  11  -2    0.59    0.27
   4  11   2    0.61    0.26
  -4  11  -2    1.45    0.34
   4  11   2    0.75    0.27
   4  11   2    0.57    0.24
   5 -11   2    1.24    0.42
  -5 -11  -2    1.33    0.36
   5 -11   2    2.11    0.42
   5 -11   2    1.47    0.38
   5  11   2    1.51    0.35
  -5  11  -2    2.08    0.41
   5  11   2    2.03    0.40
   5  11   2    1.70    0.45
  -5  11  -2    2.38    0.48
   6 -11   2   -0.69    0.32
   6 -11   2    0.22    0.25
   6 -11   2   -0.37    0.38
  -6  11  -2    0.44    0.35
   6  11   2   -0.22    0.24
   6  11   2    0.13    0.38
   7 -11   2    0.07    0.26
   7 -11   2    0.10    0.56
   7  11   2   -0.57    0.41
   7  11   2   -0.27    0.27
   7 -12  -2    3.51    0.61
   7 -12  -2    4.28    0.70
   7  12  -2    4.20    0.68
   7  12  -2    3.15    0.53
   6 -12  -2   -0.03    0.25
   6 -12  -2    0.16    0.27
   6  12  -2    0.02    0.23
   6  12  -2    0.04    0.16
   6  12  -2    0.09    0.16
   5 -12  -2    1.58    0.36
   5 -12  -2    1.84    0.22
   5 -12  -2    1.81    0.41
   5  12  -2    1.44    0.32
   5  12  -2    1.78    0.26
   5  12  -2    2.04    0.31
   4 -12  -2    7.17    0.59
   4 -12  -2    8.49    0.44
   4 -12  -2    8.32    0.31
  -4 -12   2    7.63    0.41
   4 -12  -2    8.33    0.59
  -4  12   2    8.72    0.42
   4  12  -2    8.81    0.49
   4  12  -2    7.74    0.28
   4  12  -2    8.23    0.41
   4  12  -2    7.64    0.59
  -3 -12   2   12.23    0.49
   3 -12  -2   11.77    0.71
   3 -12  -2   11.80    0.48
   3 -12  -2   12.40    0.30
   3 -12  -2   11.83    0.29
   3 -12  -2   12.42    0.63
   3  12  -2   11.22    0.62
   3  12  -2   12.17    0.39
   3  12  -2   12.20    0.48
  -3  12   2   12.24    0.47
   3  12  -2   12.39    0.56
  -2 -12   2    6.66    0.31
   2 -12  -2    7.32    0.36
  -2 -12   2    7.20    0.36
   2 -12  -2    7.02    0.20
   2 -12  -2    5.81    0.47
  -2 -12   2    7.02    0.33
   2 -12  -2    7.37    0.44
   2 -12  -2    7.53    0.35
   2  12  -2    7.07    0.46
  -2  12   2    6.99    0.35
   2  12  -2    6.34    0.34
   2  12  -2    6.76    0.39
   2  12  -2    7.24    0.32
   1 -12  -2   11.51    0.44
  -1 -12   2   11.37    0.49
   1 -12  -2   11.13    0.36
   1 -12  -2   11.44    0.49
   1 -12  -2   12.46    0.65
   1 -12  -2   11.37    0.46
   1 -12  -2   12.34    0.39
   1  12  -2   11.15    0.50
  -1  12   2   11.30    0.39
  -1  12   2   11.24    0.50
   1  12  -2   11.23    0.46
  -1  12   2   11.35    0.46
   1  12  -2   10.83    0.46
  -1  12   2   11.66    0.43
   0 -12  -2    8.63    0.45
   0 -12   2    8.78    0.40
   0 -12  -2    8.03    0.51
   0 -12   2    8.13    0.56
   0  12   2    8.14    0.41
   0  12  -2    7.96    0.40
   0  12   2    7.80    0.40
   0  12  -2    8.63    0.44
   0  12   2    8.63    0.43
   0  12   2    8.18    0.28
   0  12   2    8.00    0.35
   0  12  -2    8.23    0.42
   0  12  -2    8.26    0.37
   1 -12   2   12.85    0.73
   1 -12   2   12.51    0.52
  -1 -12  -2   13.62    0.59
  -1 -12  -2   12.41    0.70
  -1 -12  -2   12.43    0.49
   1  12   2   13.45    0.57
  -1  12  -2   12.20    0.55
  -1  12  -2   13.16    0.51
   1  12   2   12.62    0.54
   1  12   2   12.40    0.55
  -1  12  -2   13.20    0.49
  -1  12  -2   13.82    0.64
  -2 -12  -2   60.33    1.51
  -2 -12  -2   60.33    1.78
   2 -12   2   60.39    1.49
   2 -12   2   55.96    1.73
  -2 -12  -2   58.87    1.24
   2  12   2   59.07    1.45
   2  12   2   55.70    1.52
   2  12   2   60.24    1.34
  -2  12  -2   55.02    1.53
  -2  12  -2   59.06    1.24
  -2  12  -2   57.07    1.45
   3 -12   2    2.66    0.34
  -3 -12  -2    2.40    0.37
  -3 -12  -2    2.71    0.25
   3 -12   2    2.05    0.46
  -3  12  -2    2.26    0.22
   3  12   2    2.49    0.35
   3  12   2    3.00    0.31
   3  12   2    2.49    0.39
  -3  12  -2    2.27    0.39
  -3  12  -2    2.26    0.37
   3  12   2    2.22    0.32
   4 -12   2    4.88    0.67
   4 -12   2    4.27    0.49
  -4 -12  -2    4.13    0.38
   4 -12   2    3.94    0.46
  -4 -12  -2    4.17    0.44
   4  12   2    4.37    0.45
  -4  12  -2    4.48    0.50
   4  12   2    3.70    0.50
  -4  12  -2    4.08    0.42
   4  12   2    4.49    0.47
   5 -12   2   -0.12    0.28
  -5 -12  -2    0.04    0.16
   5 -12   2    0.29    0.24
   5 -12   2   -0.07    0.38
   5  12   2    0.59    0.28
   5  12   2    0.13    0.28
  -5  12  -2   -0.03    0.23
  -5  12  -2    0.31    0.26
   5  12   2    0.12    0.20
   6 -12   2    0.28    0.24
   6 -12   2   -0.46    0.40
   6  12   2   -0.27    0.22
  -6  12  -2    0.48    0.35
   6  12   2    0.33    0.29
   7 -13  -2    0.78    0.38
   7 -13  -2    0.58    0.40
   7  13  -2    1.03    0.29
   7  13  -2    0.78    0.33
   7  13  -2    1.01    0.41
   6 -13  -2   -0.02    0.17
   6 -13  -2   -0.16    0.23
   6  13  -2   -0.03    0.15
   6  13  -2    0.12    0.24
   6  13  -2    0.02    0.18
   5 -13  -2   -0.07    0.21
   5 -13  -2   -0.36    0.14
   5  13  -2    0.17    0.15
   5  13  -2    0.10    0.15
   5  13  -2   -0.42    0.15
  -4 -13   2   28.97    0.85
   4 -13  -2   29.39    1.15
   4 -13  -2   28.92    0.63
   4 -13  -2   29.86    1.26
   4  13  -2   28.50    0.84
   4  13  -2   28.16    0.93
  -4  13   2   28.01    0.82
   4  13  -2   28.37    0.59
   4  13  -2   27.72    1.14
  -3 -13   2    1.81    0.24
   3 -13  -2    2.01    0.25
   3 -13  -2    1.88    0.36
   3 -13  -2    1.36    0.26
   3  13  -2    1.56    0.29
   3  13  -2    1.81    0.27
   3  13  -2    1.57    0.15
  -3  13   2    1.62    0.23
   3  13  -2    1.36    0.21
  -2 -13   2    6.70    0.37
   2 -13  -2    7.73    0.55
   2 -13  -2    7.30    0.19
   2 -13  -2    7.30    0.44
  -2 -13   2    6.53    0.31
   2 -13  -2    8.14    0.37
   2 -13  -2    8.03    0.40
  -2 -13   2    7.61    0.34
   2  13  -2    7.50    0.42
   2  13  -2    7.83    0.34
  -2  13   2    7.54    0.38
   2  13  -2    6.94    0.47
   2  13  -2    7.74    0.39
  -1 -13   2    2.57    0.28
   1 -13  -2    2.56    0.19
   1 -13  -2    2.52    0.26
   1 -13  -2    2.57    0.38
   1 -13  -2    2.81    0.18
   1 -13  -2    3.43    0.29
  -1  13   2    2.61    0.26
   1  13  -2    2.76    0.25
  -1  13   2    2.48    0.22
   1  13  -2    2.02    0.27
  -1  13   2    2.60    0.23
   1  13  -2    2.72    0.25
  -1  13   2    2.53    0.22
   0 -13   2    2.90    0.29
   0 -13  -2    2.31    0.29
   0 -13   2    2.29    0.34
   0 -13  -2    2.44    0.37
   0  13   2    2.22    0.25
   0  13  -2    2.94    0.30
   0  13  -2    2.28    0.28
   0  13   2    2.30    0.15
   0  13   2    2.58    0.25
   0  13   2    2.53    0.30
   0  13  -2    2.42    0.23
   0  13  -2    3.01    0.29
   0  13   2    2.64    0.26
   1 -13   2   31.23    0.92
   1 -13   2   33.19    1.20
  -1 -13  -2   30.62    0.85
  -1 -13  -2   33.35    1.01
  -1 -13  -2   33.04    1.18
   1  13   2   32.31    0.97
   1  13   2   33.21    0.94
  -1  13  -2   33.51    0.89
   1  13   2   32.67    0.95
  -1  13  -2   34.45    1.06
  -1  13  -2   32.15    0.97
  -2 -13  -2   66.77    1.38
   2 -13   2   67.19    1.95
   2 -13   2   70.31    1.68
  -2 -13  -2   66.71    1.96
  -2 -13  -2   68.38    1.67
  -2  13  -2   67.76    1.40
   2  13   2   67.98    1.60
  -2  13  -2   66.83    1.63
   2  13   2   68.18    1.74
   2  13   2   67.75    1.51
  -2  13  -2   66.48    1.73
   3 -13   2    0.52    0.27
  -3 -13  -2    0.38    0.15
  -3 -13  -2    0.27    0.22
   3 -13   2    0.49    0.21
  -3  13  -2    0.69    0.23
   3  13   2    0.57    0.23
  -3  13  -2    0.48    0.24
   3  13   2    0.27    0.19
   3  13   2    0.39    0.21
   3  13   2    0.61    0.21
  -3  13  -2    0.45    0.15
   4 -13   2   14.11    0.75
   4 -13   2   14.28    0.80
  -4 -13  -2   15.12    0.82
   4 -13   2   13.09    0.94
  -4  13  -2   14.43    0.76
   4  13   2   13.66    0.83
   4  13   2   12.51    0.58
   4  13   2   14.42    0.74
   4  13   2   14.69    0.80
  -4  13  -2   14.64    0.88
  -5 -13  -2   -0.06    0.24
   5 -13   2    0.36    0.27
   5 -13   2    0.15    0.25
   5 -13   2    0.46    0.35
  -5  13  -2    0.23    0.26
   5  13   2    0.82    0.31
   5  13   2    0.52    0.34
   5  13   2    0.97    0.30
  -5  13  -2    0.27    0.32
   6 -13   2   -0.15    0.31
   6 -13   2   -0.04    0.25
   6  13   2    0.20    0.37
   6  13   2    0.00    0.27
   7 -14  -2    1.26    0.47
   7 -14  -2    0.97    0.39
   7  14  -2    1.12    0.29
   7  14  -2    1.34    0.40
   7  14  -2    1.96    0.50
   6 -14  -2    4.75    0.59
   6 -14  -2    4.40    0.68
   6  14  -2    4.41    0.40
   6  14  -2    5.09    0.61
   6  14  -2    4.07    0.42
   5 -14  -2    0.46    0.28
   5 -14  -2    0.77    0.34
   5  14  -2    0.22    0.17
   5  14  -2    0.76    0.23
   5  14  -2    0.90    0.31
   4 -14  -2   27.89    1.24
   4 -14  -2   27.85    1.13
   4 -14  -2   28.85    0.56
  -4 -14   2   30.61    0.89
   4  14  -2   27.52    0.94
   4  14  -2   28.49    1.13
   4  14  -2   27.55    0.85
   4  14  -2   28.71    0.55
  -4  14   2   29.36    0.86
   3 -14  -2    0.43    0.16
   3 -14  -2    0.38    0.18
  -3 -14   2    0.68    0.19
   3 -14  -2    0.39    0.23
  -3  14   2    0.38    0.16
   3  14  -2    0.36    0.16
   3  14  -2    0.36    0.10
   3  14  -2    0.68    0.23
   3  14  -2    0.41    0.15
   2 -14  -2    8.09    0.57
   2 -14  -2    8.97    0.39
  -2 -14   2    9.57    0.37
   2 -14  -2    8.87    0.52
   2 -14  -2    8.73    0.19
  -2 -14   2    8.86    0.38
  -2 -14   2    9.52    0.45
   2  14  -2    9.67    0.39
  -2  14   2    8.45    0.43
   2  14  -2    9.19    0.48
   2  14  -2    8.27    0.42
   2  14  -2    9.95    0.55
   1 -14  -2   34.73    1.20
   1 -14  -2   35.84    0.95
   1 -14  -2   33.65    0.97
  -1 -14   2   35.68    1.04
   1 -14  -2   36.42    0.77
   1 -14  -2   36.16    0.79
  -1  14   2   34.51    0.98
   1  14  -2   35.42    1.01
   1  14  -2   33.88    0.94
  -1  14   2   36.47    0.93
  -1  14   2   34.46    0.93
  -1  14   2   35.27    0.81
   1  14  -2   36.13    0.94
   0 -14  -2    2.72    0.32
   0 -14   2    2.03    0.32
   0 -14  -2    2.52    0.38
   0 -14   2    2.54    0.26
   0  14   2    2.50    0.15
   0  14   2    2.71    0.33
   0  14  -2    3.29    0.30
   0  14   2    2.64    0.28
   0  14  -2    2.98    0.27
   0  14  -2    2.75    0.27
   0  14   2    2.38    0.27
   0  14   2    2.53    0.27
  -1 -14  -2   54.10    1.22
   1 -14   2   54.29    1.36
  -1 -14  -2   53.73    1.65
   1 -14   2   53.41    1.61
  -1 -14  -2   53.38    1.37
   1  14   2   51.85    1.31
  -1  14  -2   53.54    1.24
   1  14   2   52.99    1.29
   1  14   2   53.71    1.37
  -1  14  -2   55.42    1.44
  -1  14  -2   53.13    1.33
   1  14   2   51.58    1.34
   2 -14   2    0.00    0.30
  -2 -14  -2   -0.02    0.12
  -2 -14  -2    0.21    0.21
   2 -14   2    0.04    0.15
  -2 -14  -2    0.40    0.28
  -2  14  -2    0.33    0.24
   2  14   2    0.12    0.18
  -2  14  -2    0.15    0.15
  -2  14  -2    0.13    0.12
   2  14   2    0.37    0.21
   2  14   2    0.34    0.17
   3 -14   2    7.96    0.56
  -3 -14  -2    8.81    0.61
   3 -14   2    7.80    0.79
  -3 -14  -2    7.83    0.37
   3  14   2    7.63    0.49
   3  14   2    8.16    0.53
  -3  14  -2    7.82    0.60
   3  14   2    7.80    0.52
  -3  14  -2    7.87    0.53
   3  14   2    8.03    0.63
  -3  14  -2    8.48    0.41
  -4 -14  -2    0.18    0.18
   4 -14   2    0.15    0.20
   4 -14   2    0.01    0.36
   4  14   2    0.08    0.18
  -4  14  -2    0.47    0.22
   4  14   2   -0.14    0.24
  -4  14  -2    0.16    0.29
   4  14   2    0.51    0.22
   4  14   2    0.39    0.24
   5 -14   2    0.04    0.21
   5 -14   2   -0.33    0.37
  -5 -14  -2   -0.15    0.15
   5 -14   2   -0.15    0.24
  -5  14  -2   -0.21    0.13
   5  14   2   -0.21    0.17
   5  14   2   -0.04    0.16
  -5  14  -2    0.21    0.24
   5  14   2   -0.06    0.20
   6 -14   2    2.85    0.70
   6 -14   2    3.88    0.63
   6  14   2    2.45    0.51
   6  14   2    4.48    0.60
   6  14   2    3.50    0.56
   7 -15  -2    2.98    0.64
   7 -15  -2    3.32    0.61
   7  15  -2    4.42    0.68
   7  15  -2    3.52    0.46
   7  15  -2    2.95    0.53
   6 -15  -2    1.28    0.45
   6 -15  -2    0.61    0.32
   6  15  -2    0.50    0.25
   6  15  -2    0.66    0.24
   6  15  -2    0.53    0.32
   5 -15  -2   12.95    0.88
   5 -15  -2   11.31    0.85
   5  15  -2   10.74    0.79
   5  15  -2   10.83    0.61
   5  15  -2   12.45    0.59
  -4 -15   2    6.11    0.42
   4 -15  -2    6.39    0.57
   4 -15  -2    6.62    0.63
   4  15  -2    6.03    0.55
   4  15  -2    6.00    0.39
   4  15  -2    6.25    0.45
  -4  15   2    6.10    0.40
   3 -15  -2   12.28    0.77
   3 -15  -2   13.06    0.71
  -3 -15   2   13.32    0.58
  -3  15   2   14.02    0.57
   3  15  -2   12.72    0.55
   3  15  -2   12.77    0.40
   3  15  -2   12.71    0.60
   3  15  -2   14.13    0.72
  -2 -15   2    2.75    0.38
   2 -15  -2    2.97    0.26
  -2 -15   2    2.84    0.29
   2 -15  -2    3.32    0.36
   2 -15  -2    2.93    0.37
  -2 -15   2    2.87    0.22
   2  15  -2    2.64    0.25
   2  15  -2    2.85    0.23
   2  15  -2    2.80    0.29
   2  15  -2    2.47    0.33
  -2  15   2    2.54    0.27
  -1 -15   2    8.74    0.50
   1 -15  -2    9.06    0.34
   1 -15  -2   10.03    0.51
   1 -15  -2    9.13    0.46
   1 -15  -2    9.17    0.61
   1 -15  -2    8.97    0.33
  -1  15   2    9.42    0.51
  -1  15   2    8.77    0.36
  -1  15   2    9.06    0.46
   1  15  -2    9.43    0.45
   1  15  -2    9.51    0.47
   1  15  -2    9.61    0.51
   0 -15  -2    6.80    0.44
   0 -15   2    6.50    0.42
   0 -15   2    6.45    0.56
   0 -15  -2    5.90    0.49
   0  15   2    6.17    0.38
   0  15   2    6.67    0.40
   0  15  -2    6.87    0.44
   0  15   2    7.43    0.43
   0  15  -2    6.37    0.40
   0  15  -2    6.24    0.39
   0  15   2    7.47    0.47
  -1 -15  -2    1.18    0.31
   1 -15   2    1.25    0.25
  -1 -15  -2    0.86    0.22
   1 -15   2    0.90    0.34
  -1  15  -2    1.42    0.28
   1  15   2    1.21    0.24
   1  15   2    1.21    0.24
   1  15   2    1.09    0.26
  -1  15  -2    1.45    0.28
  -1  15  -2    1.44    0.23
  -2 -15  -2    1.50    0.32
   2 -15   2    2.07    0.31
  -2 -15  -2    1.81    0.42
  -2 -15  -2    1.65    0.21
   2 -15   2    1.13    0.34
  -2  15  -2    2.03    0.35
   2  15   2    1.00    0.26
   2  15   2    1.54    0.28
  -2  15  -2    1.78    0.30
   2  15   2    1.11    0.26
  -2  15  -2    1.68    0.25
   3 -15   2   33.44    1.46
   3 -15   2   32.55    1.16
  -3 -15  -2   31.38    0.81
  -3 -15  -2   32.44    1.40
  -3 -15  -2   32.30    1.15
   3  15   2   31.14    1.00
  -3  15  -2   34.27    1.16
  -3  15  -2   32.25    0.86
   3  15   2   32.32    1.11
   3  15   2   33.54    1.13
   3  15   2   31.71    1.24
  -3  15  -2   32.51    1.23
   4 -15   2    3.71    0.61
   4 -15   2    4.70    0.51
  -4 -15  -2    5.00    0.54
   4  15   2    4.31    0.47
   4  15   2    4.75    0.43
   4  15   2    3.79    0.45
  -4  15  -2    4.58    0.46
   4  15   2    3.34    0.49
  -4  15  -2    5.38    0.61
   5 -15   2    2.54    0.66
  -5 -15  -2    2.66    0.49
   5 -15   2    3.09    0.51
   5 -15   2    2.61    0.48
  -5  15  -2    3.00    0.57
   5  15   2    2.88    0.48
   5  15   2    2.97    0.50
   5  15   2    3.38    0.57
  -5  15  -2    3.16    0.51
   6 -15   2    2.38    0.52
   6 -15   2    1.92    0.66
   6  15   2    2.15    0.49
   6  15   2    1.70    0.52
   6  15   2    2.44    0.49
   7 -16  -2    3.94    0.71
   7 -16  -2    4.91    0.79
   7  16  -2    3.11    0.60
   7  16  -2    4.25    0.51
   7  16  -2    3.75    0.60
   6 -16  -2    3.97    0.64
   6 -16  -2    3.36    0.64
   6  16  -2    3.57    0.45
   6  16  -2    4.52    0.40
   6  16  -2    3.33    0.53
   5 -16  -2   31.82    1.37
   5 -16  -2   29.22    1.40
   5  16  -2   31.80    1.08
   5  16  -2   31.36    1.32
   5  16  -2   30.48    1.02
   4 -16  -2    7.32    0.59
   4 -16  -2    6.39    0.60
  -4 -16   2    6.47    0.43
  -4  16   2    6.46    0.43
   4  16  -2    6.53    0.48
   4  16  -2    7.01    0.43
   4  16  -2    7.15    0.61
   3 -16  -2   31.28    1.15
   3 -16  -2   30.92    1.27
  -3 -16   2   31.34    0.94
   3  16  -2   30.74    1.01
  -3  16   2   31.45    0.92
   3  16  -2   31.38    0.70
   3  16  -2   28.42    0.90
   3  16  -2   31.91    1.16
   2 -16  -2   -0.01    0.16
  -2 -16   2    0.13    0.09
  -2 -16   2    0.17    0.14
   2 -16  -2    0.04    0.10
  -2 -16   2    0.29    0.20
   2 -16  -2    0.32    0.24
   2  16  -2    0.35    0.14
   2  16  -2    0.04    0.14
   2  16  -2    0.23    0.12
   2  16  -2    0.16    0.14
  -2  16   2    0.14    0.14
  -2  16   2    0.13    0.18
   1 -16  -2    3.52    0.33
   1 -16  -2    3.27    0.32
  -1 -16   2    3.78    0.41
   1 -16  -2    3.19    0.21
   1 -16  -2    3.67    0.50
  -1  16   2    3.63    0.33
  -1  16   2    3.37    0.32
   1  16  -2    2.80    0.28
  -1  16   2    2.86    0.25
   1  16  -2    3.79    0.36
   1  16  -2    3.38    0.29
   0 -16  -2    2.51    0.32
   0 -16  -2    2.55    0.40
   0 -16   2    3.45    0.37
   0 -16   2    2.56    0.40
   0  16  -2    2.81    0.29
   0  16  -2    2.34    0.31
   0  16   2    2.44    0.32
   0  16  -2    2.84    0.32
   0  16   2    2.50    0.29
   0  16   2    2.74    0.33
  -1 -16  -2   10.00    0.69
   1 -16   2    9.74    0.54
  -1 -16  -2    9.49    0.55
   1 -16   2    9.74    0.74
  -1  16  -2    9.67    0.59
   1  16   2    9.49    0.52
   1  16   2   10.36    0.55
  -1  16  -2   10.20    0.56
   1  16   2    9.40    0.55
  -1  16  -2    9.80    0.49
   2 -16   2    1.46    0.45
   2 -16   2    0.88    0.24
  -2 -16  -2    1.31    0.27
  -2 -16  -2    0.78    0.28
  -2 -16  -2    1.15    0.19
  -2  16  -2    0.97    0.31
   2  16   2    0.68    0.21
  -2  16  -2    1.42    0.30
  -2  16  -2    1.19    0.22
   2  16   2    0.93    0.23
   2  16   2    0.53    0.19
  -3 -16  -2   15.14    0.99
   3 -16   2   14.62    0.77
  -3 -16  -2   15.69    0.82
   3 -16   2   14.99    0.98
  -3 -16  -2   15.38    0.51
   3  16   2   15.94    0.72
  -3  16  -2   13.53    0.80
   3  16   2   15.56    0.78
   3  16   2   13.52    0.78
  -3  16  -2   14.89    0.77
  -3  16  -2   15.69    0.59
   4 -16   2   -0.26    0.36
  -4 -16  -2    0.31    0.27
   4 -16   2    0.16    0.22
   4  16   2    0.16    0.22
  -4  16  -2    0.12    0.29
   4  16   2    0.03    0.21
   4  16   2    0.16    0.19
   4  16   2    0.39    0.24
  -4  16  -2    0.14    0.24
  -5 -16  -2    3.98    0.59
   5 -16   2    3.36    0.53
   5 -16   2    3.28    0.65
  -5  16  -2    3.90    0.63
   5  16   2    3.35    0.52
   5  16   2    3.65    0.54
  -5  16  -2    4.06    0.57
   5  16   2    3.71    0.60
   6 -16   2    1.14    0.41
   6 -16   2    0.80    0.49
   6  16   2    1.39    0.42
   6  16   2    1.20    0.49
   6  16   2    1.56    0.42
   7 -17  -2    8.56    0.89
   7 -17  -2   10.25    1.02
   7  17  -2    9.66    0.97
   7  17  -2    9.28    0.62
   7  17  -2    9.08    0.85
   6 -17  -2   -0.01    0.28
   6 -17  -2    0.32    0.34
   6  17  -2   -0.01    0.21
   6  17  -2    0.22    0.27
   6  17  -2    0.16    0.19
   5 -17  -2    7.02    0.69
   5 -17  -2    6.84    0.71
   5  17  -2    7.00    0.52
   5  17  -2    5.14    0.43
   5  17  -2    5.70    0.58
  -4 -17   2   15.49    0.69
   4 -17  -2   16.84    0.97
   4 -17  -2   14.11    0.88
  -4  17   2   16.11    0.66
   4  17  -2   17.21    0.70
   4  17  -2   15.87    0.86
   4  17  -2   16.03    0.73
   3 -17  -2   17.71    0.96
   3 -17  -2   15.47    0.82
  -3 -17   2   15.88    0.66
   3  17  -2   16.21    0.47
   3  17  -2   15.93    0.73
   3  17  -2   17.27    0.84
   3  17  -2   16.68    0.68
  -3  17   2   16.86    0.67
   2 -17  -2   54.66    1.76
  -2 -17   2   58.20    1.12
   2 -17  -2   56.50    1.18
  -2 -17   2   57.72    1.40
  -2 -17   2   59.79    1.66
   2 -17  -2   58.31    1.56
   2  17  -2   57.80    1.47
   2  17  -2   57.46    1.24
   2  17  -2   56.40    1.38
  -2  17   2   57.68    1.37
   2  17  -2   58.26    1.58
  -2  17   2   56.47    1.41
   1 -17  -2   29.51    1.20
  -1 -17   2   29.78    1.03
   1 -17  -2   29.21    0.95
   1 -17  -2   29.62    0.91
   1 -17  -2   30.72    0.73
  -1  17   2   29.58    0.75
   1  17  -2   30.34    0.89
   1  17  -2   29.98    0.93
  -1  17   2   28.44    0.93
   1  17  -2   30.23    0.98
  -1  17   2   29.66    0.91
   0 -17   2   25.55    0.91
   0 -17   2   24.65    1.04
   0 -17  -2   26.18    0.92
   0 -17  -2   26.00    1.08
   0  17   2   26.22    0.91
   0  17  -2   27.31    0.91
   0  17  -2   27.55    0.92
   0  17  -2   26.55    0.88
   0  17   2   25.72    0.79
   0  17   2   25.10    0.85
   1 -17   2    1.25    0.37
  -1 -17  -2    1.62    0.36
  -1 -17  -2    1.37    0.26
   1 -17   2    1.54    0.31
   1  17   2    1.08    0.25
  -1  17  -2    1.72    0.31
   1  17   2    1.24    0.10
  -1  17  -2    1.37    0.31
   1  17   2    1.13    0.24
  -1  17  -2    1.16    0.24
   1  17   2    1.12    0.24
  -2 -17  -2    0.39    0.31
   2 -17   2    0.58    0.31
  -2 -17  -2    0.15    0.12
   2 -17   2    0.26    0.23
  -2 -17  -2    0.23    0.18
  -2  17  -2   -0.05    0.23
   2  17   2    0.36    0.17
   2  17   2    0.40    0.21
   2  17   2    0.40    0.24
  -2  17  -2    0.11    0.15
  -2  17  -2    0.55    0.23
   3 -17   2   11.07    0.69
   3 -17   2   11.06    0.97
  -3 -17  -2   11.30    0.72
  -3 -17  -2   11.61    0.43
  -3 -17  -2   12.13    0.90
  -3  17  -2   11.58    0.69
  -3  17  -2   11.10    0.52
  -3  17  -2   11.32    0.78
   3  17   2   11.08    0.76
   3  17   2   12.32    0.68
   3  17   2   11.05    0.63
   4 -17   2    1.06    0.41
   4 -17   2    0.73    0.29
  -4 -17  -2    1.40    0.35
  -4  17  -2    1.26    0.37
   4  17   2    1.78    0.35
  -4  17  -2    1.63    0.38
   4  17   2    1.34    0.38
   4  17   2    1.81    0.36
   4  17   2    1.40    0.31
   5 -17   2   -0.82    0.40
   5 -17   2    0.21    0.26
  -5 -17  -2    0.04    0.26
  -5  17  -2   -0.03    0.23
   5  17   2   -0.11    0.23
   5  17   2   -0.18    0.29
   5  17   2   -0.13    0.22
  -5  17  -2   -0.25    0.20
   6 -17   2    0.01    0.27
   6 -17   2   -0.56    0.31
   6  17   2    0.20    0.27
   6  17   2   -0.23    0.25
   6  17   2   -0.13    0.34
   7 -18  -2    0.92    0.44
   7 -18  -2    1.41    0.55
   7  18  -2    1.80    0.38
   7  18  -2    0.70    0.40
   7  18  -2    1.50    0.43
   6 -18  -2    0.36    0.37
   6 -18  -2    0.39    0.28
   6  18  -2    0.63    0.22
   6  18  -2    0.12    0.21
   6  18  -2    0.57    0.27
   5 -18  -2    7.46    0.76
   5 -18  -2    6.70    0.74
   5  18  -2    8.03    0.52
   5  18  -2    8.00    0.57
   5  18  -2    7.90    0.71
   4 -18  -2    0.71    0.29
  -4 -18   2    1.17    0.51
   4 -18  -2    0.88    0.35
   4  18  -2    1.03    0.28
  -4  18   2    0.67    0.22
   4  18  -2    1.30    0.26
   4  18  -2    0.42    0.25
   3 -18  -2    0.70    0.29
  -3 -18   2    0.32    0.18
   3 -18  -2    0.30    0.26
   3  18  -2    0.27    0.10
  -3  18   2    0.39    0.19
   3  18  -2    0.33    0.16
   3  18  -2    0.45    0.19
   3  18  -2    0.55    0.21
   2 -18  -2   42.39    1.30
  -2 -18   2   42.10    1.18
   2 -18  -2   43.58    0.99
  -2 -18   2   42.24    0.90
  -2 -18   2   45.04    1.41
   2 -18  -2   43.66    1.53
   2  18  -2   44.20    1.05
   2  18  -2   42.82    1.26
   2  18  -2   43.62    1.19
   2  18  -2   42.79    1.33
  -2  18   2   42.62    1.17
  -2  18   2   43.69    1.21
   1 -18  -2    1.13    0.25
   1 -18  -2    0.83    0.22
   1 -18  -2    0.69    0.35
   1 -18  -2    0.84    0.13
  -1 -18   2    1.24    0.29
   1  18  -2    1.18    0.24
  -1  18   2    0.85    0.22
   1  18  -2    1.11    0.24
  -1  18   2    0.64    0.16
   1  18  -2    0.84    0.22
  -1  18   2    1.01    0.27
   0 -18  -2    2.98    0.38
   0 -18   2    3.60    0.39
   0 -18   2    2.58    0.44
   0 -18  -2    2.46    0.43
   0  18   2    3.89    0.34
   0  18   2    3.46    0.36
   0  18   2    3.17    0.34
   0  18  -2    3.39    0.35
   0  18  -2    3.36    0.36
   0  18  -2    3.08    0.36
   1 -18   2   -0.10    0.21
  -1 -18  -2   -0.06    0.12
   1 -18   2    0.05    0.24
  -1 -18  -2   -0.03    0.28
  -1  18  -2    0.03    0.13
  -1  18  -2    0.18    0.16
   1  18   2    0.03    0.04
  -1  18  -2    0.00    0.15
   1  18   2    0.00    0.15
   1  18   2    0.25    0.23
   1  18   2    0.45    0.20
   2 -18   2   20.23    1.07
   2 -18   2   20.71    0.88
  -2 -18  -2   18.88    0.86
  -2 -18  -2   20.35    0.64
  -2 -18  -2   19.47    1.03
   2  18   2   21.33    0.93
   2  18   2   19.45    0.80
   2  18   2   20.27    0.85
  -2  18  -2   19.62    0.74
  -2  18  -2   18.58    0.89
  -2  18  -2   20.52    0.87
  -3 -18  -2    4.96    0.53
   3 -18   2    5.56    0.52
  -3 -18  -2    4.79    0.59
   3 -18   2    3.79    0.59
   3  18   2    4.85    0.45
  -3  18  -2    4.61    0.36
   3  18   2    5.17    0.57
  -3  18  -2    4.72    0.46
  -3  18  -2    5.11    0.62
   3  18   2    4.88    0.47
  -4 -18  -2    0.22    0.23
   4 -18   2    0.09    0.24
   4 -18   2   -0.63    0.36
   4  18   2    0.16    0.19
   4  18   2   -0.25    0.18
  -4  18  -2   -0.04    0.24
   4  18   2    0.35    0.29
   4  18   2    0.12    0.19
  -4  18  -2    0.27    0.25
   5 -18   2    2.43    0.52
  -5 -18  -2    2.18    0.48
   5 -18   2    1.58    0.52
   5  18   2    2.34    0.47
  -5  18  -2    2.28    0.52
  -5  18  -2    2.67    0.46
   5  18   2    2.38    0.49
   5  18   2    1.96    0.45
   6 -18   2   -0.78    0.50
   6 -18   2    1.03    0.41
   6  18   2    0.95    0.37
   6  18   2    0.84    0.47
   6  18   2    0.54    0.32
   7 -19  -2    0.14    0.28
   7 -19  -2   -0.54    0.36
   7  19  -2    0.42    0.34
   7  19  -2    0.20    0.20
   7  19  -2    0.02    0.26
   6 -19  -2    1.88    0.54
   6 -19  -2    1.43    0.49
   6  19  -2    1.62    0.41
   6  19  -2    1.92    0.35
   6  19  -2    1.76    0.37
   5 -19  -2    0.68    0.41
   5 -19  -2    0.47    0.35
   5  19  -2    0.89    0.25
   5  19  -2    0.59    0.30
   5  19  -2    0.54    0.27
   4 -19  -2    7.51    0.72
   4 -19  -2    8.22    0.76
  -4 -19   2    8.37    0.53
   4  19  -2    7.71    0.56
  -4  19   2    7.88    0.50
   4  19  -2    7.08    0.51
   4  19  -2    7.90    0.64
   3 -19  -2    3.24    0.51
   3 -19  -2    3.49    0.48
  -3 -19   2    4.41    0.39
   3  19  -2    3.01    0.42
   3  19  -2    4.29    0.24
  -3  19   2    3.53    0.35
   3  19  -2    4.04    0.42
   3  19  -2    4.62    0.39
   2 -19  -2    0.76    0.34
   2 -19  -2    0.52    0.28
  -2 -19   2    0.55    0.26
  -2 -19   2    0.56    0.13
   2 -19  -2    0.66    0.17
   2  19  -2    0.79    0.22
   2  19  -2    0.62    0.21
   2  19  -2    0.42    0.15
  -2  19   2    0.71    0.21
  -2  19   2    0.71    0.25
   2  19  -2    0.96    0.24
   1 -19  -2    2.87    0.22
   1 -19  -2    3.60    0.38
   1 -19  -2    3.91    0.39
  -1 -19   2    2.94    0.41
   1 -19  -2    3.75    0.55
   1  19  -2    3.51    0.35
  -1  19   2    3.07    0.38
  -1  19   2    3.20    0.35
  -1  19   2    3.57    0.28
   1  19  -2    3.99    0.34
   1  19  -2    2.69    0.35
   0 -19  -2    0.35    0.20
   0 -19   2    0.23    0.20
   0 -19   2    0.14    0.27
   0 -19  -2    0.16    0.19
   0  19   2    0.52    0.17
   0  19  -2    0.13    0.18
   0  19   2    0.28    0.15
   0  19  -2    0.30    0.16
   0  19  -2    0.37    0.16
   0  19   2    0.38    0.24
  -1 -19  -2   26.88    1.02
  -1 -19  -2   25.26    1.21
   1 -19   2   25.97    0.99
   1 -19   2   25.33    1.17
  -1  19  -2   27.63    0.92
   1  19   2   26.09    0.94
   1  19   2   26.17    0.97
   1  19   2   27.29    0.97
  -1  19  -2   26.14    1.02
  -1  19  -2   25.86    0.95
  -2 -19  -2    0.00    0.17
  -2 -19  -2    0.25    0.33
   2 -19   2    0.03    0.20
   2 -19   2    0.49    0.41
  -2 -19  -2    0.04    0.12
   2  19   2   -0.18    0.17
  -2  19  -2    0.09    0.19
   2  19   2   -0.31    0.22
   2  19   2   -0.05    0.14
  -2  19  -2    0.06    0.16
  -2  19  -2   -0.25    0.11
  -3 -19  -2    3.82    0.64
   3 -19   2    3.11    0.46
   3 -19   2    4.23    0.70
  -3 -19  -2    3.06    0.49
  -3  19  -2    2.99    0.32
   3  19   2    3.51    0.47
   3  19   2    3.44    0.45
  -3  19  -2    3.47    0.47
   3  19   2    2.52    0.44
  -3  19  -2    3.10    0.52
  -4 -19  -2    3.29    0.50
   4 -19   2    2.13    0.54
   4 -19   2    3.15    0.53
   4  19   2    3.67    0.47
  -4  19  -2    3.09    0.56
   4  19   2    3.31    0.46
   4  19   2    3.07    0.52
  -4  19  -2    3.17    0.50
   4  19   2    2.87    0.45
   5 -19   2    0.24    0.29
  -5 -19  -2   -0.11    0.27
   5 -19   2   -1.03    0.39
  -5  19  -2    0.43    0.31
  -5  19  -2   -0.05    0.33
   5  19   2   -0.01    0.26
   5  19   2    0.13    0.26
   5  19   2   -0.03    0.26
   6 -19   2   -0.31    0.25
   6 -19   2   -0.56    0.58
   6  19   2   -0.06    0.27
   6  19   2    0.41    0.34
   6  19   2   -0.34    0.23
   7 -20  -2   -0.30    0.42
   7 -20  -2   -0.21    0.37
   7  20  -2   -0.25    0.32
   7  20  -2   -0.10    0.20
   6 -20  -2    0.80    0.46
   6 -20  -2    0.70    0.34
   6  20  -2    0.76    0.29
   6  20  -2    1.15    0.40
   6  20  -2    0.93    0.28
   5 -20  -2    0.99    0.42
   5 -20  -2    1.35    0.42
   5  20  -2    0.99    0.31
   5  20  -2    1.48    0.39
   5  20  -2    1.07    0.26
   4 -20  -2   16.71    1.06
   4 -20  -2   17.50    1.03
   4  20  -2   16.14    0.75
   4  20  -2   17.43    0.97
   4  20  -2   16.44    0.79
  -4  20   2   17.06    0.75
  -3 -20   2    0.89    0.25
   3 -20  -2    1.75    0.44
   3 -20  -2    1.50    0.37
  -3  20   2    1.40    0.30
   3  20  -2    1.42    0.17
   3  20  -2    1.63    0.30
   3  20  -2    1.27    0.32
   3  20  -2    1.75    0.34
   2 -20  -2    4.37    0.52
  -2 -20   2    4.00    0.25
   2 -20  -2    4.47    0.34
   2 -20  -2    3.55    0.55
  -2 -20   2    3.98    0.48
  -2 -20   2    3.49    0.38
   2  20  -2    3.53    0.34
   2  20  -2    4.33    0.31
  -2  20   2    4.70    0.45
  -2  20   2    4.37    0.40
   2  20  -2    3.95    0.42
   2  20  -2    4.64    0.45
   1 -20  -2    0.25    0.20
   1 -20  -2    0.07    0.31
  -1 -20   2    0.16    0.26
   1 -20  -2    0.42    0.12
   1 -20  -2    0.43    0.21
  -1  20   2    0.13    0.14
   1  20  -2    0.50    0.21
  -1  20   2    0.38    0.19
   1  20  -2   -0.07    0.14
   1  20  -2    0.52    0.19
   1  20  -2    0.56    0.21
  -1  20   2    0.82    0.28
   0 -20  -2   -0.21    0.21
   0 -20  -2    0.00    0.13
   0 -20   2    0.02    0.18
   0 -20   2   -0.20    0.17
   0  20  -2    0.02    0.15
   0  20   2   -0.02    0.16
   0  20  -2    0.12    0.18
   0  20   2   -0.08    0.15
   0  20   2    0.23    0.16
   0  20  -2   -0.13    0.15
  -1 -20  -2    1.03    0.27
  -1 -20  -2    1.03    0.36
   1 -20   2    0.41    0.30
   1 -20   2    0.74    0.32
  -1  20  -2    1.06    0.25
   1  20   2    0.69    0.22
  -1  20  -2    0.70    0.25
   1  20   2    0.95    0.25
  -1  20  -2    0.85    0.26
   1  20   2    1.03    0.26
   2 -20   2    0.01    0.28
  -2 -20  -2    0.37    0.36
  -2 -20  -2   -0.18    0.19
   2 -20   2    0.19    0.23
  -2 -20  -2   -0.09    0.12
   2  20   2   -0.09    0.18
   2  20   2    0.00    0.20
  -2  20  -2   -0.11    0.13
  -2  20  -2    0.13    0.26
   2  20   2   -0.10    0.24
  -2  20  -2    0.09    0.17
  -3 -20  -2   -0.05    0.22
  -3 -20  -2    0.04    0.24
   3 -20   2   -0.37    0.37
   3 -20   2   -0.34    0.15
  -3  20  -2   -0.10    0.15
  -3  20  -2   -0.11    0.20
  -3  20  -2    0.38    0.33
   3  20   2    0.60    0.28
   3  20   2    0.46    0.28
   3  20   2   -0.50    0.16
  -4 -20  -2   12.18    0.79
   4 -20   2   11.37    1.12
   4 -20   2   13.48    0.86
   4  20   2   13.33    0.81
  -4  20  -2   13.26    0.79
   4  20   2   13.72    0.81
   4  20   2   13.35    0.93
  -4  20  -2   13.46    0.94
   4  20   2   13.51    0.75
   5 -20   2   -0.76    0.46
  -5 -20  -2   -0.06    0.28
   5 -20   2   -0.12    0.23
   5  20   2   -0.13    0.20
   5  20   2    0.22    0.28
  -5  20  -2    0.20    0.28
  -5  20  -2   -0.11    0.25
   5  20   2   -0.63    0.24
   6 -20   2   -0.64    0.37
   6 -20   2    0.54    0.38
   6  20   2    0.26    0.32
   6  20   2    0.36    0.35
   6  20   2    0.40    0.37
   7 -21  -2    1.00    0.49
   7 -21  -2    1.46    0.55
   7  21  -2    1.06    0.47
   7  21  -2    1.79    0.39
   6 -21  -2   -0.23    0.25
   6 -21  -2    0.17    0.35
   6  21  -2    0.55    0.25
   6  21  -2   -0.02    0.26
   6  21  -2   -0.27    0.22
   5 -21  -2   -0.23    0.26
   5 -21  -2   -0.54    0.31
   5  21  -2    0.03    0.21
   5  21  -2    0.17    0.25
   5  21  -2    0.02    0.26
   4 -21  -2   16.66    1.05
   4 -21  -2   17.13    1.05
   4  21  -2   17.20    0.98
   4  21  -2   18.13    0.80
   4  21  -2   17.17    0.86
  -3 -21   2    1.11    0.29
   3 -21  -2    0.70    0.35
   3 -21  -2    0.69    0.29
   3  21  -2    1.31    0.32
  -3  21   2    1.29    0.30
   3  21  -2    1.08    0.27
   3  21  -2    1.33    0.29
  -2 -21   2    3.22    0.49
   2 -21  -2    3.73    0.56
  -2 -21   2    3.13    0.22
   2 -21  -2    2.72    0.41
  -2 -21   2    3.29    0.42
   2  21  -2    3.34    0.30
  -2  21   2    4.40    0.45
  -2  21   2    3.50    0.42
   2  21  -2    3.78    0.38
   2  21  -2    2.62    0.38
   2  21  -2    3.57    0.38
   1 -21  -2    0.88    0.24
   1 -21  -2    1.22    0.30
   1 -21  -2    1.99    0.47
  -1 -21   2    1.48    0.36
   1  21  -2    1.04    0.25
   1  21  -2    1.02    0.23
  -1  21   2    1.24    0.28
   1  21  -2    0.71    0.23
  -1  21   2    1.21    0.21
   1  21  -2    0.97    0.23
  -1  21   2    0.93    0.26
   0 -21  -2    1.96    0.33
   0 -21   2    2.13    0.37
   0 -21   2    2.11    0.41
   0 -21  -2    2.54    0.45
   0  21   2    2.42    0.37
   0  21   2    2.98    0.40
   0  21  -2    2.62    0.37
   0  21  -2    2.23    0.35
   0  21  -2    2.87    0.40
   0  21   2    2.64    0.32
   1 -21   2   32.04    1.18
  -1 -21  -2   29.44    1.34
   1 -21   2   31.24    1.34
  -1 -21  -2   31.79    1.17
  -1  21  -2   32.99    1.18
   1  21   2   29.21    1.08
  -1  21  -2   30.38    1.02
  -1  21  -2   30.19    1.10
   1  21   2   30.46    1.07
   1  21   2   31.29    1.10
  -2 -21  -2    0.29    0.25
   2 -21   2    0.24    0.33
  -2 -21  -2    0.19    0.14
  -2 -21  -2    0.10    0.26
   2 -21   2    0.22    0.25
  -2  21  -2    0.48    0.26
   2  21   2    0.08    0.20
   2  21   2   -0.05    0.21
  -2  21  -2    0.61    0.31
   2  21   2    0.33    0.22
  -2  21  -2    0.39    0.20
  -3 -21  -2    0.12    0.34
   3 -21   2    0.37    0.36
  -3 -21  -2    1.17    0.35
   3 -21   2    0.29    0.25
  -3  21  -2    0.15    0.31
  -3  21  -2    0.05    0.17
   3  21   2    0.44    0.28
   3  21   2    0.16    0.25
  -3  21  -2    0.73    0.31
   3  21   2    0.21    0.24
   4 -21   2    2.84    0.51
   4 -21   2    3.19    0.71
  -4 -21  -2    3.34    0.56
   4  21   2    3.06    0.50
  -4  21  -2    3.53    0.55
   4  21   2    2.90    0.45
   4  21   2    2.56    0.51
   4  21   2    3.22    0.47
  -4  21  -2    3.44    0.61
   5 -21   2   -0.53    0.32
   5 -21   2    0.04    0.28
  -5 -21  -2    0.24    0.32
   5  21   2    0.07    0.26
   5  21   2   -0.22    0.31
   5  21   2   -0.04    0.26
  -5  21  -2    0.43    0.26
   6 -21   2    0.40    0.37
   6  21   2    0.79    0.33
   6 -22  -2   -0.15    0.39
   6 -22  -2   -0.04    0.34
   6  22  -2    0.29    0.25
   6  22  -2    0.13    0.20
   6  22  -2    0.12    0.26
   5 -22  -2    3.76    0.70
   5 -22  -2    3.93    0.67
   5  22  -2    3.28    0.53
   5  22  -2    4.21    0.54
   5  22  -2    3.87    0.49
   4 -22  -2    3.30    0.61
   4 -22  -2    2.27    0.50
   4  22  -2    2.42    0.38
   4  22  -2    2.57    0.46
   4  22  -2    1.73    0.40
   3 -22  -2    5.45    0.69
  -3 -22   2    5.22    0.47
   3 -22  -2    5.37    0.64
   3  22  -2    5.13    0.46
   3  22  -2    5.78    0.53
   3  22  -2    5.30    0.54
  -3  22   2    6.02    0.48
   2 -22  -2    4.19    0.64
  -2 -22   2    2.62    0.40
  -2 -22   2    2.71    0.47
  -2 -22   2    2.35    0.21
   2 -22  -2    2.47    0.41
   2 -22  -2    1.92    0.37
   2  22  -2    2.56    0.28
   2  22  -2    2.57    0.36
   2  22  -2    3.02    0.40
  -2  22   2    2.93    0.43
   2  22  -2    2.65    0.42
  -2  22   2    2.96    0.39
  -1 -22   2    0.43    0.29
   1 -22  -2    0.72    0.26
   1 -22  -2    0.99    0.41
   1 -22  -2    0.56    0.21
   1  22  -2    0.40    0.19
   1  22  -2    0.63    0.21
  -1  22   2    0.81    0.26
  -1  22   2    0.52    0.24
  -1  22   2    0.59    0.17
   1  22  -2    0.77    0.26
   1  22  -2    0.44    0.19
   0 -22  -2    1.59    0.32
   0 -22  -2    1.32    0.39
   0 -22   2    1.40    0.35
   0 -22   2    1.12    0.39
   0  22  -2    1.34    0.29
   0  22   2    1.53    0.26
   0  22  -2    1.81    0.34
   0  22   2    1.34    0.35
   0  22   2    2.18    0.35
   0  22  -2    1.50    0.31
  -1 -22  -2   -0.34    0.21
  -1 -22  -2    0.24    0.18
   1 -22   2    0.16    0.26
   1 -22   2    0.26    0.27
  -1  22  -2    0.10    0.18
   1  22   2    0.35    0.30
  -1  22  -2    0.21    0.20
  -1  22  -2    0.05    0.16
   1  22   2    0.45    0.19
   1  22   2    0.15    0.20
   2 -22   2    0.61    0.44
   2 -22   2    0.32    0.28
  -2 -22  -2    0.50    0.30
  -2 -22  -2    0.50    0.17
  -2 -22  -2    0.25    0.22
   2  22   2    0.18    0.19
  -2  22  -2    0.65    0.28
  -2  22  -2    0.77    0.28
   2  22   2    0.53    0.23
   2  22   2    0.06    0.22
  -2  22  -2    0.34    0.21
  -3 -22  -2   -0.03    0.24
   3 -22   2    0.27    0.25
   3 -22   2    0.18    0.44
  -3 -22  -2    0.33    0.24
  -3  22  -2    0.16    0.19
   3  22   2   -0.02    0.25
   3  22   2    0.28    0.20
   3  22   2   -0.41    0.21
  -3  22  -2    0.18    0.19
  -3  22  -2   -0.13    0.28
  -4 -22  -2    2.35    0.48
   4 -22   2    2.29    0.47
   4 -22   2    1.44    0.50
   4  22   2    2.42    0.49
   4  22   2    1.30    0.35
   4  22   2    2.32    0.42
   4  22   2    2.23    0.45
  -4  22  -2    1.94    0.52
  -4  22  -2    1.54    0.42
   5 -22   2   -0.19    0.53
   5 -22   2   -0.30    0.25
  -5 -22  -2    0.39    0.37
  -5  22  -2   -0.04    0.28
   5  22   2   -0.05    0.21
   5  22   2   -0.21    0.31
   5  22   2    0.11    0.20
   6 -23  -2    0.25    0.47
   6 -23  -2   -0.18    0.21
   6  23  -2   -0.25    0.23
   6  23  -2   -0.08    0.20
   6  23  -2    0.34    0.31
   5 -23  -2    0.27    0.28
   5 -23  -2   -0.60    0.32
   5  23  -2    0.25    0.21
   5  23  -2    0.23    0.29
   5  23  -2    0.20    0.26
   4 -23  -2    0.02    0.32
   4 -23  -2   -0.20    0.34
   4  23  -2    0.33    0.23
   4  23  -2    0.25    0.27
   4  23  -2   -0.01    0.24
   3 -23  -2    2.43    0.52
  -3 -23   2    2.49    0.40
   3 -23  -2    2.35    0.48
  -3  23   2    2.88    0.40
  -3  23   2    2.91    0.42
   3  23  -2    3.46    0.45
   3  23  -2    2.61    0.42
   3  23  -2    2.26    0.39
   2 -23  -2   14.84    0.86
   2 -23  -2   15.20    1.02
  -2 -23   2   14.06    0.44
  -2 -23   2   13.38    0.86
   2 -23  -2   13.35    0.72
  -2 -23   2   14.51    0.75
   2  23  -2   13.50    0.57
  -2  23   2   13.77    0.72
   2  23  -2   12.92    0.76
  -2  23   2   13.72    0.72
   2  23  -2   14.90    0.75
   2  23  -2   13.29    0.76
   1 -23  -2    1.82    0.34
   1 -23  -2    2.16    0.52
   1 -23  -2    2.32    0.36
  -1 -23   2    2.45    0.45
   1  23  -2    2.08    0.32
  -1  23   2    2.09    0.40
   1  23  -2    1.82    0.32
  -1  23   2    2.25    0.38
  -1  23   2    1.92    0.24
   1  23  -2    2.58    0.41
   1  23  -2    2.77    0.38
   0 -23   2   16.74    1.04
   0 -23  -2   16.47    1.02
   0 -23   2   18.94    0.94
   0 -23  -2   16.86    0.84
   0  23   2   17.01    0.79
   0  23  -2   17.99    0.83
   0  23  -2   17.46    0.81
   0  23  -2   17.24    0.80
   0  23   2   17.49    0.88
   0  23   2   17.88    0.71
  -1 -23  -2    1.23    0.48
  -1 -23  -2    2.00    0.40
   1 -23   2    1.93    0.44
   1 -23   2    1.54    0.42
  -1  23  -2    1.72    0.35
   1  23   2    1.47    0.30
  -1  23  -2    2.12    0.41
  -1  23  -2    1.63    0.33
   1  23   2    1.25    0.36
   1  23   2    1.26    0.30
   2 -23   2    1.48    0.51
  -2 -23  -2    1.30    0.38
  -2 -23  -2    1.29    0.41
   2 -23   2    1.16    0.37
  -2  23  -2    1.54    0.35
  -2  23  -2    1.40    0.31
  -2  23  -2    1.90    0.36
   2  23   2    1.65    0.37
   2  23   2    1.79    0.37
   2  23   2    0.74    0.28
   3 -23   2    1.36    0.38
   3 -23   2    1.14    0.55
  -3 -23  -2    0.51    0.42
  -3 -23  -2    1.91    0.44
  -3  23  -2    1.42    0.43
   3  23   2    0.23    0.28
   3  23   2    0.88    0.33
   3  23   2    0.84    0.34
  -3  23  -2    0.75    0.26
  -3  23  -2    0.80    0.35
  -4 -23  -2    1.87    0.48
   4 -23   2    2.29    0.48
   4 -23   2    1.21    0.62
  -4  23  -2    2.71    0.52
   4  23   2    2.18    0.43
   4  23   2    1.82    0.47
   4  23   2    2.40    0.44
  -4  23  -2    2.24    0.48
   5 -23   2    1.27    0.43
   5 -23   2    0.26    0.61
  -5  23  -2    0.90    0.34
   5  23   2    1.49    0.48
   5  23   2    1.45    0.41
   5  23   2    1.38    0.40
   6 -24  -2    4.84    0.82
   6 -24  -2    5.87    0.91
   6  24  -2    5.17    0.64
   6  24  -2    6.38    0.61
   6  24  -2    6.68    0.78
   5 -24  -2    3.16    0.67
   5 -24  -2    3.24    0.60
   5  24  -2    4.24    0.58
   5  24  -2    5.15    0.61
   5  24  -2    3.72    0.50
   4 -24  -2    0.54    0.39
   4 -24  -2    0.16    0.37
   4  24  -2    0.70    0.30
   4  24  -2    0.53    0.25
   4  24  -2    0.36    0.23
   3 -24  -2    3.77    0.66
   3 -24  -2    3.81    0.56
  -3 -24   2    3.97    0.49
  -3  24   2    3.41    0.46
   3  24  -2    3.81    0.47
   3  24  -2    2.99    0.47
  -3  24   2    5.00    0.47
   3  24  -2    2.68    0.44
   2 -24  -2   36.22    1.34
   2 -24  -2   34.99    1.53
  -2 -24   2   35.76    1.42
  -2 -24   2   34.86    1.22
   2 -24  -2   34.90    1.24
  -2  24   2   31.93    1.19
  -2  24   2   34.21    1.18
   2  24  -2   34.93    1.21
   2  24  -2   36.31    1.31
   2  24  -2   36.65    1.00
   2  24  -2   34.25    1.23
  -1 -24   2    9.40    0.73
   1 -24  -2    9.89    0.67
   1 -24  -2    9.88    0.64
   1 -24  -2   10.21    0.89
  -1  24   2   10.51    0.63
   1  24  -2   11.09    0.67
  -1  24   2   10.07    0.48
  -1  24   2   10.56    0.71
   1  24  -2   10.92    0.64
   1  24  -2   10.84    0.65
   1  24  -2   10.42    0.58
   0 -24   2    0.54    0.29
   0 -24  -2    0.49    0.21
   0 -24   2    0.84    0.32
   0 -24  -2    0.33    0.26
   0  24  -2    0.99    0.29
   0  24   2    0.22    0.19
   0  24   2    0.53    0.21
   0  24  -2    0.33    0.24
   0  24  -2    0.68    0.26
   0  24   2    0.31    0.30
   0  24  -2    0.34    0.16
  -1 -24  -2    1.06    0.34
   1 -24   2    0.85    0.32
   1 -24   2    0.61    0.33
  -1 -24  -2    0.11    0.38
   1  24   2    0.51    0.23
  -1  24  -2    0.78    0.30
   1  24   2    0.83    0.32
  -1  24  -2    0.89    0.25
   1  24   2    0.71    0.33
  -1  24  -2    0.88    0.33
   2 -24   2    5.45    0.63
  -2 -24  -2    6.39    0.76
   2 -24   2    6.19    0.72
  -2 -24  -2    5.42    0.54
  -2  24  -2    5.18    0.60
   2  24   2    5.78    0.52
   2  24   2    6.16    0.54
   2  24   2    5.52    0.55
  -2  24  -2    5.38    0.56
  -2  24  -2    6.36    0.51
   3 -24   2    3.08    0.59
  -3 -24  -2    3.25    0.66
  -3 -24  -2    3.87    0.59
   3 -24   2    3.63    0.55
   3  24   2    2.70    0.48
  -3  24  -2    4.02    0.45
  -3  24  -2    3.88    0.61
   3  24   2    2.90    0.49
  -3  24  -2    3.90    0.56
   3  24   2    3.91    0.56
   4 -24   2    0.90    0.39
   4 -24   2    1.10    0.60
  -4 -24  -2    1.01    0.35
  -4  24  -2    0.87    0.36
   4  24   2    1.36    0.39
   4  24   2    1.75    0.45
  -4  24  -2    0.56    0.35
   4  24   2   -0.05    0.29
   5 -24   2    1.31    0.47
   5 -24   2    0.79    0.54
   5  24   2    1.19    0.41
   5  24   2    1.47    0.46
   6 -25  -2    0.41    0.42
   6 -25  -2   -0.03    0.26
   6  25  -2    0.02    0.21
   6  25  -2    0.18    0.26
   6  25  -2    0.19    0.30
   5 -25  -2    0.62    0.37
   5 -25  -2   -0.78    0.33
   5  25  -2    0.28    0.26
   5  25  -2    0.80    0.35
   5  25  -2    0.37    0.33
   4 -25  -2    0.42    0.40
   4 -25  -2    0.05    0.35
   4  25  -2    0.88    0.30
   4  25  -2    0.88    0.33
   4  25  -2    1.11    0.36
  -3 -25   2    1.22    0.33
   3 -25  -2    2.00    0.44
   3 -25  -2    1.75    0.46
   3  25  -2    1.96    0.39
   3  25  -2    1.58    0.36
   3  25  -2    1.52    0.36
  -3  25   2    1.77    0.36
  -3  25   2    1.59    0.33
  -2 -25   2    9.95    0.77
   2 -25  -2    8.49    0.61
   2 -25  -2    9.64    0.71
   2 -25  -2   10.09    0.85
  -2 -25   2    8.89    0.63
  -2  25   2    9.51    0.63
   2  25  -2    8.60    0.63
   2  25  -2    9.61    0.67
  -2  25   2   11.19    0.71
   2  25  -2    8.79    0.59
   1 -25  -2    2.08    0.35
   1 -25  -2    2.29    0.54
   1 -25  -2    3.53    0.49
  -1 -25   2    3.38    0.56
   1  25  -2    2.33    0.34
  -1  25   2    2.90    0.47
   1  25  -2    2.85    0.39
  -1  25   2    2.96    0.42
   1  25  -2    3.53    0.48
   1  25  -2    2.78    0.45
   0 -25  -2   16.14    0.85
   0 -25  -2   15.20    1.03
   0 -25   2   15.52    0.91
   0 -25   2   16.51    1.04
   0  25  -2   16.19    0.83
   0  25   2   16.03    0.70
   0  25  -2   15.22    0.72
   0  25  -2   15.39    0.79
   0  25   2   15.81    0.81
   0  25  -2   14.59    0.78
   0  25   2   16.70    0.89
   1 -25   2    0.15    0.35
  -1 -25  -2   -0.24    0.35
   1 -25   2    0.33    0.27
  -1 -25  -2    0.31    0.26
   1  25   2    0.11    0.23
  -1  25  -2   -0.05    0.20
   1  25   2   -0.10    0.26
   1  25   2   -0.03    0.16
  -1  25  -2    0.20    0.20
  -1  25  -2   -0.02    0.23
  -2 -25  -2    0.23    0.27
   2 -25   2    0.05    0.29
  -2 -25  -2   -0.02    0.34
   2 -25   2   -0.45    0.24
  -2  25  -2    0.07    0.22
   2  25   2   -0.18    0.18
   2  25   2    0.32    0.24
  -2  25  -2   -0.09    0.16
   2  25   2    0.39    0.27
  -2  25  -2   -0.26    0.22
  -3 -25  -2    1.81    0.55
  -3 -25  -2    2.65    0.49
   3 -25   2    1.70    0.44
   3 -25   2    1.74    0.57
  -3  25  -2    1.62    0.42
   3  25   2    2.08    0.44
   3  25   2    0.97    0.36
  -3  25  -2    0.89    0.29
   3  25   2    1.21    0.34
  -3  25  -2    1.61    0.45
   4 -25   2   -0.45    0.23
   4 -25   2    0.09    0.40
  -4 -25  -2    0.06    0.31
   4  25   2    0.36    0.35
   4  25   2    0.05    0.27
  -4  25  -2    0.70    0.35
   4  25   2   -0.30    0.25
   5 -25   2   -0.59    0.36
   5  25   2   -0.20    0.26
   5  25   2   -0.01    0.23
   6 -26  -2   -0.82    0.43
   6 -26  -2    0.45    0.49
   6  26  -2   -0.52    0.23
   6  26  -2    0.11    0.26
   6  26  -2   -0.41    0.27
   5 -26  -2    6.07    0.92
   5 -26  -2    8.44    0.97
   5  26  -2    7.37    0.69
   5  26  -2    7.86    0.75
   5  26  -2    9.56    0.70
   4 -26  -2   -0.28    0.33
   4 -26  -2    0.18    0.39
   4  26  -2    0.20    0.28
   4  26  -2   -0.17    0.23
   4  26  -2   -0.05    0.20
   3 -26  -2    1.94    0.54
  -3 -26   2    1.83    0.39
   3 -26  -2    1.23    0.42
   3  26  -2    1.21    0.34
   3  26  -2    1.88    0.41
  -3  26   2    1.45    0.34
   3  26  -2    2.16    0.41
  -3  26   2    2.72    0.45
  -2 -26   2    1.72    0.35
   2 -26  -2    1.64    0.37
   2 -26  -2    1.42    0.35
   2 -26  -2    1.47    0.53
  -2 -26   2    0.95    0.38
   2  26  -2    1.34    0.32
  -2  26   2    1.55    0.36
  -2  26   2    1.15    0.36
   2  26  -2    1.21    0.35
   2  26  -2    1.70    0.36
  -1 -26   2   32.94    1.38
   1 -26  -2   30.62    1.22
   1 -26  -2   32.59    1.55
   1  26  -2   33.93    1.12
   1  26  -2   34.75    1.25
   1  26  -2   35.04    1.27
   1  26  -2   35.33    1.26
  -1  26   2   32.48    1.25
  -1  26   2   34.53    1.25
   0 -26  -2   15.65    1.04
   0 -26  -2   17.64    0.90
   0 -26   2   18.19    1.04
   0  26  -2   17.13    0.84
   0  26  -2   17.40    0.80
   0  26   2   17.90    0.94
   0  26   2   16.73    0.85
   0  26   2   16.81    0.73
   0  26  -2   16.21    0.84
   0  26  -2   17.13    0.85
   1 -26   2    0.88    0.33
  -1 -26  -2    0.03    0.17
   1 -26   2   -0.22    0.32
  -1 -26  -2    0.05    0.29
  -1  26  -2    0.44    0.28
   1  26   2   -0.15    0.27
   1  26   2    0.10    0.19
  -1  26  -2   -0.01    0.23
   1  26   2    0.01    0.16
  -1  26  -2    0.04    0.25
   2 -26   2    0.03    0.30
  -2 -26  -2    0.76    0.37
  -2 -26  -2    0.39    0.42
   2 -26   2    0.52    0.37
   2  26   2    0.30    0.25
   2  26   2    0.83    0.31
  -2  26  -2    0.10    0.22
   2  26   2    0.59    0.30
  -2  26  -2    0.82    0.32
  -2  26  -2    0.83    0.35
  -3 -26  -2    0.11    0.28
   3 -26   2   -0.66    0.21
   3 -26   2   -0.46    0.43
  -3 -26  -2    0.32    0.33
   3  26   2   -0.20    0.27
  -3  26  -2   -0.03    0.25
  -3  26  -2   -0.43    0.17
   3  26   2    0.46    0.25
  -3  26  -2    0.03    0.33
   3  26   2   -0.21    0.23
  -4 -26  -2    0.15    0.36
   4 -26   2   -0.28    0.49
   4 -26   2   -0.38    0.28
   4  26   2    0.54    0.33
   4  26   2   -0.02    0.32
   4  26   2    0.74    0.38
  -4  26  -2   -0.06    0.29
   5 -26   2   -1.89    0.49
   5  26   2    0.20    0.35
   5  26   2   -0.76    0.31
   5 -27  -2   -0.53    0.41
   5 -27  -2   -0.17    0.25
   5  27  -2    0.16    0.32
   5  27  -2    0.07    0.27
   5  27  -2   -0.26    0.19
   4 -27  -2   -0.04    0.37
   4 -27  -2   -0.30    0.36
   4  27  -2   -0.12    0.18
   4  27  -2    0.72    0.28
   4  27  -2    0.20    0.20
   3 -27  -2    0.93    0.50
  -3 -27   2    1.67    0.45
  -3 -27   2    1.39    0.36
   3 -27  -2    0.91    0.39
  -3  27   2    0.94    0.34
   3  27  -2    1.44    0.38
  -3  27   2    1.34    0.34
   3  27  -2    0.80    0.31
   3  27  -2    1.42    0.41
   2 -27  -2    0.21    0.25
  -2 -27   2    0.10    0.24
   2 -27  -2    0.29    0.25
  -2 -27   2   -0.25    0.24
   2 -27  -2   -0.57    0.35
   2  27  -2    0.16    0.20
   2  27  -2    0.30    0.25
  -2  27   2    0.14    0.25
  -2  27   2    0.09    0.29
   2  27  -2    0.41    0.29
   1 -27  -2   16.95    1.10
   1 -27  -2   16.25    0.92
  -1 -27   2   16.85    1.00
   1  27  -2   16.65    0.84
  -1  27   2   17.34    0.88
   1  27  -2   17.83    0.90
  -1  27   2   17.47    0.94
   1  27  -2   17.39    0.92
   0 -27   2    2.71    0.51
   0 -27  -2    1.54    0.48
   0 -27  -2    2.41    0.43
   0  27  -2    2.24    0.41
   0  27  -2    1.98    0.37
   0  27  -2    1.50    0.30
   0  27   2    1.80    0.42
   0  27  -2    1.84    0.36
   0  27   2    1.86    0.30
   0  27   2    2.40    0.41
   1 -27   2    7.93    0.69
  -1 -27  -2    6.74    0.85
   1 -27   2    6.99    0.72
  -1 -27  -2    6.71    0.60
  -1  27  -2    6.72    0.60
   1  27   2    6.53    0.57
  -1  27  -2    7.11    0.62
  -1  27  -2    7.47    0.61
   1  27   2    6.23    0.58
   1  27   2    6.97    0.58
   2 -27   2   -0.81    0.33
  -2 -27  -2   -0.14    0.24
   2 -27   2   -0.55    0.29
  -2 -27  -2   -0.42    0.23
   2  27   2   -0.07    0.21
   2  27   2    0.23    0.27
  -2  27  -2   -0.50    0.18
  -2  27  -2    0.40    0.30
   2  27   2    0.05    0.24
  -2  27  -2   -0.11    0.24
   3 -27   2    4.37    0.73
  -3 -27  -2    5.51    0.72
   3 -27   2    5.41    0.68
  -3 -27  -2    6.45    0.79
   3  27   2    4.77    0.63
   3  27   2    4.36    0.60
  -3  27  -2    4.92    0.57
   3  27   2    4.72    0.64
  -3  27  -2    6.37    0.66
   4 -27   2   -0.15    0.31
   4 -27   2   -0.63    0.48
  -4 -27  -2   -0.61    0.28
   4  27   2   -0.10    0.30
   4  27   2   -0.20    0.27
  -4  27  -2    0.51    0.35
   4  27   2   -0.02    0.30
   5 -28  -2    0.83    0.55
   5 -28  -2    0.47    0.48
   5  28  -2    1.65    0.45
   5  28  -2    1.31    0.43
   5  28  -2    2.04    0.43
   4 -28  -2   -0.28    0.35
   4 -28  -2   -0.19    0.36
   4  28  -2    0.43    0.28
   4  28  -2    0.33    0.30
   4  28  -2    0.29    0.27
   3 -28  -2   -0.26    0.35
  -3 -28   2    0.41    0.32
   3 -28  -2   -0.08    0.26
  -3  28   2    0.06    0.17
   3  28  -2   -0.21    0.18
   3  28  -2   -0.21    0.25
  -3  28   2    0.06    0.29
   3  28  -2   -0.08    0.19
   2 -28  -2    8.50    0.70
  -2 -28   2    8.86    0.65
   2 -28  -2    9.54    0.69
   2 -28  -2   10.77    1.01
  -2 -28   2    9.50    0.81
  -2  28   2    8.73    0.63
   2  28  -2    9.59    0.69
   2  28  -2    9.15    0.73
  -2  28   2    9.64    0.73
   2  28  -2    9.45    0.71
  -1 -28   2    1.42    0.43
   1 -28  -2    1.30    0.43
   1 -28  -2    1.44    0.39
   1  28  -2    1.34    0.33
   1  28  -2    1.49    0.38
  -1  28   2    1.26    0.41
  -1  28   2    1.91    0.38
   1  28  -2    1.29    0.33
   0 -28   2   -0.05    0.34
   0 -28  -2   -0.13    0.22
   0 -28  -2    0.54    0.39
   0  28  -2   -0.24    0.22
   0  28   2    0.32    0.32
   0  28  -2    0.12    0.19
   0  28  -2   -0.01    0.23
   0  28  -2   -0.07    0.20
   0  28   2    0.07    0.24
   1 -28   2    3.64    0.59
   1 -28   2    5.23    0.63
  -1 -28  -2    4.00    0.57
  -1 -28  -2    2.46    0.65
  -1  28  -2    3.68    0.52
   1  28   2    3.18    0.51
  -1  28  -2    3.36    0.50
  -1  28  -2    3.32    0.50
   1  28   2    2.87    0.46
   1  28   2    3.17    0.42
   2 -28   2    1.66    0.55
   2 -28   2    0.44    0.40
  -2 -28  -2    0.66    0.38
  -2 -28  -2    1.50    0.40
   2  28   2    0.88    0.30
   2  28   2    1.04    0.35
  -2  28  -2    1.88    0.42
  -2  28  -2    0.86    0.33
  -2  28  -2    1.20    0.35
   2  28   2    0.91    0.32
   3 -28   2    1.07    0.48
   3 -28   2    0.63    0.47
  -3 -28  -2    1.13    0.38
  -3 -28  -2    1.38    0.50
  -3  28  -2    0.48    0.33
   3  28   2    1.87    0.47
   3  28   2    1.93    0.46
  -3  28  -2    1.33    0.37
   3  28   2    1.60    0.42
  -4 -28  -2    0.11    0.28
   4 -28   2    0.64    0.46
   4  28   2   -0.08    0.32
   4  28   2   -0.08    0.31
  -4  28  -2    0.27    0.31
   4  28   2    0.33    0.33
   5 -29  -2    1.12    0.56
   5 -29  -2    0.86    0.45
   5  29  -2    0.82    0.39
   5  29  -2    1.81    0.46
   5  29  -2    2.23    0.46
   4 -29  -2   -0.36    0.37
   4 -29  -2    0.64    0.41
   4  29  -2   -0.03    0.24
   4  29  -2    0.29    0.26
   4  29  -2    0.12    0.26
   3 -29  -2   -0.02    0.32
  -3 -29   2    0.51    0.32
   3 -29  -2    0.61    0.50
   3  29  -2    0.22    0.26
  -3  29   2   -0.23    0.24
   3  29  -2    0.43    0.33
   3  29  -2    0.39    0.28
  -2 -29   2    5.32    0.66
   2 -29  -2    4.67    0.81
   2 -29  -2    3.89    0.55
   2 -29  -2    6.36    0.63
  -2 -29   2    5.61    0.58
   2  29  -2    6.16    0.59
  -2  29   2    5.56    0.57
   2  29  -2    5.12    0.55
   2  29  -2    5.32    0.66
  -2  29   2    5.30    0.63
   1 -29  -2   -0.17    0.23
   1 -29  -2    0.19    0.27
  -1 -29   2   -0.07    0.37
   1  29  -2    0.00    0.17
   1  29  -2    0.40    0.29
  -1  29   2   -0.27    0.28
  -1  29   2   -0.02    0.23
   1  29  -2    0.16    0.24
   0 -29   2   -0.22    0.40
   0 -29  -2    0.62    0.31
   0 -29  -2    0.75    0.37
   0  29  -2   -0.34    0.22
   0  29   2   -0.11    0.21
   0  29  -2   -0.02    0.23
   0  29   2    0.29    0.28
   0  29  -2    0.41    0.21
   1 -29   2    1.09    0.40
  -1 -29  -2   -0.15    0.30
  -1 -29  -2    0.34    0.24
   1 -29   2    0.14    0.29
   1  29   2    0.47    0.24
  -1  29  -2    0.45    0.29
   1  29   2    0.03    0.23
   1  29   2   -0.05    0.21
  -1  29  -2    0.44    0.30
   2 -29   2    0.49    0.41
  -2 -29  -2    0.23    0.35
  -2 -29  -2    1.15    0.38
   2 -29   2    0.83    0.49
   2  29   2    1.01    0.37
  -2  29  -2    1.16    0.39
   2  29   2    1.34    0.36
  -2  29  -2    0.70    0.31
   2  29   2    0.75    0.40
  -3 -29  -2    0.87    0.42
   3 -29   2   -0.29    0.45
   3 -29   2   -0.40    0.33
  -3 -29  -2    0.39    0.36
   3  29   2    0.08    0.30
  -3  29  -2    0.83    0.38
   3  29   2    0.58    0.30
  -3  29  -2   -0.10    0.25
   3  29   2   -0.38    0.32
  -4 -29  -2   -0.51    0.33
   4 -29   2   -0.04    0.39
   4  29   2   -0.25    0.32
   4  29   2   -0.61    0.28
   4  29   2   -0.09    0.22
  -4  29  -2    0.01    0.30
   5 -30  -2   -0.83    0.42
   5 -30  -2    0.98    0.60
   5  30  -2    0.91    0.43
   5  30  -2    1.34    0.45
   5  30  -2    1.49    0.44
   4 -30  -2    1.39    0.59
   4 -30  -2    1.04    0.50
   4  30  -2    1.87    0.44
   4  30  -2    1.30    0.39
   4  30  -2    1.34    0.41
   3 -30  -2    0.98    0.55
   3 -30  -2    1.04    0.42
  -3 -30   2    1.36    0.45
   3 -30  -2    1.12    0.40
   3  30  -2    1.45    0.44
   3  30  -2    1.46    0.39
  -3  30   2    2.26    0.47
   3  30  -2    1.29    0.38
   2 -30  -2    3.88    0.55
  -2 -30   2    4.33    0.68
  -2 -30   2    5.98    0.61
   2 -30  -2    4.36    0.56
   2 -30  -2    4.01    0.79
   2  30  -2    4.57    0.59
  -2  30   2    5.05    0.55
  -2  30   2    4.40    0.61
   2  30  -2    4.11    0.55
   2  30  -2    4.31    0.59
  -1 -30   2   -0.35    0.30
   1 -30  -2   -0.06    0.22
   1 -30  -2   -0.02    0.27
  -1 -30   2   -0.24    0.25
   1  30  -2    0.09    0.27
  -1  30   2    0.10    0.24
   1  30  -2   -0.33    0.15
  -1  30   2    0.35    0.27
   1  30  -2    0.02    0.19
   0 -30  -2    1.42    0.52
   0 -30  -2    1.76    0.45
   0 -30   2    0.55    0.44
   0  30  -2    1.27    0.28
   0  30  -2    1.89    0.45
   0  30   2    0.96    0.34
   0  30   2    1.39    0.39
   0  30  -2    2.72    0.50
   1 -30   2    2.38    0.50
   1 -30   2    0.61    0.32
  -1 -30  -2    0.08    0.47
  -1 -30  -2    1.20    0.37
   1  30   2    1.05    0.33
  -1  30  -2    1.09    0.32
  -1  30  -2    1.35    0.41
   1  30   2    0.93    0.30
   1  30   2    0.69    0.40
   2 -30   2    0.27    0.43
  -2 -30  -2    0.37    0.36
   2 -30   2   -0.59    0.40
  -2 -30  -2    0.23    0.43
  -2  30  -2    0.39    0.30
   2  30   2    0.30    0.30
   2  30   2   -0.12    0.32
   2  30   2    0.96    0.37
  -2  30  -2    0.11    0.28
  -3 -30  -2    0.86    0.42
   3 -30   2   -0.17    0.48
   3 -30   2   -0.84    0.37
  -3 -30  -2    0.25    0.31
   3  30   2   -0.22    0.34
  -3  30  -2    0.10    0.26
   3  30   2    0.12    0.30
   3  30   2    0.06    0.31
  -3  30  -2    0.34    0.34
   4 -30   2   -0.39    0.55
  -4 -30  -2    0.10    0.39
   4  30   2   -0.40    0.30
   4  30   2    0.27    0.35
   4  30   2   -0.29    0.33
  -4  30  -2    0.56    0.31
   4 -31  -2   -0.36    0.45
   4 -31  -2   -0.07    0.39
   4  31  -2    0.22    0.31
   4  31  -2    0.14    0.29
   4  31  -2   -0.04    0.24
   3 -31  -2    5.88    0.95
   3 -31  -2    5.77    0.71
  -3 -31   2    6.04    0.75
   3 -31  -2    6.12    0.78
   3  31  -2    5.61    0.72
   3  31  -2    6.41    0.60
  -3  31   2    6.06    0.65
   3  31  -2    6.56    0.69
  -2 -31   2   -0.13    0.28
  -2 -31   2   -0.32    0.24
   2 -31  -2   -0.37    0.31
   2 -31  -2    0.25    0.29
   2 -31  -2    0.08    0.24
   2  31  -2   -0.18    0.19
  -2  31   2    0.02    0.26
   2  31  -2   -0.21    0.21
  -2  31   2    0.11    0.32
   2  31  -2    0.50    0.29
  -1 -31   2    1.71    0.50
   1 -31  -2    2.08    0.56
   1 -31  -2    1.28    0.36
  -1 -31   2    1.04    0.35
   1  31  -2    1.06    0.40
   1  31  -2    1.22    0.31
   1  31  -2    1.70    0.43
  -1  31   2    1.30    0.37
  -1  31   2    1.89    0.41
   0 -31  -2    5.85    0.61
   0 -31  -2    4.95    0.76
   0 -31   2    4.73    0.73
   0  31  -2    5.58    0.67
   0  31   2    4.92    0.53
   0  31  -2    4.55    0.63
   0  31   2    4.15    0.63
   1 -31   2    0.25    0.30
   1 -31   2    1.82    0.47
  -1 -31  -2    0.06    0.33
  -1 -31  -2   -0.01    0.20
  -1  31  -2   -0.30    0.23
   1  31   2    0.07    0.35
  -1  31  -2    0.08    0.22
   1  31   2    0.06    0.20
   2 -31   2    0.30    0.38
   2 -31   2   -0.12    0.40
  -2 -31  -2    0.09    0.32
  -2 -31  -2    0.16    0.43
   2  31   2    0.26    0.32
   2  31   2   -0.15    0.30
   2  31   2   -0.43    0.26
  -2  31  -2   -0.39    0.26
  -2  31  -2    0.01    0.22
  -3 -31  -2    1.89    0.55
  -3 -31  -2    1.66    0.50
   3 -31   2    0.69    0.58
  -3  31  -2    1.65    0.43
   3  31   2    1.33    0.45
   3  31   2    1.22    0.44
   3  31   2    0.78    0.35
  -3  31  -2    0.96    0.39
   4 -32  -2   -0.76    0.40
   4 -32  -2   -0.77    0.26
   4  32  -2    0.37    0.33
   4  32  -2   -0.20    0.23
   4  32  -2    0.01    0.20
   3 -32  -2    2.84    0.55
   3 -32  -2    3.44    0.60
   3 -32  -2    2.86    0.70
  -3 -32   2    3.19    0.63
  -3  32   2    3.95    0.61
   3  32  -2    2.61    0.50
   3  32  -2    2.88    0.57
   3  32  -2    2.79    0.51
  -2 -32   2    0.96    0.43
   2 -32  -2    0.52    0.43
   2 -32  -2    1.13    0.39
  -2 -32   2    0.61    0.35
   2 -32  -2    0.59    0.34
   2  32  -2    0.86    0.33
  -2  32   2    0.46    0.28
  -2  32   2    1.18    0.39
   2  32  -2    0.97    0.35
   2  32  -2    0.13    0.29
   1 -32  -2    0.88    0.43
   1 -32  -2    0.02    0.30
  -1 -32   2   -0.24    0.30
  -1 -32   2    0.24    0.32
  -1  32   2    0.06    0.28
   1  32  -2    0.03    0.32
  -1  32   2   -0.35    0.30
   1  32  -2    0.00    0.20
   1  32  -2    0.02    0.20
   0 -32   2   -0.64    0.41
   0 -32  -2    0.39    0.30
   0 -32  -2    0.27    0.43
   0  32  -2   -0.03    0.28
   0  32   2    0.04    0.20
   0  32   2   -0.36    0.32
   0  32  -2    0.13    0.27
   1 -32   2    2.46    0.52
  -1 -32  -2    0.09    0.48
  -1 -32  -2    0.30    0.35
   1 -32   2    0.61    0.34
  -1  32  -2    0.48    0.32
  -1  32  -2    0.15    0.22
   1  32   2   -0.16    0.25
   1  32   2   -0.28    0.22
  -2 -32  -2    1.79    0.51
  -2 -32  -2    1.05    0.52
   2 -32   2    2.42    0.56
   2 -32   2    2.11    0.54
   2  32   2    2.26    0.48
  -2  32  -2    1.60    0.45
   2  32   2    2.14    0.45
  -2  32  -2    1.97    0.44
   2  32   2    1.88    0.48
   3 -32   2    1.54    0.62
  -3 -32  -2    1.94    0.55
  -3 -32  -2    1.55    0.50
   3  32   2    2.11    0.47
   3  32   2    1.93    0.52
   3  32   2    1.44    0.49
  -3  32  -2    1.56    0.49
   4 -33  -2   -1.02    0.47
   4  33  -2   -0.01    0.35
   4  33  -2    0.08    0.30
   4  33  -2    0.13    0.29
   3 -33  -2    0.33    0.57
   3 -33  -2    1.60    0.46
  -3 -33   2    1.65    0.50
   3  33  -2    1.03    0.37
  -3  33   2    1.20    0.42
   3  33  -2    1.34    0.40
   3  33  -2    1.08    0.47
  -2 -33   2    0.42    0.37
  -2 -33   2    1.13    0.41
   2 -33  -2    0.27    0.38
   2 -33  -2    0.39    0.27
  -2  33   2    0.75    0.38
  -2  33   2    0.26    0.27
   2  33  -2    0.71    0.33
   2  33  -2    0.60    0.28
   2  33  -2   -0.14    0.21
  -1 -33   2    1.86    0.46
  -1 -33   2    1.78    0.54
   1 -33  -2    1.95    0.46
   1 -33  -2    2.30    0.58
   1  33  -2    2.20    0.45
  -1  33   2    2.89    0.59
   1  33  -2    2.54    0.53
  -1  33   2    1.78    0.46
   0 -33  -2    3.75    0.81
   0 -33  -2    5.06    0.70
   0 -33   2    3.49    0.68
   0  33  -2    4.40    0.64
   0  33  -2    3.86    0.61
   0  33   2    4.03    0.61
   0  33   2    3.06    0.54
   1 -33   2    3.38    0.60
  -1 -33  -2    0.12    0.47
  -1 -33  -2    0.47    0.37
   1 -33   2    0.60    0.34
  -1  33  -2    0.77    0.32
   1  33   2    0.54    0.37
   1  33   2    0.48    0.33
  -1  33  -2    0.41    0.27
  -2 -33  -2   -0.11    0.29
  -2 -33  -2   -0.47    0.29
   2 -33   2    0.15    0.31
   2  33   2    0.52    0.34
  -2  33  -2    0.34    0.33
  -2  33  -2    0.54    0.35
   2  33   2   -0.08    0.37
  -3 -33  -2    0.15    0.36
  -3 -33  -2    0.35    0.30
   3 -33   2    0.26    0.40
   3  33   2   -0.05    0.32
   3  33   2   -0.03    0.34
   3  33   2    0.35    0.44
  -3  33  -2    0.93    0.42
  -3 -34   2   -0.03    0.30
   3 -34  -2   -1.22    0.45
   3 -34  -2    0.12    0.33
  -3  34   2   -0.45    0.28
   3  34  -2    0.00    0.27
   3  34  -2   -0.18    0.31
   3  34  -2   -0.19    0.24
   2 -34  -2    3.68    0.74
   2 -34  -2    4.23    0.66
  -2 -34   2    2.48    0.60
  -2  34   2    2.98    0.58
   2  34  -2    2.55    0.47
   2  34  -2    2.58    0.53
   2  34  -2    2.77    0.54
  -2  34   2    2.70    0.54
   1 -34  -2    3.57    0.62
  -1 -34   2    2.38    0.62
   1 -34  -2    3.55    0.71
  -1 -34   2    4.34    0.67
   1  34  -2    3.50    0.60
  -1  34   2    2.80    0.54
  -1  34   2    2.30    0.54
   1  34  -2    2.54    0.54
   0 -34  -2   -0.05    0.37
   0 -34  -2    0.21    0.25
   0 -34   2   -1.19    0.31
   0  34   2    0.35    0.33
   0  34   2    0.66    0.34
   0  34  -2    0.39    0.35
   0  34  -2    0.26    0.32
   1 -34   2    1.23    0.40
  -1 -34  -2    1.20    0.52
   1 -34   2    3.37    0.64
  -1 -34  -2    1.72    0.51
  -1  34  -2    1.27    0.38
  -1  34  -2    0.99    0.37
   1  34   2    1.26    0.44
   1  34   2    1.34    0.50
   2 -34   2    0.08    0.32
  -2 -34  -2    0.76    0.49
  -2 -34  -2   -0.37    0.30
   2  34   2   -0.69    0.31
  -2  34  -2   -0.06    0.30
  -2  34  -2   -0.41    0.29
   2  34   2    0.11    0.31
   3 -35  -2    0.33    0.37
   3 -35  -2   -0.68    0.56
  -3 -35   2    0.35    0.36
   3  35  -2    0.37    0.35
   3  35  -2    0.08    0.40
   3  35  -2    0.00    0.25
  -3  35   2    0.41    0.30
  -2 -35   2    0.45    0.41
   2 -35  -2   -0.11    0.28
   2 -35  -2    0.24    0.36
  -2  35   2   -0.01    0.36
   2  35  -2    0.05    0.31
   2  35  -2   -0.22    0.21
  -1 -35   2    0.50    0.43
  -1 -35   2    0.97    0.40
   1 -35  -2    1.00    0.38
   1 -35  -2    1.70    0.53
  -1  35   2    1.34    0.43
   1  35  -2    0.56    0.34
  -1  35   2    0.75    0.38
   1  35  -2    1.26    0.48
   0 -35   2   -0.78    0.37
   0 -35  -2   -0.54    0.50
   0 -35  -2    0.64    0.39
   0  35   2    0.25    0.28
   0  35   2   -0.33    0.32
   0  35  -2    0.34    0.38
   0  35  -2    0.21    0.33
   1 -35   2    1.45    0.56
  -1 -35  -2   -0.13    0.21
  -1 -35  -2   -0.22    0.51
  -1  35  -2    0.10    0.24
   1  35   2   -0.09    0.30
   1  35   2   -0.15    0.25
  -1  35  -2   -0.10    0.23
  -2 -35  -2   -0.08    0.35
  -2 -35  -2   -0.58    0.40
   2 -35   2    0.00    0.30
  -2  35  -2   -0.27    0.28
  -2  35  -2   -0.35    0.31
   2  35   2   -0.27    0.27
   2  35   2   -0.05    0.23
   2 -36  -2    0.85    0.41
  -2 -36   2    0.17    0.40
   2 -36  -2    0.83    0.39
   2  36  -2    1.04    0.40
   2  36  -2    0.66    0.35
  -2  36   2    0.12    0.37
  -1 -36   2    0.32    0.46
   1 -36  -2    1.17    0.43
   1 -36  -2    0.57    0.41
  -1 -36   2    0.43    0.31
   1  36  -2    0.67    0.37
  -1  36   2    0.76    0.37
  -1  36   2    0.61    0.43
   1  36  -2   -0.27    0.35
   0 -36   2    3.16    0.76
   0 -36  -2    4.99    0.76
   0 -36  -2    2.77    0.83
   0  36  -2    4.22    0.68
   0  36   2    4.31    0.68
   0  36  -2    4.98    0.73
   0  36   2    3.77    0.63
  -1 -36  -2   -0.26    0.22
  -1 -36  -2    0.13    0.44
  -1  36  -2   -0.21    0.24
  -1  36  -2    0.16    0.34
   1  36   2    0.44    0.29
   1  36   2    0.05    0.42
  -1 -37   2    2.77    0.61
   1 -37  -2    2.17    0.59
  -1 -37   2    1.35    0.57
   1 -37  -2    2.09    0.52
   1  37  -2    2.29    0.61
  -1  37   2    1.83    0.57
  -1  37   2    1.94    0.50
   1  37  -2    2.57    0.58
   0 -37  -2   -0.75    0.37
   0 -37   2    0.10    0.27
   0 -37   2   -0.76    0.40
   0 -37  -2    0.58    0.36
   0  37   2   -0.35    0.37
   0  37  -2    0.22    0.41
   0  37  -2   -0.17    0.30
   0  37   2   -0.14    0.29
   8   0  -3   -0.10    0.21
   8   0  -3   -0.26    0.28
   7   0  -3   -0.04    0.17
   7   0  -3   -0.01    0.18
   6   0  -3    0.07    0.23
   6   0  -3   -0.09    0.12
   6   0  -3    0.07    0.16
   5   0  -3   -0.07    0.09
   5   0  -3   -0.02    0.05
   5   0  -3   -0.10    0.11
   5   0  -3    0.01    0.14
   4   0  -3   -0.08    0.09
   4   0  -3   -0.01    0.02
   4   0  -3    0.11    0.12
  -3   0   3   -0.08    0.06
   2   0  -3   -0.02    0.04
  -2   0   3   -0.07    0.09
   2   0  -3    0.02    0.12
   2   0  -3   -0.04    0.04
   2   0  -3    0.20    0.10
  -2   0   3   -0.04    0.03
   1   0  -3   -0.03    0.08
   1   0  -3   -0.07    0.07
   1   0  -3   -0.02    0.05
   1   0  -3   -0.01    0.06
   1   0  -3   -0.05    0.08
   0   0  -3    0.00    0.07
   0   0   3    0.15    0.12
   0   0   3    0.03    0.07
   0   0  -3    0.04    0.11
   0   0  -3    0.07    0.09
   0   0  -3    0.11    0.14
   0   0  -3    0.21    0.11
   1   0   3    0.06    0.12
   1   0   3    0.15    0.18
   1   0   3    0.20    0.14
  -1   0  -3    0.03    0.11
  -1   0  -3   -0.01    0.09
  -2   0  -3   -0.03    0.12
   2   0   3    0.04    0.23
  -2   0  -3   -0.09    0.16
   2   0   3    0.00    0.16
  -3   0  -3    0.07    0.20
   3   0   3    0.12    0.19
  -3   0  -3    0.35    0.18
   3   0   3   -0.18    0.25
  -4   0  -3   -0.07    0.21
  -4   0  -3   -0.39    0.21
   4   0   3    0.36    0.26
   4   0   3    0.25    0.34
   5   0   3    0.22    0.22
  -5   0  -3   -0.17    0.18
   5   0   3   -0.20    0.24
  -5   0  -3   -0.19    0.23
  -6   0  -3    0.12    0.22
  -6   0  -3   -0.10    0.23
   6   0   3   -0.31    0.28
   6   0   3   -0.45    0.39
   8  -1  -3    0.14    0.25
   8  -1  -3    0.21    0.33
   8   1  -3   -0.04    0.23
   8   1  -3    0.17    0.27
   7  -1  -3    0.71    0.34
   7  -1  -3    0.54    0.24
   7   1  -3    0.36    0.23
   7   1  -3    0.28    0.29
   6  -1  -3    0.61    0.23
   6  -1  -3    0.45    0.29
   6  -1  -3    0.84    0.19
   6   1  -3    0.60    0.29
   6   1  -3    0.55    0.21
   6   1  -3    0.76    0.18
   5  -1  -3    0.51    0.22
   5  -1  -3    0.41    0.17
   5  -1  -3    0.50    0.09
   5  -1  -3    0.70    0.17
   5   1  -3    0.60    0.10
   5   1  -3    0.44    0.15
   5   1  -3    0.50    0.19
   5   1  -3    0.55    0.22
   4  -1  -3    1.39    0.25
   4  -1  -3    1.20    0.22
   4  -1  -3    1.21    0.07
   4   1  -3    1.23    0.20
   4   1  -3    0.81    0.20
  -3  -1   3    0.16    0.12
   2  -1  -3   13.30    0.56
   2  -1  -3   13.63    0.33
   2  -1  -3   13.67    0.32
  -2  -1   3   13.34    0.27
  -2  -1   3   13.23    0.51
   2  -1  -3   13.50    0.54
   2   1  -3   13.30    0.55
   2   1  -3   13.46    0.31
  -2   1   3   13.22    0.51
   2   1  -3   12.99    0.32
   1  -1  -3   61.70    1.13
   1  -1  -3   61.87    1.32
   1  -1  -3   62.99    1.28
   1  -1  -3   61.27    1.17
   1  -1  -3   60.14    1.39
   1   1  -3   61.58    1.34
  -1   1   3   62.74    1.31
   1   1  -3   60.84    1.24
   1   1  -3   58.81    1.16
   1   1  -3   59.89    1.39
   0  -1  -3    7.37    0.42
   0  -1   3    7.00    0.26
   0  -1  -3    7.34    0.34
   0  -1  -3    7.29    0.37
   0  -1  -3    7.28    0.32
   0  -1  -3    7.51    0.33
   0  -1   3    7.64    0.39
   0   1   3    7.45    0.32
   0   1  -3    7.24    0.36
   0   1  -3    8.00    0.44
   0   1   3    7.35    0.33
   0   1  -3    7.86    0.35
   0   1  -3    7.62    0.27
   0   1  -3    6.73    0.35
  -1  -1  -3    0.80    0.14
   1  -1   3    0.69    0.17
  -1  -1  -3    1.04    0.23
   1  -1   3    0.58    0.19
  -1  -1  -3    1.06    0.22
   1  -1   3    0.88    0.21
   1   1   3    0.90    0.25
   1   1   3    1.20    0.19
  -1   1  -3    0.86    0.22
   1   1   3    1.01    0.20
  -1   1  -3    1.07    0.21
  -2  -1  -3   22.21    0.82
   2  -1   3   20.96    0.88
   2  -1   3   20.65    0.83
  -2  -1  -3   21.32    0.82
   2   1   3   21.43    0.81
  -2   1  -3   21.92    0.82
  -2   1  -3   20.93    0.82
   2   1   3   22.26    0.91
   3  -1   3    0.04    0.20
  -3  -1  -3    0.08    0.19
  -3  -1  -3    0.37    0.21
   3  -1   3    0.00    0.17
   3   1   3    0.05    0.17
   3   1   3    0.08    0.21
  -3   1  -3    0.21    0.20
  -3   1  -3    0.19    0.20
   4  -1   3   10.29    0.81
  -4  -1  -3    8.88    0.66
  -4  -1  -3   10.67    0.67
   4  -1   3   10.03    0.71
   4   1   3    9.39    0.70
  -4   1  -3   10.43    0.70
   4   1   3    9.86    0.74
  -4   1  -3   11.29    0.71
  -5  -1  -3   -0.13    0.24
   5  -1   3   -0.44    0.31
   5  -1   3   -0.13    0.28
  -5  -1  -3    0.02    0.24
  -5   1  -3    0.02    0.26
   5   1   3    0.02    0.35
  -5   1  -3    0.00    0.18
   5   1   3   -0.08    0.24
  -6  -1  -3    0.23    0.30
   6  -1   3   -0.23    0.41
  -6  -1  -3    0.57    0.30
   6  -1   3    0.15    0.28
  -6   1  -3    0.31    0.32
   6   1   3    0.18    0.35
  -6   1  -3    0.64    0.32
   6   1   3   -0.34    0.41
   8  -2  -3   -0.13    0.21
   8   2  -3    0.04    0.32
   8   2  -3    0.18    0.26
   7  -2  -3    5.89    0.55
   7  -2  -3    6.92    0.70
   7   2  -3    6.02    0.60
   7   2  -3    6.30    0.69
   6  -2  -3   30.56    0.89
   6  -2  -3   31.43    1.13
   6  -2  -3   27.22    1.28
   6   2  -3   28.03    1.31
   6   2  -3   28.30    0.88
   6   2  -3   28.51    1.17
   5  -2  -3    0.94    0.22
   5  -2  -3    1.13    0.13
   5  -2  -3    0.86    0.18
   5  -2  -3    1.24    0.29
   5   2  -3    1.24    0.12
   5   2  -3    0.93    0.24
   5   2  -3    1.16    0.29
   5   2  -3    1.21    0.22
   4  -2  -3   28.06    0.50
   4  -2  -3   27.71    0.92
   4  -2  -3   27.25    1.03
   4   2  -3   26.97    0.97
   4   2  -3   27.17    0.84
   3  -2  -3   47.09    1.34
   3  -2  -3   50.01    0.73
   3  -2  -3   46.94    0.73
   3  -2  -3   47.89    1.29
  -3  -2   3   47.59    1.14
   2  -2  -3   17.05    0.63
  -2  -2   3   17.29    0.59
   2  -2  -3   17.89    0.39
   2  -2  -3   16.49    0.40
  -2  -2   3   17.72    0.35
   2   2  -3   16.07    0.39
  -2   2   3   18.69    0.60
   2   2  -3   17.69    0.64
   1  -2  -3   24.50    0.62
   1  -2  -3   25.51    0.79
   1  -2  -3   23.76    0.70
   1  -2  -3   25.41    0.60
   1  -2  -3   25.87    0.64
   1   2  -3   25.27    0.78
  -1   2   3   25.09    0.70
   1   2  -3   24.73    0.62
   1   2  -3   23.70    0.72
   1   2  -3   24.23    0.60
   0  -2  -3   60.22    1.21
   0  -2  -3   60.20    1.31
   0  -2  -3   58.36    1.37
   0  -2  -3   57.03    1.26
   0  -2   3   59.48    1.11
   0  -2   3   60.75    1.38
   0  -2  -3   59.68    1.22
   0   2   3   60.40    1.22
   0   2  -3   60.54    1.41
   0   2  -3   61.61    1.38
   0   2  -3   61.19    1.29
   0   2   3   60.93    1.31
   0   2   3   61.53    1.43
  -1  -2  -3   32.21    0.96
  -1  -2  -3   33.14    0.91
  -1  -2  -3   33.28    0.95
  -1  -2  -3   32.83    0.85
   1  -2   3   32.57    0.81
   1  -2   3   32.13    0.98
   1  -2   3   32.40    1.01
   1   2   3   32.36    1.02
   1   2   3   32.63    0.89
  -1   2  -3   32.07    0.94
  -1   2  -3   32.40    0.99
   1   2   3   32.10    0.91
   2  -2   3    0.03    0.19
   2  -2   3    0.11    0.18
  -2  -2  -3   -0.08    0.12
  -2  -2  -3    0.03    0.18
   2   2   3    0.12    0.17
  -2   2  -3    0.08    0.19
   2   2   3   -0.09    0.14
  -2   2  -3    0.09    0.17
   3  -2   3    5.44    0.57
   3  -2   3    5.29    0.52
  -3  -2  -3    5.43    0.48
  -3  -2  -3    5.14    0.44
   3   2   3    5.77    0.60
  -3   2  -3    4.62    0.42
   3   2   3    5.19    0.46
  -3   2  -3    4.91    0.47
  -4  -2  -3    0.60    0.30
   4  -2   3    0.26    0.26
  -4  -2  -3    0.24    0.26
   4  -2   3    1.06    0.38
   4   2   3    0.44    0.25
  -4   2  -3    0.32    0.29
  -4   2  -3    0.04    0.24
   4   2   3    0.39    0.27
  -5  -2  -3    0.35    0.30
   5  -2   3    0.19    0.37
  -5  -2  -3   -0.03    0.22
   5  -2   3    0.39    0.32
   5   2   3    0.13    0.26
  -5   2  -3    0.20    0.27
   5   2   3    0.15    0.36
  -5   2  -3    0.72    0.33
   6  -2   3    0.19    0.44
   6  -2   3   -0.18    0.32
  -6  -2  -3   -0.14    0.28
  -6   2  -3    0.26    0.29
  -6   2  -3    0.60    0.36
   6   2   3    0.28    0.35
   6   2   3   -0.75    0.37
   8  -3  -3    2.99    0.63
   8   3  -3    4.07    0.62
   8   3  -3    3.07    0.65
   7  -3  -3    1.90    0.36
   7  -3  -3    1.63    0.43
   7   3  -3    2.06    0.47
   7   3  -3    2.14    0.40
   6  -3  -3    0.55    0.16
   6  -3  -3    0.45    0.23
   6  -3  -3    0.63    0.21
   6   3  -3    0.54    0.19
   6   3  -3    0.61    0.29
   6   3  -3    0.59    0.23
   5  -3  -3    4.60    0.46
   5  -3  -3    3.81    0.36
   5  -3  -3    4.39    0.23
   5   3  -3    4.55    0.44
   5   3  -3    4.91    0.50
   5   3  -3    3.73    0.31
   5   3  -3    4.80    0.23
   4  -3  -3    6.66    0.21
   4  -3  -3    6.30    0.48
   4  -3  -3    6.96    0.42
   4   3  -3    7.15    0.41
   4   3  -3    6.44    0.47
   3  -3  -3    2.12    0.26
   3  -3  -3    2.45    0.27
   3  -3  -3    2.48    0.11
  -3  -3   3    2.25    0.28
   3  -3  -3    2.39    0.11
   3   3  -3    2.90    0.25
   3   3  -3    2.88    0.27
   3   3  -3    2.41    0.09
   2  -3  -3   57.35    1.01
   2  -3  -3   57.61    1.41
   2  -3  -3   57.87    0.99
  -2  -3   3   56.73    1.22
  -2  -3   3   57.03    0.95
   2   3  -3   57.27    0.99
  -2   3   3   58.62    1.23
   2   3  -3   57.09    1.32
   1  -3  -3   36.27    1.00
   1  -3  -3   36.61    0.95
   1  -3  -3   36.77    0.82
   1  -3  -3   36.76    0.78
   1   3  -3   36.65    0.98
  -1   3   3   36.49    0.77
   1   3  -3   35.72    0.77
   1   3  -3   34.81    0.80
  -1   3   3   37.60    0.95
   0  -3  -3    4.88    0.30
   0  -3  -3    5.28    0.22
   0  -3  -3    5.27    0.33
   0  -3   3    5.72    0.39
   0  -3  -3    5.28    0.35
   0  -3  -3    5.31    0.30
   0   3  -3    5.36    0.36
   0   3   3    5.40    0.32
   0   3   3    5.19    0.36
   0   3   3    5.06    0.30
   0   3  -3    5.03    0.32
   0   3   3    5.07    0.24
   1  -3   3    9.62    0.55
  -1  -3  -3    9.71    0.47
  -1  -3  -3    9.17    0.49
  -1  -3  -3    9.03    0.48
   1  -3   3    9.65    0.54
  -1  -3  -3    9.51    0.38
   1  -3   3    9.63    0.37
  -1   3  -3    9.12    0.47
   1   3   3   10.02    0.43
  -1   3  -3    9.28    0.50
   1   3   3    8.59    0.51
  -2  -3  -3   17.80    0.72
  -2  -3  -3   18.36    0.77
   2  -3   3   17.43    0.77
   2  -3   3   16.86    0.79
   2   3   3   17.72    0.70
  -2   3  -3   17.28    0.75
   2   3   3   16.83    0.82
  -2   3  -3   16.20    0.73
   3  -3   3    6.11    0.58
  -3  -3  -3    5.73    0.45
   3  -3   3    5.40    0.49
  -3  -3  -3    5.28    0.45
   3   3   3    6.07    0.60
  -3   3  -3    5.68    0.30
   3   3   3    6.16    0.48
  -3   3  -3    4.20    0.44
  -3   3  -3    5.43    0.50
  -4  -3  -3   -0.06    0.23
  -4  -3  -3   -0.05    0.21
   4  -3   3    0.21    0.27
   4  -3   3    0.12    0.33
  -4   3  -3    0.29    0.25
  -4   3  -3    0.56    0.25
   4   3   3    0.21    0.26
   4   3   3    0.49    0.25
   5  -3   3    0.62    0.34
  -5  -3  -3    0.27    0.28
  -5  -3  -3   -0.25    0.21
   5  -3   3   -0.74    0.29
  -5   3  -3   -0.41    0.22
  -5   3  -3   -0.35    0.22
   5   3   3   -0.01    0.36
   5   3   3    0.04    0.18
  -6  -3  -3    1.71    0.47
   6  -3   3    1.55    0.51
   6  -3   3    1.55    0.53
   6   3   3    1.96    0.50
  -6   3  -3    2.41    0.51
  -6   3  -3    1.79    0.46
   6   3   3    1.16    0.54
   8  -4  -3    1.36    0.47
   8   4  -3    1.48    0.51
   8   4  -3    1.29    0.40
   7  -4  -3    4.19    0.46
   7  -4  -3    4.44    0.66
   7   4  -3    3.42    0.50
   7   4  -3    4.89    0.70
   6  -4  -3   15.00    0.59
   6  -4  -3   15.69    0.75
   6  -4  -3   14.93    0.94
   6   4  -3   15.79    0.96
   6   4  -3   13.65    0.82
   6   4  -3   15.52    0.64
   5  -4  -3    4.95    0.40
   5  -4  -3    4.83    0.48
   5   4  -3    4.46    0.45
   5   4  -3    4.27    0.34
   4  -4  -3    4.13    0.40
   4  -4  -3    3.99    0.18
   4  -4  -3    4.53    0.34
   4  -4  -3    3.85    0.38
   4   4  -3    4.06    0.16
   4   4  -3    4.34    0.33
   4   4  -3    3.45    0.36
   3  -4  -3   32.03    0.59
   3  -4  -3   32.14    0.97
   3  -4  -3   28.94    0.58
   3  -4  -3   30.44    1.05
  -3  -4   3   30.41    0.86
   3   4  -3   30.50    0.56
   3   4  -3   31.25    0.90
   3   4  -3   31.38    0.90
   2  -4  -3    9.02    0.30
   2  -4  -3    9.07    0.38
  -2  -4   3    9.00    0.42
   2  -4  -3    8.73    0.28
   2  -4  -3    8.63    0.45
   2   4  -3    8.57    0.28
  -2   4   3    9.06    0.26
   2   4  -3    9.11    0.44
   2   4  -3    9.10    0.44
  -2   4   3    9.24    0.41
   1  -4  -3    1.51    0.15
   1  -4  -3    1.57    0.22
   1  -4  -3    1.39    0.22
   1  -4  -3    1.25    0.17
  -1   4   3    1.45    0.16
   1   4  -3    1.68    0.12
   1   4  -3    1.63    0.24
   1   4  -3    1.54    0.18
   0  -4   3    0.91    0.21
   0  -4  -3    0.91    0.16
   0  -4  -3    1.03    0.19
   0  -4  -3    1.04    0.09
   0  -4  -3    0.94    0.18
   0  -4  -3    1.09    0.23
   0   4  -3    1.05    0.18
   0   4   3    1.10    0.21
   0   4   3    1.17    0.18
   0   4   3    1.47    0.21
   0   4  -3    0.93    0.19
   0   4   3    1.14    0.12
  -1  -4  -3    0.94    0.22
   1  -4   3    1.08    0.15
  -1  -4  -3    1.18    0.23
  -1  -4  -3    1.02    0.14
  -1  -4  -3    1.39    0.23
   1  -4   3    1.10    0.26
   1  -4   3    0.93    0.24
   1   4   3    0.99    0.17
   1   4   3    1.29    0.22
  -1   4  -3    1.23    0.24
   1   4   3    0.69    0.25
  -1   4  -3    1.14    0.24
  -2  -4  -3    9.86    0.55
   2  -4   3    9.48    0.59
   2  -4   3    8.46    0.55
  -2  -4  -3    8.48    0.50
  -2   4  -3    9.14    0.54
   2   4   3    8.90    0.49
   2   4   3    9.12    0.58
  -2   4  -3    8.69    0.39
  -2   4  -3    9.66    0.56
   3  -4   3    1.89    0.39
  -3  -4  -3    2.30    0.39
   3  -4   3    2.59    0.39
  -3  -4  -3    3.52    0.39
  -3   4  -3    2.35    0.38
  -3   4  -3    2.31    0.21
  -3   4  -3    2.39    0.40
   3   4   3    2.31    0.33
   3   4   3    2.07    0.37
   4  -4   3   15.38    0.95
   4  -4   3   15.71    0.92
  -4  -4  -3   15.71    0.86
  -4  -4  -3   15.37    0.75
   4   4   3   14.86    0.94
  -4   4  -3   15.59    0.81
  -4   4  -3   13.78    0.82
   4   4   3   16.11    0.86
   5  -4   3    3.35    0.57
   5  -4   3    3.07    0.57
  -5  -4  -3    3.39    0.46
  -5  -4  -3    3.29    0.51
  -5   4  -3    2.81    0.50
   5   4   3    3.46    0.59
  -5   4  -3    3.69    0.56
   5   4   3    3.45    0.52
  -6  -4  -3    0.32    0.32
   6  -4   3    0.86    0.45
   6  -4   3   -0.50    0.37
   6   4   3   -0.55    0.38
   6   4   3   -0.07    0.30
  -6   4  -3    0.23    0.31
  -6   4  -3    0.33    0.33
   8  -5  -3    0.92    0.38
   8  -5  -3    0.82    0.39
   8   5  -3    0.69    0.35
   8   5  -3    0.62    0.31
   7  -5  -3    0.37    0.26
   7  -5  -3    0.01    0.18
   7   5  -3    0.27    0.24
   7   5  -3    0.24    0.23
   6  -5  -3    0.72    0.20
   6  -5  -3    0.28    0.25
   6   5  -3    0.63    0.31
   6   5  -3    0.83    0.21
   6   5  -3    0.42    0.24
   5  -5  -3    3.90    0.34
   5  -5  -3    3.27    0.41
   5  -5  -3    3.13    0.48
   5   5  -3    3.99    0.33
   5   5  -3    4.20    0.44
   4  -5  -3    0.20    0.11
   4  -5  -3    0.15    0.15
   4  -5  -3    0.46    0.18
   4  -5  -3    0.23    0.07
   4   5  -3    0.22    0.06
   4   5  -3    0.33    0.13
   4   5  -3    0.43    0.18
   4   5  -3    0.23    0.13
   3  -5  -3   45.16    1.35
  -3  -5   3   44.83    1.10
   3  -5  -3   46.01    1.23
   3  -5  -3   46.30    0.84
   3  -5  -3   45.39    0.84
   3   5  -3   45.68    0.81
   3   5  -3   45.70    1.14
  -3   5   3   46.86    0.72
   3   5  -3   44.81    1.14
  -2  -5   3   18.52    0.61
   2  -5  -3   18.54    0.72
   2  -5  -3   18.92    0.49
   2  -5  -3   19.29    0.47
   2  -5  -3   19.52    0.60
   2   5  -3   19.07    0.66
   2   5  -3   18.59    0.47
  -2   5   3   19.88    0.62
   2   5  -3   17.79    0.65
   1  -5  -3   84.83    1.49
   1  -5  -3   80.71    1.76
   1  -5  -3   81.27    1.48
   1  -5  -3   82.86    1.54
   1  -5  -3   80.47    1.81
   1   5  -3   80.74    1.65
   1   5  -3   83.98    1.75
  -1   5   3   84.20    1.48
   1   5  -3   84.13    1.52
  -1   5   3   83.33    1.54
   0  -5  -3    0.40    0.14
   0  -5   3    0.32    0.17
   0  -5  -3    0.33    0.12
   0  -5  -3    0.33    0.04
   0  -5  -3    0.30    0.13
   0  -5  -3    0.31    0.13
   0   5   3    0.43    0.16
   0   5   3    0.44    0.14
   0   5  -3    0.38    0.12
   0   5  -3    0.40    0.14
   0   5  -3    0.51    0.15
  -1  -5  -3   27.15    0.68
  -1  -5  -3   25.57    0.85
  -1  -5  -3   25.72    0.83
   1  -5   3   26.34    0.65
   1  -5   3   27.13    0.95
  -1  -5  -3   27.70    0.89
   1   5   3   25.39    0.92
   1   5   3   24.93    0.79
   1   5   3   25.83    0.70
  -1   5  -3   27.12    0.85
  -1   5  -3   25.15    0.73
  -1   5  -3   26.87    0.91
   2  -5   3   12.80    0.69
   2  -5   3   13.07    0.74
  -2  -5  -3   12.58    0.59
  -2  -5  -3   14.22    0.68
  -2   5  -3   13.96    0.50
  -2   5  -3   12.69    0.68
   2   5   3   12.91    0.61
   2   5   3   12.47    0.56
  -2   5  -3   13.01    0.65
   2   5   3   13.70    0.74
   3  -5   3    9.57    0.69
   3  -5   3    8.40    0.68
  -3  -5  -3   10.34    0.64
  -3  -5  -3    9.21    0.54
  -3   5  -3    8.80    0.37
   3   5   3    8.38    0.54
  -3   5  -3    9.51    0.60
  -3   5  -3    9.41    0.61
   3   5   3    8.27    0.62
   4  -5   3   -0.08    0.29
  -4  -5  -3    0.14    0.22
  -4  -5  -3    0.38    0.28
   4  -5   3    0.52    0.32
  -4   5  -3    0.25    0.29
   4   5   3    0.08    0.21
  -4   5  -3    0.30    0.22
   4   5   3    0.42    0.34
   5  -5   3    0.88    0.38
   5  -5   3    0.12    0.35
  -5  -5  -3    0.26    0.24
  -5  -5  -3    0.09    0.27
   5   5   3    0.07    0.25
  -5   5  -3    0.25    0.30
  -5   5  -3    0.70    0.32
   5   5   3    0.13    0.28
  -6  -5  -3    3.20    0.59
   6  -5   3    2.14    0.58
   6  -5   3    1.84    0.54
   6   5   3    2.83    0.58
  -6   5  -3    2.93    0.56
   6   5   3    2.78    0.56
  -6   5  -3    2.60    0.54
   8  -6  -3    0.22    0.34
   8  -6  -3    0.45    0.31
   8   6  -3    0.12    0.21
   8   6  -3   -0.06    0.21
   7  -6  -3    0.06    0.19
   7  -6  -3    0.10    0.27
   7   6  -3    0.36    0.26
   7   6  -3    0.18    0.29
   6  -6  -3    1.27    0.36
   6  -6  -3    0.88    0.23
   6  -6  -3    1.77    0.44
   6   6  -3    1.19    0.24
   6   6  -3    0.85    0.29
   6   6  -3    0.96    0.29
   5  -6  -3   -0.02    0.11
   5  -6  -3    0.05    0.10
   5  -6  -3   -0.01    0.17
   5   6  -3    0.08    0.11
   5   6  -3    0.02    0.16
   5   6  -3   -0.04    0.09
   5   6  -3    0.10    0.07
   4  -6  -3   16.87    0.45
   4  -6  -3   17.70    0.65
   4  -6  -3   16.95    0.77
   4  -6  -3   15.76    0.83
  -4   6   3   16.84    0.32
   4   6  -3   15.61    0.64
   4   6  -3   16.36    0.77
   4   6  -3   16.13    0.41
   4   6  -3   16.00    0.61
  -3  -6   3    2.54    0.12
   3  -6  -3    2.50    0.16
   3  -6  -3    2.36    0.25
  -3  -6   3    2.43    0.24
   3  -6  -3    2.58    0.30
   3  -6  -3    2.54    0.17
  -3   6   3    2.59    0.13
   3   6  -3    2.25    0.25
   3   6  -3    2.65    0.15
   3   6  -3    3.23    0.29
  -2  -6   3   36.71    0.92
   2  -6  -3   37.30    0.92
   2  -6  -3   36.55    0.80
   2  -6  -3   36.65    1.11
   2  -6  -3   37.40    0.78
   2   6  -3   37.49    0.78
   2   6  -3   38.51    0.99
  -2   6   3   37.70    0.92
   2   6  -3   38.59    1.01
   1  -6  -3   46.90    0.97
   1  -6  -3   46.07    1.22
   1  -6  -3   45.44    0.86
   1  -6  -3   45.35    1.01
   1   6  -3   45.71    0.92
  -1   6   3   47.00    0.97
   1   6  -3   45.46    1.15
  -1   6   3   46.23    1.01
   1   6  -3   46.40    0.99
   1   6  -3   44.72    1.11
   0  -6  -3    0.07    0.11
   0  -6   3   -0.13    0.15
   0  -6  -3    0.10    0.13
   0  -6  -3   -0.01    0.10
   0   6  -3   -0.03    0.08
   0   6  -3   -0.06    0.10
   0   6   3    0.09    0.16
   0   6   3   -0.01    0.10
   0   6  -3    0.09    0.13
  -1  -6  -3   21.60    0.79
  -1  -6  -3   20.66    0.74
   1  -6   3   21.60    0.87
   1  -6   3   21.21    0.54
  -1  -6  -3   21.86    0.77
   1   6   3   21.34    0.72
  -1   6  -3   21.45    0.66
  -1   6  -3   20.67    0.80
  -1   6  -3   20.40    0.74
   1   6   3   21.26    0.81
   1   6   3   21.09    0.59
  -2  -6  -3   14.59    0.62
   2  -6   3   14.33    0.79
  -2  -6  -3   14.09    0.67
   2  -6   3   14.45    0.72
   2   6   3   13.95    0.62
   2   6   3   14.55    0.59
  -2   6  -3   13.37    0.49
  -2   6  -3   14.38    0.68
   2   6   3   14.39    0.76
  -2   6  -3   13.80    0.71
  -3  -6  -3   -0.12    0.19
  -3  -6  -3    0.22    0.19
   3  -6   3   -0.03    0.25
   3  -6   3    0.14    0.20
  -3   6  -3    0.22    0.11
   3   6   3    0.09    0.15
   3   6   3   -0.01    0.19
  -3   6  -3    0.42    0.27
  -3   6  -3    0.08    0.20
  -4  -6  -3    5.92    0.51
   4  -6   3    6.65    0.67
   4  -6   3    6.04    0.69
  -4  -6  -3    5.65    0.57
  -4   6  -3    5.04    0.57
   4   6   3    5.41    0.59
   4   6   3    5.74    0.54
  -4   6  -3    5.65    0.51
  -5  -6  -3   -0.31    0.19
  -5  -6  -3   -0.17    0.24
   5  -6   3   -0.16    0.31
   5  -6   3    0.20    0.34
  -5   6  -3   -0.41    0.20
   5   6   3   -0.16    0.23
   5   6   3    0.09    0.22
  -5   6  -3   -0.07    0.26
   6  -6   3    0.33    0.35
   6  -6   3   -0.40    0.34
  -6  -6  -3    0.18    0.34
   6   6   3   -0.76    0.36
  -6   6  -3    0.20    0.33
  -6   6  -3   -0.06    0.28
   6   6   3    0.05    0.28
   8  -7  -3    0.79    0.38
   8  -7  -3    2.07    0.59
   8   7  -3    1.83    0.46
   8   7  -3    2.00    0.50
   7  -7  -3    0.12    0.28
   7  -7  -3    0.15    0.29
   7   7  -3    0.21    0.24
   7   7  -3    0.25    0.31
   6  -7  -3    3.28    0.51
   6  -7  -3    2.81    0.33
   6  -7  -3    2.93    0.52
   6   7  -3    2.77    0.34
   6   7  -3    3.45    0.54
   6   7  -3    3.56    0.50
   5  -7  -3   16.32    0.88
   5  -7  -3   16.17    0.94
   5  -7  -3   17.82    0.70
   5   7  -3   16.46    0.49
   5   7  -3   16.41    0.64
   5   7  -3   16.46    0.87
   5   7  -3   17.38    0.70
   4  -7  -3    0.01    0.06
   4  -7  -3   -0.03    0.10
  -4  -7   3    0.01    0.05
   4  -7  -3    0.07    0.12
   4  -7  -3    0.03    0.09
   4   7  -3    0.04    0.14
  -4   7   3    0.03    0.05
   4   7  -3    0.10    0.12
   4   7  -3   -0.01    0.09
   4   7  -3    0.03    0.06
   3  -7  -3    4.67    0.42
  -3  -7   3    4.72    0.20
   3  -7  -3    4.77    0.35
   3  -7  -3    4.55    0.22
  -3  -7   3    4.65    0.33
   3  -7  -3    4.78    0.24
   3   7  -3    4.63    0.22
   3   7  -3    4.81    0.33
  -3   7   3    4.27    0.19
   3   7  -3    4.48    0.34
   2  -7  -3    0.05    0.07
   2  -7  -3    0.04    0.08
   2  -7  -3    0.40    0.17
  -2  -7   3    0.15    0.13
   2  -7  -3    0.08    0.09
  -2   7   3    0.20    0.09
   2   7  -3    0.22    0.09
   2   7  -3    0.06    0.10
  -2   7   3    0.08    0.12
   2   7  -3    0.06    0.10
   1  -7  -3    9.99    0.52
   1  -7  -3    9.75    0.25
   1  -7  -3   10.18    0.42
   1  -7  -3   10.65    0.40
   1   7  -3   10.23    0.33
   1   7  -3   10.18    0.47
  -1   7   3   10.11    0.41
  -1   7   3    9.91    0.38
   1   7  -3    9.75    0.48
   1   7  -3   10.16    0.40
   0  -7   3   55.71    1.46
   0  -7  -3   54.76    1.26
   0  -7  -3   53.72    1.40
   0  -7  -3   56.08    1.33
   0   7   3   55.64    1.21
   0   7   3   55.97    1.36
   0   7  -3   53.76    1.23
   0   7  -3   53.28    1.35
   0   7  -3   54.35    1.24
   1  -7   3    8.08    0.30
  -1  -7  -3    8.43    0.46
  -1  -7  -3    8.91    0.52
   1  -7   3    8.56    0.59
  -1  -7  -3    8.35    0.47
   1   7   3    8.38    0.34
  -1   7  -3    8.99    0.42
  -1   7  -3    8.61    0.53
  -1   7  -3    9.05    0.49
   1   7   3    8.68    0.56
   1   7   3    8.69    0.46
  -2  -7  -3    9.12    0.50
   2  -7   3   10.53    0.66
  -2  -7  -3    9.31    0.57
   2  -7   3   10.15    0.62
   2   7   3   10.60    0.67
   2   7   3    9.39    0.54
  -2   7  -3    9.09    0.53
  -2   7  -3    9.73    0.58
   2   7   3   10.30    0.49
  -2   7  -3    8.93    0.40
   3  -7   3    5.68    0.57
  -3  -7  -3    6.43    0.54
  -3  -7  -3    6.19    0.45
   3  -7   3    5.94    0.64
   3   7   3    6.08    0.46
  -3   7  -3    5.68    0.47
  -3   7  -3    6.85    0.59
  -3   7  -3    5.94    0.31
   3   7   3    5.84    0.55
   3   7   3    7.03    0.49
  -4  -7  -3    2.82    0.46
  -4  -7  -3    2.59    0.37
   4  -7   3    2.65    0.47
   4  -7   3    2.05    0.49
   4   7   3    2.55    0.46
  -4   7  -3    2.38    0.41
  -4   7  -3    2.04    0.44
   4   7   3    2.83    0.42
   5  -7   3    1.38    0.49
   5  -7   3    1.69    0.46
  -5  -7  -3    2.63    0.47
  -5   7  -3    2.34    0.44
  -5   7  -3    2.04    0.43
   5   7   3    1.51    0.48
   5   7   3    1.92    0.41
   6  -7   3    0.46    0.43
   6  -7   3    0.36    0.36
   6   7   3   -0.76    0.39
   6   7   3    0.25    0.31
  -6   7  -3    0.35    0.34
   8  -8  -3    0.86    0.40
   8  -8  -3    1.15    0.48
   8   8  -3    0.40    0.32
   8   8  -3    0.10    0.29
   7  -8  -3    0.69    0.31
   7  -8  -3    0.19    0.33
   7   8  -3    0.26    0.33
   7   8  -3    0.69    0.26
   6  -8  -3    2.39    0.45
   6  -8  -3    2.09    0.30
   6  -8  -3    2.39    0.51
   6   8  -3    1.50    0.34
   6   8  -3    1.62    0.41
   6   8  -3    2.05    0.30
   5  -8  -3    2.69    0.28
   5  -8  -3    3.15    0.39
   5  -8  -3    3.30    0.51
   5   8  -3    2.63    0.40
   5   8  -3    2.96    0.32
   5   8  -3    2.73    0.22
   5   8  -3    2.67    0.27
   4  -8  -3    0.55    0.13
   4  -8  -3    0.49    0.21
   4  -8  -3    0.30    0.16
  -4  -8   3    0.68    0.10
   4  -8  -3    0.50    0.12
   4   8  -3    0.66    0.12
   4   8  -3    0.47    0.15
  -4   8   3    0.52    0.10
   4   8  -3    0.71    0.19
   4   8  -3    0.53    0.20
   3  -8  -3    5.36    0.37
   3  -8  -3    5.94    0.27
  -3  -8   3    5.57    0.25
   3  -8  -3    5.15    0.43
  -3  -8   3    6.02    0.37
   3  -8  -3    5.57    0.28
   3   8  -3    5.65    0.39
   3   8  -3    5.56    0.34
   3   8  -3    5.15    0.25
  -3   8   3    4.79    0.22
   2  -8  -3  129.34    2.45
   2  -8  -3  128.17    2.44
   2  -8  -3  129.98    2.19
   2  -8  -3  123.88    2.76
  -2  -8   3  128.94    2.23
   2  -8  -3  131.48    2.15
   2   8  -3  130.76    2.68
   2   8  -3  129.88    2.16
  -2   8   3  128.31    2.11
   2   8  -3  129.49    2.41
   2   8  -3  126.54    2.41
  -2   8   3  126.08    2.21
   1  -8  -3   37.58    0.87
   1  -8  -3   37.54    1.13
   1  -8  -3   36.53    0.70
   1  -8  -3   37.65    0.92
  -1   8   3   37.43    0.87
  -1   8   3   38.24    0.88
   1   8  -3   37.79    0.82
   1   8  -3   36.68    1.02
   1   8  -3   37.93    0.90
   1   8  -3   36.43    1.00
   0  -8  -3   42.86    1.23
   0  -8  -3   42.31    1.08
   0  -8   3   43.14    1.27
   0  -8  -3   42.40    1.12
   0   8  -3   42.87    1.06
   0   8   3   42.31    1.14
   0   8  -3   43.23    1.07
   0   8   3   41.65    1.02
   0   8  -3   41.41    1.15
   1  -8   3    1.05    0.13
  -1  -8  -3    1.38    0.26
  -1  -8  -3    1.38    0.24
   1  -8   3    1.12    0.27
  -1  -8  -3    1.77    0.30
  -1   8  -3    1.16    0.27
  -1   8  -3    1.11    0.22
  -1   8  -3    1.39    0.22
   1   8   3    1.36    0.23
   1   8   3    1.04    0.27
   1   8   3    1.32    0.15
   2  -8   3   15.62    0.58
  -2  -8  -3   16.46    0.65
  -2  -8  -3   15.60    0.73
   2  -8   3   15.78    0.73
   2  -8   3   15.44    0.86
  -2  -8  -3   15.64    0.78
  -2   8  -3   15.91    0.72
  -2   8  -3   16.47    0.79
   2   8   3   15.50    0.69
  -2   8  -3   16.49    0.56
   2   8   3   14.60    0.59
   2   8   3   16.25    0.82
  -3  -8  -3    3.52    0.38
  -3  -8  -3    3.69    0.49
   3  -8   3    4.31    0.51
   3  -8   3    3.67    0.54
   3   8   3    3.50    0.37
  -3   8  -3    4.33    0.55
   3   8   3    3.11    0.44
  -3   8  -3    4.15    0.51
  -3   8  -3    4.17    0.28
   3   8   3    3.42    0.36
   4  -8   3   10.54    0.76
  -4  -8  -3   10.79    0.70
   4  -8   3    9.05    0.84
  -4  -8  -3    9.66    0.59
   4   8   3    9.22    0.80
  -4   8  -3    9.42    0.68
   4   8   3   10.41    0.68
  -4   8  -3    9.96    0.73
  -5  -8  -3    0.18    0.28
   5  -8   3   -0.40    0.32
   5  -8   3   -0.25    0.31
  -5   8  -3   -0.12    0.25
   5   8   3   -0.17    0.22
  -5   8  -3    0.63    0.33
   5   8   3   -0.02    0.36
   6  -8   3   -0.49    0.39
   6  -8   3    0.21    0.47
  -6   8  -3   -0.23    0.29
   6   8   3    0.38    0.34
   8  -9  -3    1.59    0.50
   8  -9  -3    2.01    0.50
   8   9  -3    1.58    0.41
   8   9  -3    1.73    0.49
   7  -9  -3    0.44    0.35
   7  -9  -3    0.36    0.33
   7   9  -3    0.54    0.32
   7   9  -3    0.49    0.31
   6  -9  -3    5.56    0.61
   6  -9  -3    4.77    0.70
   6   9  -3    4.47    0.31
   6   9  -3    4.37    0.38
   6   9  -3    4.54    0.51
   5  -9  -3    0.03    0.11
   5  -9  -3   -0.04    0.15
   5  -9  -3    0.44    0.24
   5   9  -3    0.12    0.20
   5   9  -3    0.12    0.12
   5   9  -3    0.19    0.14
   5   9  -3    0.22    0.11
  -4  -9   3    4.54    0.23
   4  -9  -3    4.30    0.26
   4  -9  -3    4.72    0.49
   4  -9  -3    5.25    0.42
   4  -9  -3    4.76    0.30
   4   9  -3    4.40    0.31
  -4   9   3    4.72    0.24
   4   9  -3    4.35    0.42
   4   9  -3    4.26    0.36
   4   9  -3    4.65    0.25
   3  -9  -3   13.16    0.71
   3  -9  -3   13.51    0.45
  -3  -9   3   13.09    0.54
   3  -9  -3   13.84    0.46
   3  -9  -3   13.58    0.59
   3   9  -3   13.81    0.44
   3   9  -3   13.02    0.52
   3   9  -3   13.67    0.60
   2  -9  -3    0.34    0.14
   2  -9  -3    0.40    0.13
   2  -9  -3    0.45    0.12
   2  -9  -3    0.21    0.14
  -2  -9   3    0.59    0.16
   2  -9  -3    0.46    0.12
   2   9  -3    0.42    0.12
   2   9  -3    0.44    0.14
   2   9  -3    0.79    0.17
  -2   9   3    0.41    0.12
  -2   9   3    0.73    0.16
   1  -9  -3   87.43    1.54
   1  -9  -3   89.30    1.72
   1  -9  -3   90.50    1.67
   1  -9  -3   88.14    2.08
   1   9  -3   87.40    1.85
  -1   9   3   89.05    1.65
   1   9  -3   90.24    1.70
   1   9  -3   87.27    1.68
   1   9  -3   87.90    1.81
  -1   9   3   89.61    1.61
   0  -9  -3    1.61    0.27
   0  -9  -3    2.17    0.24
   0  -9  -3    2.29    0.29
   0  -9   3    2.11    0.31
   0  -9   3    2.05    0.11
   0   9   3    2.03    0.26
   0   9  -3    2.08    0.27
   0   9   3    2.19    0.29
   0   9  -3    2.18    0.23
   0   9  -3    2.08    0.29
  -1  -9  -3   10.15    0.58
   1  -9   3   10.28    0.36
  -1  -9  -3   10.49    0.51
   1  -9   3   11.08    0.64
  -1  -9  -3   10.17    0.53
   1   9   3    9.54    0.55
  -1   9  -3   10.34    0.52
  -1   9  -3   11.04    0.48
  -1   9  -3    9.87    0.58
   1   9   3    9.32    0.50
   1   9   3   10.29    0.36
   2  -9   3    7.14    0.39
  -2  -9  -3    6.51    0.42
  -2  -9  -3    7.37    0.50
   2  -9   3    7.60    0.66
  -2  -9  -3    6.17    0.54
   2   9   3    7.47    0.47
  -2   9  -3    6.90    0.52
  -2   9  -3    7.03    0.37
   2   9   3    6.77    0.57
  -2   9  -3    6.87    0.50
   2   9   3    7.10    0.40
   3  -9   3    3.38    0.50
   3  -9   3    3.66    0.46
  -3  -9  -3    3.28    0.36
  -3  -9  -3    3.47    0.47
   3   9   3    4.62    0.45
   3   9   3    3.57    0.48
  -3   9  -3    4.03    0.53
  -3   9  -3    3.84    0.27
  -3   9  -3    3.65    0.47
   3   9   3    4.16    0.41
  -4  -9  -3    0.67    0.31
   4  -9   3    0.00    0.25
   4  -9   3    0.26    0.30
  -4  -9  -3    0.00    0.20
  -4   9  -3    0.56    0.29
   4   9   3   -0.01    0.15
   4   9   3    0.22    0.20
  -4   9  -3    0.04    0.22
   4   9   3    0.16    0.33
  -5  -9  -3    0.20    0.22
   5  -9   3   -0.23    0.26
   5  -9   3   -0.17    0.30
  -5   9  -3    0.20    0.32
   5   9   3   -0.07    0.26
   5   9   3   -0.02    0.22
  -5   9  -3   -0.20    0.27
   6  -9   3    0.30    0.40
   6  -9   3    0.05    0.45
   6   9   3    0.18    0.46
   6   9   3    0.40    0.34
  -6   9  -3   -0.10    0.30
   8 -10  -3    0.14    0.36
   8 -10  -3    0.01    0.36
   8  10  -3    0.36    0.32
   8  10  -3   -0.17    0.26
   7 -10  -3    0.28    0.32
   7 -10  -3   -0.01    0.27
   7  10  -3    0.17    0.26
   7  10  -3   -0.14    0.18
   6 -10  -3    0.55    0.29
   6 -10  -3   -0.02    0.21
   6  10  -3    0.60    0.17
   6  10  -3    0.21    0.21
   6  10  -3    0.10    0.18
   5 -10  -3    0.23    0.19
   5 -10  -3    0.18    0.11
   5 -10  -3    0.09    0.20
   5  10  -3    0.11    0.11
   5  10  -3    0.07    0.12
   5  10  -3    0.09    0.19
   5  10  -3    0.17    0.11
   4 -10  -3    3.67    0.38
   4 -10  -3    3.49    0.44
  -4 -10   3    3.30    0.22
   4 -10  -3    3.51    0.25
   4 -10  -3    3.36    0.24
   4  10  -3    3.35    0.26
   4  10  -3    3.17    0.23
   4  10  -3    3.86    0.35
   4  10  -3    3.40    0.40
   3 -10  -3   16.50    0.53
   3 -10  -3   16.62    0.54
  -3 -10   3   15.70    0.59
   3 -10  -3   17.03    0.84
   3 -10  -3   17.79    0.69
   3  10  -3   15.93    0.51
  -3  10   3   16.23    0.49
   3  10  -3   16.38    0.59
   3  10  -3   15.89    0.67
   2 -10  -3   83.84    1.57
   2 -10  -3   85.23    1.62
   2 -10  -3   83.59    1.72
   2 -10  -3   85.84    1.65
   2 -10  -3   81.61    2.06
  -2 -10   3   83.45    1.61
   2  10  -3   84.76    1.58
   2  10  -3   81.99    1.72
  -2  10   3   82.26    1.53
   2  10  -3   80.65    1.76
   1 -10  -3   48.44    1.42
   1 -10  -3   49.57    1.15
   1 -10  -3   50.32    1.11
   1 -10  -3   49.28    0.92
   1  10  -3   46.68    1.10
  -1  10   3   50.20    1.17
  -1  10   3   48.84    1.09
   1  10  -3   49.42    1.24
  -1  10   3   49.36    1.05
   1  10  -3   47.82    1.22
   1  10  -3   50.08    1.08
   0 -10   3    0.18    0.22
   0 -10  -3    0.22    0.16
   0 -10   3    0.17    0.07
   0 -10  -3    0.38    0.14
   0 -10  -3    0.13    0.14
   0  10  -3    0.37    0.14
   0  10   3    0.12    0.13
   0  10  -3    0.30    0.16
   0  10  -3    0.11    0.14
   0  10   3    0.46    0.20
   1 -10   3   21.56    0.61
  -1 -10  -3   20.33    0.78
  -1 -10  -3   22.22    0.76
   1 -10   3   24.00    1.00
  -1 -10  -3   21.00    0.88
   1  10   3   22.45    0.87
   1  10   3   21.87    0.58
   1  10   3   22.48    0.78
  -1  10  -3   21.87    0.72
  -1  10  -3   21.27    0.86
  -1  10  -3   22.03    0.80
  -2 -10  -3    2.55    0.39
   2 -10   3    2.52    0.27
   2 -10   3    2.80    0.47
  -2 -10  -3    2.70    0.33
  -2 -10  -3    2.82    0.39
   2  10   3    3.09    0.33
  -2  10  -3    2.95    0.28
   2  10   3    2.64    0.27
   2  10   3    3.14    0.43
  -2  10  -3    2.63    0.42
  -2  10  -3    3.10    0.39
   3 -10   3    7.46    0.76
  -3 -10  -3    5.17    0.40
   3 -10   3    5.83    0.56
   3 -10   3    5.55    0.44
  -3 -10  -3    4.84    0.47
   3  10   3    5.93    0.47
  -3  10  -3    5.17    0.52
  -3  10  -3    6.06    0.50
   3  10   3    6.91    0.66
   3  10   3    6.18    0.51
  -3  10  -3    5.63    0.32
  -4 -10  -3    1.96    0.33
  -4 -10  -3    1.96    0.39
   4 -10   3    1.68    0.50
   4 -10   3    2.28    0.37
   4 -10   3    1.62    0.38
  -4  10  -3    2.10    0.42
   4  10   3    2.00    0.40
   4  10   3    1.59    0.32
  -4  10  -3    1.56    0.37
   4  10   3    1.68    0.40
   5 -10   3   -0.36    0.37
  -5 -10  -3    1.29    0.40
   5 -10   3    0.05    0.37
   5  10   3   -0.15    0.37
  -5  10  -3    0.43    0.32
  -5  10  -3    0.78    0.38
   5  10   3    0.34    0.28
   6 -10   3    0.60    0.54
   6 -10   3    0.89    0.43
   6 -10   3    1.17    0.36
  -6  10  -3    1.42    0.46
   6  10   3    0.76    0.35
   6  10   3    0.40    0.49
   8 -11  -3    2.37    0.60
   8 -11  -3    2.08    0.53
   8  11  -3    2.70    0.57
   8  11  -3    3.36    0.66
   7 -11  -3    2.92    0.57
   7 -11  -3    2.70    0.57
   7  11  -3    2.84    0.51
   7  11  -3    3.47    0.61
   6 -11  -3    3.63    0.55
   6 -11  -3    4.92    0.60
   6  11  -3    4.93    0.35
   6  11  -3    4.52    0.53
   6  11  -3    4.70    0.41
   5 -11  -3   22.27    1.15
   5 -11  -3   23.65    0.74
   5 -11  -3   23.17    1.07
   5  11  -3   24.35    0.72
   5  11  -3   23.60    1.10
   5  11  -3   23.04    0.69
   5  11  -3   25.64    0.91
   4 -11  -3    3.69    0.39
   4 -11  -3    3.53    0.45
   4 -11  -3    3.51    0.24
   4  11  -3    3.43    0.34
   4  11  -3    3.33    0.24
   4  11  -3    3.29    0.27
   4  11  -3    2.71    0.38
  -3 -11   3    3.55    0.25
   3 -11  -3    3.63    0.33
   3 -11  -3    3.52    0.26
   3 -11  -3    3.59    0.26
  -3 -11   3    3.28    0.28
   3 -11  -3    3.97    0.43
   3 -11  -3    3.75    0.28
  -3  11   3    3.60    0.24
   3  11  -3    3.03    0.30
   3  11  -3    3.58    0.28
   3  11  -3    3.37    0.25
   2 -11  -3   15.91    0.78
   2 -11  -3   15.88    0.56
   2 -11  -3   15.61    0.53
  -2 -11   3   15.49    0.57
   2 -11  -3   15.39    0.56
   2 -11  -3   16.31    0.54
   2  11  -3   16.87    0.61
  -2  11   3   16.13    0.53
  -2  11   3   16.63    0.54
   2  11  -3   16.39    0.68
   2  11  -3   15.72    0.54
   1 -11  -3    2.41    0.15
   1 -11  -3    2.07    0.35
   1 -11  -3    2.42    0.26
   1 -11  -3    2.46    0.24
   1  11  -3    2.49    0.24
  -1  11   3    2.73    0.25
   1  11  -3    2.03    0.22
  -1  11   3    2.29    0.28
   1  11  -3    2.50    0.28
   1  11  -3    2.06    0.29
  -1  11   3    2.38    0.21
   0 -11  -3    1.90    0.28
   0 -11   3    2.17    0.34
   0 -11   3    2.44    0.19
   0 -11  -3    2.37    0.30
   0 -11  -3    2.12    0.34
   0  11  -3    2.25    0.28
   0  11  -3    2.31    0.32
   0  11  -3    2.43    0.31
   0  11   3    2.21    0.23
   0  11  -3    2.53    0.15
   0  11   3    1.84    0.28
  -1 -11  -3    0.26    0.19
  -1 -11  -3    0.02    0.13
   1 -11   3    0.07    0.26
   1 -11   3    0.04    0.11
  -1 -11  -3    0.03    0.13
   1  11   3   -0.03    0.06
  -1  11  -3    0.00    0.12
   1  11   3    0.09    0.21
  -1  11  -3    0.24    0.21
  -1  11  -3    0.21    0.18
   1  11   3    0.00    0.16
   2 -11   3   17.77    0.94
  -2 -11  -3   18.90    0.70
  -2 -11  -3   18.77    0.93
  -2 -11  -3   16.55    0.79
   2 -11   3   17.90    0.66
  -2  11  -3   18.38    0.80
  -2  11  -3   18.90    0.85
   2  11   3   18.21    0.65
  -2  11  -3   18.53    0.64
   2  11   3   18.80    0.90
   2  11   3   17.28    0.76
  -3 -11  -3    2.81    0.43
   3 -11   3    3.24    0.37
   3 -11   3    3.57    0.58
  -3 -11  -3    3.53    0.36
  -3  11  -3    3.30    0.27
   3  11   3    3.07    0.41
  -3  11  -3    3.44    0.49
   3  11   3    1.94    0.31
  -3  11  -3    3.19    0.44
   3  11   3    2.83    0.48
  -4 -11  -3    0.25    0.21
   4 -11   3    0.10    0.18
   4 -11   3   -0.21    0.24
   4 -11   3    0.49    0.28
  -4 -11  -3    0.04    0.25
  -4  11  -3   -0.04    0.22
   4  11   3   -0.14    0.30
  -4  11  -3   -0.07    0.20
   4  11   3   -0.26    0.09
   4  11   3    0.01    0.16
   5 -11   3    0.50    0.24
   5 -11   3    0.08    0.28
  -5 -11  -3    0.16    0.27
   5 -11   3    0.10    0.43
  -5  11  -3    0.09    0.34
   5  11   3   -0.06    0.21
   5  11   3   -0.51    0.20
  -5  11  -3    0.14    0.28
   6 -11   3    1.57    0.56
   6 -11   3    1.98    0.54
   6 -11   3    2.16    0.49
   6  11   3    2.07    0.62
  -6  11  -3    2.74    0.54
   6  11   3    2.11    0.47
   7 -12  -3    3.18    0.56
   7 -12  -3    4.78    0.77
   7  12  -3    5.88    0.69
   7  12  -3    4.10    0.65
   6 -12  -3   21.25    1.15
   6 -12  -3   21.26    1.25
   6  12  -3   20.44    1.09
   6  12  -3   19.83    0.72
   6  12  -3   21.88    0.87
   5 -12  -3   14.58    0.85
   5 -12  -3   13.42    0.89
   5  12  -3   12.89    0.81
   5  12  -3   13.26    0.66
   5  12  -3   12.67    0.51
   4 -12  -3    3.58    0.24
   4 -12  -3    3.67    0.40
   4 -12  -3    3.02    0.48
  -4  12   3    2.96    0.24
   4  12  -3    2.86    0.25
   4  12  -3    3.14    0.33
   4  12  -3    3.68    0.27
   4  12  -3    2.45    0.39
   3 -12  -3   14.99    0.48
  -3 -12   3   15.32    0.58
   3 -12  -3   13.21    0.77
   3 -12  -3   15.19    0.66
  -3 -12   3   15.55    0.53
   3 -12  -3   15.03    0.54
   3 -12  -3   14.26    0.54
  -3  12   3   14.87    0.51
   3  12  -3   14.52    0.75
   3  12  -3   13.91    0.65
   3  12  -3   14.23    0.52
   3  12  -3   16.30    0.57
   2 -12  -3    0.41    0.15
   2 -12  -3    0.03    0.11
  -2 -12   3    0.42    0.14
   2 -12  -3    0.18    0.20
   2 -12  -3    0.40    0.13
   2 -12  -3    0.08    0.13
   2  12  -3    0.34    0.13
   2  12  -3    0.13    0.11
   2  12  -3    0.17    0.12
  -2  12   3    0.26    0.15
  -2  12   3    0.30    0.11
   1 -12  -3   31.64    1.15
   1 -12  -3   31.73    0.92
   1 -12  -3   31.22    0.68
  -1  12   3   31.94    0.78
  -1  12   3   31.76    0.87
  -1  12   3   30.77    0.85
   1  12  -3   31.48    0.95
   1  12  -3   30.33    0.87
   1  12  -3   32.20    0.84
   1  12  -3   30.68    0.95
  -1  12   3   30.92    0.67
   0 -12  -3   22.63    0.80
   0 -12   3   24.19    1.01
   0 -12   3   23.51    0.63
   0 -12  -3   23.85    0.82
   0 -12  -3   23.75    0.96
   0  12  -3   23.47    0.86
   0  12   3   21.94    0.74
   0  12  -3   23.51    0.60
   0  12   3   22.99    0.44
   0  12  -3   24.35    0.80
   0  12   3   22.59    0.44
   0  12   3   24.46    0.84
   0  12  -3   22.62    0.77
   1 -12   3    0.50    0.15
  -1 -12  -3    0.37    0.16
  -1 -12  -3    0.47    0.18
  -1 -12  -3    0.73    0.29
   1 -12   3    0.05    0.28
  -1  12  -3    0.46    0.24
   1  12   3   -0.02    0.20
   1  12   3    0.18    0.17
  -1  12  -3    0.35    0.17
   1  12   3    0.30    0.09
  -1  12  -3    0.44    0.17
  -2 -12  -3    9.19    0.48
   2 -12   3    9.30    0.48
   2 -12   3    9.63    0.79
  -2 -12  -3    9.49    0.61
  -2 -12  -3    9.25    0.70
   2  12   3    9.38    0.66
   2  12   3   10.16    0.59
   2  12   3    9.16    0.46
  -2  12  -3   10.12    0.60
  -2  12  -3   10.78    0.69
  -2  12  -3    9.50    0.47
   3 -12   3   18.59    1.12
   3 -12   3   16.91    0.76
  -3 -12  -3   17.58    0.89
  -3 -12  -3   17.02    0.69
  -3  12  -3   17.57    0.60
  -3  12  -3   16.01    0.88
   3  12   3   17.65    0.84
   3  12   3   17.33    0.76
  -3  12  -3   16.84    0.85
   3  12   3   17.63    0.93
   4 -12   3    1.92    0.56
   4 -12   3    2.54    0.43
  -4 -12  -3    2.12    0.34
   4 -12   3    1.78    0.36
  -4 -12  -3    2.07    0.40
   4  12   3    2.41    0.42
   4  12   3    2.00    0.36
   4  12   3    1.46    0.43
  -4  12  -3    2.26    0.44
  -4  12  -3    1.56    0.43
   5 -12   3    0.48    0.35
   5 -12   3    0.20    0.24
   5 -12   3    0.61    0.39
  -5 -12  -3    0.48    0.28
   5  12   3    0.42    0.42
  -5  12  -3    0.69    0.30
   5  12   3    0.22    0.25
  -5  12  -3    0.39    0.30
   6 -12   3    0.06    0.30
   6 -12   3   -0.36    0.32
  -6  12  -3    0.09    0.35
   6  12   3   -0.12    0.26
   6  12   3   -0.11    0.45
   7 -13  -3    0.11    0.27
   7 -13  -3    0.40    0.31
   7  13  -3    0.43    0.20
   7  13  -3    0.18    0.28
   7  13  -3    0.27    0.33
   6 -13  -3    4.73    0.73
   6 -13  -3    5.88    0.61
   6  13  -3    5.18    0.38
   6  13  -3    4.06    0.57
   6  13  -3    5.19    0.45
   5 -13  -3    1.30    0.33
   5 -13  -3    1.83    0.43
   5  13  -3    2.11    0.27
   5  13  -3    1.84    0.32
   5  13  -3    2.45    0.44
   4 -13  -3   11.62    0.67
   4 -13  -3   11.99    0.80
   4 -13  -3   11.58    0.39
  -4 -13   3   11.31    0.46
   4  13  -3   10.15    0.58
  -4  13   3   10.87    0.45
   4  13  -3   12.84    0.77
   4  13  -3   11.85    0.47
   4  13  -3   10.66    0.47
   3 -13  -3    1.34    0.24
   3 -13  -3    1.71    0.23
   3 -13  -3    1.51    0.18
  -3 -13   3    1.22    0.21
  -3 -13   3    1.27    0.20
   3 -13  -3    1.01    0.27
   3 -13  -3    1.22    0.21
   3  13  -3    1.43    0.28
   3  13  -3    1.51    0.22
   3  13  -3    1.35    0.26
   3  13  -3    1.41    0.22
  -3  13   3    1.73    0.22
  -2 -13   3   18.78    0.63
   2 -13  -3   20.38    0.58
   2 -13  -3   20.61    0.68
   2 -13  -3   17.99    0.67
   2 -13  -3   20.01    0.66
   2 -13  -3   20.88    0.92
   2  13  -3   20.09    0.66
   2  13  -3   19.77    0.78
   2  13  -3   19.71    0.69
  -2  13   3   19.26    0.63
   1 -13  -3   87.83    1.64
   1 -13  -3   86.79    2.22
   1 -13  -3   85.69    1.82
   1  13  -3   85.23    1.86
   1  13  -3   86.18    1.88
  -1  13   3   83.47    1.73
  -1  13   3   86.24    1.61
   1  13  -3   91.71    1.84
   1  13  -3   85.97    1.77
  -1  13   3   87.50    1.57
  -1  13   3   88.79    1.79
   0 -13  -3    1.57    0.25
   0 -13  -3    1.75    0.34
   0 -13   3    1.72    0.22
   0 -13   3    1.40    0.30
   0  13  -3    1.52    0.29
   0  13   3    1.61    0.27
   0  13   3    1.71    0.19
   0  13  -3    1.44    0.26
   0  13   3    1.47    0.12
   0  13   3    1.55    0.28
   0  13  -3    1.31    0.25
   0  13  -3    1.84    0.17
   1 -13   3   -0.15    0.27
  -1 -13  -3   -0.04    0.16
  -1 -13  -3    0.04    0.13
  -1 -13  -3    0.10    0.25
   1 -13   3    0.06    0.12
   1  13   3    0.17    0.17
  -1  13  -3    0.02    0.19
   1  13   3    0.00    0.07
  -1  13  -3    0.09    0.16
   1  13   3   -0.03    0.11
  -1  13  -3    0.01    0.12
   2 -13   3    9.78    0.50
   2 -13   3    8.43    0.78
  -2 -13  -3    9.40    0.59
  -2 -13  -3    9.02    0.70
  -2 -13  -3    9.73    0.51
   2  13   3    9.92    0.48
  -2  13  -3    9.49    0.63
   2  13   3   10.05    0.57
   2  13   3    9.04    0.62
  -2  13  -3    9.68    0.59
  -2  13  -3    9.44    0.47
  -3 -13  -3   27.77    0.90
   3 -13   3   28.57    1.03
  -3 -13  -3   27.77    1.12
   3 -13   3   28.80    1.39
  -3  13  -3   28.14    1.21
  -3  13  -3   28.28    0.81
   3  13   3   28.38    1.01
  -3  13  -3   30.91    1.15
   3  13   3   29.79    1.11
   3  13   3   28.75    1.25
   4 -13   3    0.95    0.47
  -4 -13  -3    1.38    0.40
   4 -13   3    1.52    0.33
   4  13   3    0.79    0.31
   4  13   3    1.47    0.31
   4  13   3    1.13    0.35
  -4  13  -3    1.23    0.33
  -4  13  -3    1.43    0.42
   5 -13   3    1.45    0.41
  -5 -13  -3    2.11    0.48
   5 -13   3    1.52    0.60
   5 -13   3    2.00    0.41
   5  13   3    1.35    0.35
   5  13   3    1.88    0.44
  -5  13  -3    2.44    0.50
   5  13   3    2.16    0.50
  -5  13  -3    1.85    0.48
   6 -13   3    0.98    0.64
   6  13   3    1.10    0.39
  -6  13  -3    1.69    0.49
   6  13   3    1.39    0.59
   7 -14  -3   -0.05    0.30
   7 -14  -3   -0.04    0.29
   7  14  -3    0.33    0.33
   7  14  -3    0.13    0.15
   7  14  -3   -0.13    0.26
   6 -14  -3    0.05    0.21
   6 -14  -3    0.19    0.22
   6  14  -3    0.06    0.26
   6  14  -3    0.18    0.21
   6  14  -3   -0.02    0.15
   5 -14  -3    0.16    0.22
   5 -14  -3    0.33    0.31
   5  14  -3   -0.04    0.22
   5  14  -3    0.24    0.19
   5  14  -3   -0.08    0.11
   4 -14  -3   -0.11    0.13
   4 -14  -3   -0.19    0.12
  -4  14   3   -0.14    0.10
   4  14  -3    0.20    0.11
   4  14  -3   -0.07    0.09
   4  14  -3    0.15    0.15
   4  14  -3    0.33    0.22
  -3 -14   3    2.66    0.26
   3 -14  -3    2.81    0.20
   3 -14  -3    3.13    0.40
   3 -14  -3    2.89    0.26
   3 -14  -3    2.62    0.27
   3 -14  -3    2.92    0.35
  -3 -14   3    3.04    0.28
   3  14  -3    2.22    0.34
  -3  14   3    2.98    0.27
   3  14  -3    3.21    0.28
   3  14  -3    2.88    0.36
   3  14  -3    2.72    0.26
   2 -14  -3    0.95    0.14
   2 -14  -3    1.18    0.21
   2 -14  -3    0.99    0.31
  -2 -14   3    0.95    0.18
   2 -14  -3    1.29    0.22
   2 -14  -3    1.01    0.21
   2  14  -3    1.44    0.24
   2  14  -3    1.31    0.22
   2  14  -3    1.05    0.23
  -2  14   3    1.50    0.22
  -1 -14   3    0.02    0.12
   1 -14  -3    0.01    0.14
   1 -14  -3    0.35    0.25
   1 -14  -3    0.12    0.09
  -1  14   3    0.14    0.14
   1  14  -3   -0.01    0.12
   1  14  -3    0.08    0.16
   1  14  -3   -0.15    0.10
  -1  14   3    0.28    0.14
  -1  14   3    0.04    0.07
   1  14  -3    0.06    0.12
  -1  14   3    0.07    0.09
   0 -14  -3   12.52    0.74
   0 -14  -3   14.51    0.66
   0 -14   3   14.81    0.82
   0 -14   3   14.34    0.53
   0  14   3   13.49    0.63
   0  14   3   14.54    0.62
   0  14   3   13.95    0.39
   0  14   3   13.30    0.45
   0  14  -3   12.77    0.65
   0  14  -3   14.37    0.62
   0  14  -3   14.51    0.49
   0  14  -3   12.89    0.59
   1 -14   3    0.94    0.36
  -1 -14  -3    1.20    0.35
   1 -14   3    1.36    0.23
  -1 -14  -3    0.98    0.22
  -1 -14  -3    0.89    0.23
   1  14   3    1.07    0.28
  -1  14  -3    1.13    0.27
   1  14   3    1.11    0.15
   1  14   3    1.09    0.25
   1  14   3    1.11    0.17
  -1  14  -3    1.07    0.21
  -1  14  -3    0.84    0.22
  -2 -14  -3   14.41    0.61
   2 -14   3   13.98    0.62
  -2 -14  -3   12.60    0.84
   2 -14   3   14.29    0.90
  -2 -14  -3   13.61    0.75
  -2  14  -3   15.11    0.62
   2  14   3   15.91    0.84
   2  14   3   15.01    0.73
  -2  14  -3   15.41    0.84
   2  14   3   14.05    0.59
  -2  14  -3   14.83    0.75
  -3 -14  -3   18.02    0.92
   3 -14   3   16.13    1.03
   3 -14   3   16.88    0.79
  -3 -14  -3   16.42    0.67
  -3  14  -3   18.24    0.99
   3  14   3   15.87    0.90
   3  14   3   17.31    0.77
  -3  14  -3   19.47    0.92
   3  14   3   16.72    0.84
  -3  14  -3   17.55    0.64
   4 -14   3    4.81    0.49
  -4 -14  -3    5.11    0.64
   4 -14   3    3.45    0.62
   4  14   3    3.07    0.54
  -4  14  -3    5.06    0.52
  -4  14  -3    4.83    0.66
   4  14   3    4.19    0.46
   4  14   3    3.75    0.51
   5 -14   3   11.53    0.81
  -5 -14  -3   11.05    0.86
   5 -14   3   10.34    1.13
  -5  14  -3   10.94    0.83
   5  14   3   10.36    0.97
   5  14   3    9.93    0.77
   5  14   3   12.24    0.83
  -5  14  -3   12.02    0.93
   6 -14   3   -1.04    0.48
   6  14   3   -0.24    0.32
  -6  14  -3    1.08    0.44
   6  14   3    0.74    0.34
   7 -15  -3    5.94    0.75
   7 -15  -3    4.07    0.67
   7  15  -3    5.66    0.45
   7  15  -3    4.95    0.69
   6 -15  -3    0.54    0.27
   6 -15  -3    0.63    0.39
   6  15  -3    0.56    0.25
   6  15  -3    0.60    0.33
   6  15  -3    0.21    0.18
   5 -15  -3    6.93    0.72
   5 -15  -3    6.47    0.59
   5  15  -3    6.56    0.62
   5  15  -3    6.95    0.43
   5  15  -3    5.74    0.49
   4 -15  -3    2.82    0.41
   4 -15  -3    2.05    0.40
   4  15  -3    2.37    0.25
   4  15  -3    2.86    0.42
   4  15  -3    2.10    0.34
   4  15  -3    2.31    0.22
   3 -15  -3    1.30    0.24
   3 -15  -3    1.37    0.13
   3 -15  -3    1.74    0.38
  -3 -15   3    1.53    0.22
   3 -15  -3    1.57    0.24
   3 -15  -3    1.67    0.28
  -3 -15   3    1.53    0.24
   3 -15  -3    1.48    0.12
   3  15  -3    1.31    0.22
   3  15  -3    1.67    0.23
   3  15  -3    1.16    0.26
  -3  15   3    1.28    0.21
   3  15  -3    1.35    0.27
   2 -15  -3    0.20    0.19
   2 -15  -3    0.22    0.15
  -2 -15   3    0.32    0.14
   2 -15  -3    0.13    0.16
   2 -15  -3    0.24    0.10
   2  15  -3    0.39    0.16
   2  15  -3    0.20    0.13
  -2  15   3    0.49    0.16
   2  15  -3    0.51    0.16
   1 -15  -3    3.48    0.49
   1 -15  -3    3.26    0.24
   1 -15  -3    3.07    0.36
  -1 -15   3    3.25    0.30
   1  15  -3    3.17    0.32
  -1  15   3    2.89    0.21
   1  15  -3    3.69    0.36
  -1  15   3    2.89    0.30
   1  15  -3    2.86    0.31
  -1  15   3    3.01    0.30
   0 -15   3    3.31    0.31
   0 -15  -3    3.60    0.41
   0 -15   3    2.70    0.45
   0 -15  -3    4.06    0.38
   0  15  -3    3.17    0.25
   0  15   3    2.82    0.34
   0  15   3    3.20    0.22
   0  15  -3    3.83    0.36
   0  15  -3    2.88    0.35
   0  15   3    3.40    0.37
   0  15  -3    3.19    0.34
   0  15   3    3.02    0.22
   1 -15   3   12.55    0.56
  -1 -15  -3   13.33    0.70
  -1 -15  -3   13.79    0.81
  -1 -15  -3   13.05    0.59
   1 -15   3   12.64    0.86
  -1  15  -3   14.30    0.62
   1  15   3   13.40    0.50
  -1  15  -3   12.97    0.70
   1  15   3   13.52    0.63
   1  15   3   13.06    0.70
  -1  15  -3   12.55    0.64
  -2 -15  -3    2.50    0.32
  -2 -15  -3    1.93    0.38
   2 -15   3    1.77    0.49
  -2 -15  -3    2.71    0.50
   2 -15   3    1.88    0.29
   2  15   3    2.13    0.35
  -2  15  -3    2.43    0.30
  -2  15  -3    2.30    0.44
   2  15   3    2.31    0.27
   2  15   3    2.10    0.36
  -2  15  -3    1.71    0.35
  -3 -15  -3   32.42    0.96
   3 -15   3   32.94    1.14
  -3 -15  -3   35.36    1.31
  -3 -15  -3   30.56    1.37
   3 -15   3   33.11    1.54
   3  15   3   31.76    1.09
  -3  15  -3   31.30    1.30
  -3  15  -3   32.91    1.23
   3  15   3   31.60    1.16
  -3  15  -3   31.08    0.91
   3  15   3   34.20    1.36
  -4 -15  -3    3.01    0.50
   4 -15   3    2.05    0.38
   4 -15   3    2.23    0.60
   4  15   3    2.92    0.42
  -4  15  -3    2.83    0.47
  -4  15  -3    3.29    0.58
   4  15   3    2.40    0.52
   4  15   3    2.97    0.49
  -5 -15  -3    4.32    0.64
   5 -15   3    2.52    0.61
   5 -15   3    2.58    0.47
   5  15   3    2.62    0.54
  -5  15  -3    2.82    0.52
   5  15   3    3.03    0.51
   5  15   3    4.05    0.57
  -5  15  -3    3.33    0.62
   6 -15   3   -0.87    0.52
   6  15   3    0.12    0.50
  -6  15  -3    0.52    0.40
   7 -16  -3    1.78    0.47
   7 -16  -3    1.84    0.58
   7  16  -3    2.31    0.36
   7  16  -3    1.75    0.47
   6 -16  -3    7.56    0.78
   6 -16  -3    8.36    0.80
   6  16  -3    7.43    0.57
   6  16  -3    8.22    0.79
   6  16  -3    8.04    0.50
   5 -16  -3    5.24    0.60
   5 -16  -3    5.14    0.61
   5  16  -3    5.59    0.62
   5  16  -3    5.74    0.47
   5  16  -3    6.21    0.42
   4 -16  -3    1.43    0.39
   4 -16  -3    1.75    0.35
   4  16  -3    1.33    0.33
   4  16  -3    1.94    0.28
   4  16  -3    1.62    0.32
   4  16  -3    1.38    0.20
   3 -16  -3   -0.12    0.18
  -3 -16   3   -0.10    0.14
  -3 -16   3    0.09    0.13
   3 -16  -3    0.03    0.04
   3 -16  -3   -0.03    0.12
   3 -16  -3   -0.07    0.18
   3  16  -3    0.11    0.14
   3  16  -3    0.00    0.10
   3  16  -3    0.12    0.19
  -3  16   3   -0.14    0.12
   3  16  -3    0.01    0.13
   2 -16  -3    2.89    0.47
  -2 -16   3    3.02    0.27
   2 -16  -3    3.03    0.20
   2 -16  -3    2.45    0.31
   2 -16  -3    3.90    0.35
   2  16  -3    3.21    0.34
   2  16  -3    3.28    0.31
  -2  16   3    2.81    0.29
   2  16  -3    3.18    0.31
   1 -16  -3    8.52    0.68
  -1 -16   3    8.92    0.48
   1 -16  -3    8.27    0.51
   1  16  -3    8.62    0.53
  -1  16   3    8.89    0.37
   1  16  -3    8.29    0.50
  -1  16   3    8.84    0.48
   1  16  -3    9.30    0.50
  -1  16   3    8.46    0.45
   0 -16   3    4.80    0.51
   0 -16  -3    5.12    0.43
   0 -16   3    4.93    0.38
   0 -16  -3    4.20    0.46
   0  16  -3    5.57    0.43
   0  16  -3    5.30    0.42
   0  16   3    5.15    0.46
   0  16  -3    4.83    0.44
   0  16   3    5.27    0.29
   0  16   3    5.47    0.40
   0  16   3    5.13    0.27
  -1 -16  -3    1.56    0.32
  -1 -16  -3    1.26    0.24
   1 -16   3    1.21    0.42
   1 -16   3    1.09    0.26
  -1 -16  -3    1.47    0.41
  -1  16  -3    1.40    0.35
  -1  16  -3    1.26    0.25
  -1  16  -3    1.45    0.31
   1  16   3    1.60    0.22
   1  16   3    1.59    0.31
   1  16   3    0.86    0.28
  -2 -16  -3    2.96    0.49
   2 -16   3    1.83    0.50
   2 -16   3    2.43    0.34
  -2 -16  -3    3.08    0.45
  -2 -16  -3    3.23    0.31
  -2  16  -3    3.55    0.48
  -2  16  -3    2.97    0.34
   2  16   3    2.41    0.37
  -2  16  -3    2.75    0.45
   2  16   3    2.58    0.30
   2  16   3    2.59    0.43
  -3 -16  -3    1.82    0.28
  -3 -16  -3    2.09    0.48
   3 -16   3    1.95    0.56
  -3 -16  -3    1.91    0.39
   3 -16   3    1.87    0.34
  -3  16  -3    1.60    0.26
   3  16   3    1.10    0.34
  -3  16  -3    1.77    0.46
   3  16   3    1.83    0.31
  -3  16  -3    1.38    0.37
   3  16   3    1.90    0.36
   4 -16   3    0.05    0.22
  -4 -16  -3    0.16    0.27
   4 -16   3   -0.61    0.39
   4  16   3    0.33    0.21
   4  16   3    0.20    0.26
   4  16   3   -0.10    0.23
  -4  16  -3   -0.05    0.33
  -4  16  -3   -0.06    0.23
   5 -16   3    0.94    0.49
   5 -16   3    1.06    0.42
  -5 -16  -3    1.31    0.39
  -5  16  -3    0.86    0.33
   5  16   3    0.79    0.46
  -5  16  -3    0.93    0.38
   5  16   3    1.37    0.37
   5  16   3    0.99    0.36
   6 -16   3   -1.06    0.52
   6  16   3    0.45    0.50
  -6  16  -3    1.03    0.49
   7 -17  -3    0.17    0.36
   7 -17  -3    0.27    0.30
   7  17  -3    0.27    0.26
   7  17  -3    0.11    0.18
   6 -17  -3   16.83    1.09
   6 -17  -3   16.09    1.16
   6  17  -3   13.84    0.67
   6  17  -3   16.59    0.83
   6  17  -3   14.66    0.98
   5 -17  -3    1.11    0.34
   5 -17  -3    0.97    0.40
   5  17  -3    1.10    0.30
   5  17  -3    0.68    0.22
   5  17  -3    1.02    0.31
   4 -17  -3    0.06    0.27
   4 -17  -3   -0.19    0.19
   4  17  -3   -0.17    0.10
   4  17  -3    0.20    0.17
   4  17  -3    0.12    0.15
   3 -17  -3    2.60    0.46
   3 -17  -3    2.42    0.34
   3 -17  -3    2.60    0.40
  -3 -17   3    3.27    0.33
  -3 -17   3    2.74    0.28
   3  17  -3    2.70    0.27
   3  17  -3    2.70    0.38
   3  17  -3    2.68    0.33
   3  17  -3    2.14    0.37
  -3  17   3    2.68    0.29
   2 -17  -3    2.32    0.46
   2 -17  -3    1.83    0.30
   2 -17  -3    2.13    0.30
   2 -17  -3    1.90    0.17
  -2 -17   3    2.08    0.25
   2  17  -3    2.01    0.32
  -2  17   3    1.82    0.27
   2  17  -3    2.01    0.29
   2  17  -3    2.35    0.31
  -1 -17   3    0.66    0.21
   1 -17  -3    1.05    0.37
   1 -17  -3    0.58    0.21
  -1  17   3    0.58    0.13
   1  17  -3    0.62    0.20
  -1  17   3    0.65    0.21
  -1  17   3    0.12    0.16
   1  17  -3    0.92    0.24
   1  17  -3    0.52    0.21
   0 -17   3    3.74    0.38
   0 -17   3    3.29    0.50
   0 -17  -3    3.73    0.39
   0 -17  -3    3.34    0.50
   0  17  -3    3.78    0.38
   0  17   3    3.94    0.29
   0  17   3    3.89    0.23
   0  17   3    3.58    0.34
   0  17  -3    3.57    0.34
   0  17  -3    4.50    0.44
   0  17   3    3.62    0.39
  -1 -17  -3    0.23    0.18
   1 -17   3    0.08    0.34
   1 -17   3   -0.05    0.20
  -1 -17  -3    0.56    0.36
  -1 -17  -3    0.06    0.19
  -1  17  -3    0.37    0.17
   1  17   3    0.15    0.23
   1  17   3    0.11    0.17
  -1  17  -3    0.17    0.25
   1  17   3    0.12    0.16
  -1  17  -3    0.15    0.20
  -2 -17  -3   -0.15    0.15
   2 -17   3    0.07    0.39
  -2 -17  -3    0.02    0.15
  -2 -17  -3    0.18    0.32
   2 -17   3    0.06    0.19
  -2  17  -3   -0.03    0.22
   2  17   3    0.29    0.22
   2  17   3    0.01    0.12
  -2  17  -3   -0.42    0.24
  -2  17  -3   -0.09    0.14
   2  17   3    0.02    0.21
  -3 -17  -3   13.60    0.80
   3 -17   3   12.80    0.71
  -3 -17  -3   11.82    0.56
  -3 -17  -3   12.45    0.94
   3 -17   3   12.80    0.97
  -3  17  -3   12.56    0.58
   3  17   3   11.49    0.74
  -3  17  -3   12.93    0.79
   3  17   3   11.86    0.85
  -3  17  -3   11.41    0.84
   3  17   3   12.71    0.68
  -4 -17  -3    0.14    0.28
   4 -17   3    0.54    0.39
   4 -17   3    0.89    0.31
   4  17   3   -0.02    0.34
   4  17   3    0.65    0.31
  -4  17  -3    0.17    0.27
  -4  17  -3    0.58    0.33
   4  17   3    0.44    0.22
  -5 -17  -3   -0.08    0.22
   5 -17   3   -0.51    0.48
  -5  17  -3   -0.36    0.32
   5  17   3    0.19    0.23
  -5  17  -3    0.00    0.31
   5  17   3   -0.44    0.35
   7 -18  -3    0.81    0.45
   7 -18  -3    1.00    0.47
   7  18  -3    1.06    0.29
   7  18  -3    0.75    0.33
   6 -18  -3    5.69    0.84
   6 -18  -3    7.00    0.77
   6  18  -3    4.99    0.67
   6  18  -3    6.06    0.48
   6  18  -3    6.22    0.55
   5 -18  -3    0.92    0.40
   5 -18  -3    0.82    0.34
   5  18  -3    0.52    0.24
   5  18  -3    0.97    0.25
   5  18  -3    0.53    0.30
   4 -18  -3    1.98    0.45
   4 -18  -3    1.70    0.38
   4  18  -3    1.81    0.30
   4  18  -3    1.94    0.40
   4  18  -3    2.60    0.40
  -3 -18   3    8.17    0.43
  -3 -18   3    8.35    0.49
   3 -18  -3    9.38    0.76
   3 -18  -3    8.62    0.63
   3 -18  -3    8.80    0.53
   3  18  -3    9.57    0.59
  -3  18   3    8.65    0.49
   3  18  -3    8.43    0.65
   3  18  -3    7.90    0.42
   3  18  -3    8.66    0.50
   2 -18  -3    0.60    0.23
   2 -18  -3    1.08    0.33
   2 -18  -3    1.46    0.28
  -2 -18   3    1.07    0.21
  -2  18   3    0.95    0.23
   2  18  -3    0.95    0.22
   2  18  -3    1.19    0.27
   2  18  -3    1.31    0.26
   1 -18  -3   11.05    0.82
   1 -18  -3   11.74    0.63
  -1 -18   3   11.32    0.59
   1  18  -3    9.87    0.60
   1  18  -3   10.24    0.56
   1  18  -3   10.62    0.58
  -1  18   3   11.10    0.46
  -1  18   3   10.83    0.56
  -1  18   3   10.63    0.52
   0 -18   3    9.94    0.54
   0 -18   3    9.25    0.70
   0 -18  -3    8.44    0.69
   0 -18  -3    8.63    0.57
   0  18   3    9.25    0.43
   0  18   3    8.35    0.51
   0  18  -3    9.81    0.55
   0  18   3    9.94    0.57
   0  18  -3    9.71    0.57
   0  18   3    8.99    0.34
   0  18  -3    9.25    0.60
  -1 -18  -3    2.17    0.50
   1 -18   3    1.12    0.43
  -1 -18  -3    1.76    0.30
   1 -18   3    1.36    0.28
  -1 -18  -3    2.58    0.41
  -1  18  -3    2.14    0.36
   1  18   3    2.28    0.37
   1  18   3    1.72    0.35
  -1  18  -3    1.56    0.29
   1  18   3    1.38    0.29
  -1  18  -3    1.51    0.33
   1  18   3    1.75    0.17
  -2 -18  -3    1.70    0.35
   2 -18   3    2.29    0.49
   2 -18   3    2.69    0.38
  -2 -18  -3    2.02    0.30
  -2 -18  -3    2.16    0.45
  -2  18  -3    2.29    0.33
   2  18   3    1.57    0.38
  -2  18  -3    1.69    0.38
   2  18   3    1.67    0.37
  -2  18  -3    1.72    0.35
   2  18   3    2.51    0.29
  -3 -18  -3   12.35    0.95
   3 -18   3   11.26    0.94
   3 -18   3   11.97    0.70
  -3 -18  -3   12.45    0.78
   3  18   3   11.99    0.85
   3  18   3   12.07    0.65
  -3  18  -3    9.47    0.74
  -3  18  -3   10.03    0.69
   3  18   3   11.79    0.75
  -3  18  -3   11.08    0.55
   4 -18   3    0.39    0.25
  -4 -18  -3    0.55    0.38
   4 -18   3   -0.42    0.32
   4  18   3    0.31    0.38
   4  18   3    1.01    0.37
   4  18   3    0.17    0.22
  -4  18  -3    0.40    0.29
  -4  18  -3    0.32    0.24
   5 -18   3    3.64    0.82
  -5 -18  -3    4.61    0.66
   5  18   3    4.23    0.60
  -5  18  -3    4.42    0.66
  -5  18  -3    4.83    0.74
   5  18   3    2.91    0.65
   7 -19  -3    1.00    0.48
   7 -19  -3    2.42    0.61
   7  19  -3    1.66    0.34
   7  19  -3    2.10    0.52
   6 -19  -3    3.71    0.63
   6 -19  -3    3.72    0.67
   6  19  -3    3.76    0.41
   6  19  -3    3.07    0.57
   6  19  -3    3.77    0.51
   5 -19  -3   18.13    1.07
   5 -19  -3   18.31    1.15
   5  19  -3   18.20    1.09
   5  19  -3   17.40    0.88
   5  19  -3   19.17    0.80
   4 -19  -3   -0.13    0.24
   4 -19  -3   -0.01    0.27
   4  19  -3    0.07    0.22
   4  19  -3    0.15    0.16
   4  19  -3   -0.19    0.13
  -3 -19   3   38.75    1.14
   3 -19  -3   38.03    1.53
   3 -19  -3   40.46    1.33
   3 -19  -3   36.19    1.15
  -3 -19   3   37.58    0.97
  -3  19   3   39.15    1.11
   3  19  -3   37.80    1.26
   3  19  -3   37.39    1.12
   3  19  -3   38.79    1.41
   3  19  -3   37.05    0.99
  -2 -19   3   14.35    0.56
   2 -19  -3   14.39    0.67
   2 -19  -3   13.64    0.91
   2 -19  -3   14.02    0.67
   2  19  -3   14.84    0.63
  -2  19   3   14.15    0.65
   2  19  -3   13.48    0.73
   2  19  -3   13.19    0.64
   1 -19  -3   -0.05    0.12
  -1 -19   3    0.16    0.20
   1 -19  -3    0.60    0.37
  -1  19   3    0.14    0.14
   1  19  -3    0.32    0.20
   1  19  -3    0.36    0.17
   1  19  -3    0.09    0.18
  -1  19   3    0.10    0.18
   0 -19   3    1.10    0.28
   0 -19  -3    0.99    0.25
   0 -19   3    1.12    0.33
   0 -19  -3    0.84    0.30
   0  19  -3    1.33    0.27
   0  19  -3    1.40    0.29
   0  19   3    1.20    0.28
   0  19   3    0.88    0.25
   0  19   3    0.86    0.28
   0  19  -3    1.09    0.31
   0  19   3    1.49    0.26
  -1 -19  -3    0.18    0.23
  -1 -19  -3    0.00    0.33
  -1 -19  -3    0.13    0.16
   1 -19   3   -0.27    0.34
   1 -19   3    0.00    0.22
   1  19   3   -0.06    0.08
  -1  19  -3    0.15    0.21
  -1  19  -3   -0.10    0.24
   1  19   3    0.41    0.22
   1  19   3   -0.13    0.18
   1  19   3    0.21    0.25
  -1  19  -3   -0.16    0.15
  -2 -19  -3    6.64    0.43
  -2 -19  -3    6.91    0.57
  -2 -19  -3    6.21    0.72
   2 -19   3    6.17    0.71
   2 -19   3    5.92    0.51
  -2  19  -3    6.49    0.59
   2  19   3    6.33    0.55
   2  19   3    5.51    0.53
   2  19   3    6.01    0.61
  -2  19  -3    6.01    0.45
  -2  19  -3    6.11    0.55
  -3 -19  -3    0.56    0.31
  -3 -19  -3    0.54    0.27
   3 -19   3    0.36    0.24
   3 -19   3    0.19    0.45
  -3  19  -3    0.47    0.24
   3  19   3    0.77    0.31
  -3  19  -3    0.52    0.23
   3  19   3    0.51    0.22
   3  19   3    0.60    0.34
  -3  19  -3    0.35    0.27
   4 -19   3   -0.42    0.43
   4 -19   3    0.17    0.26
  -4 -19  -3    1.00    0.40
  -4  19  -3    0.06    0.20
   4  19   3   -0.01    0.27
   4  19   3   -0.39    0.30
  -4  19  -3    0.44    0.28
   5 -19   3   -0.58    0.47
  -5 -19  -3    0.42    0.32
  -5  19  -3   -0.02    0.28
   5  19   3    0.14    0.40
   5  19   3    0.31    0.30
  -5  19  -3   -0.12    0.23
   7 -20  -3    3.10    0.74
   7 -20  -3    2.68    0.65
   7  20  -3    1.93    0.37
   7  20  -3    2.42    0.58
   6 -20  -3    9.60    0.97
   6 -20  -3    8.43    0.88
   6  20  -3    8.15    0.65
   6  20  -3    7.84    0.56
   6  20  -3    8.46    0.79
   5 -20  -3    0.37    0.35
   5 -20  -3    0.10    0.31
   5  20  -3    0.38    0.22
   5  20  -3   -0.06    0.23
   5  20  -3    0.45    0.25
   4 -20  -3    5.21    0.62
   4 -20  -3    4.80    0.59
   4  20  -3    5.68    0.44
   4  20  -3    5.00    0.53
   4  20  -3    5.57    0.53
   3 -20  -3   22.74    0.99
   3 -20  -3   23.57    1.24
  -3 -20   3   24.56    0.75
   3 -20  -3   22.86    0.92
  -3 -20   3   21.60    0.85
   3  20  -3   21.56    0.96
   3  20  -3   24.50    1.10
   3  20  -3   22.74    0.87
   3  20  -3   23.93    0.76
  -3  20   3   23.07    0.85
   2 -20  -3   20.12    0.82
   2 -20  -3   17.42    0.79
  -2 -20   3   19.71    0.66
   2 -20  -3   20.01    1.13
   2  20  -3   20.49    0.92
   2  20  -3   19.82    0.76
  -2  20   3   20.89    0.81
   2  20  -3   19.73    0.80
   2  20  -3   21.12    0.92
   1 -20  -3    0.07    0.19
   1 -20  -3    0.07    0.25
  -1 -20   3   -0.24    0.19
   1  20  -3    0.10    0.19
   1  20  -3    0.16    0.20
  -1  20   3   -0.16    0.17
  -1  20   3    0.06    0.18
   1  20  -3   -0.16    0.15
   0 -20   3   18.51    1.06
   0 -20  -3   17.41    0.84
   0 -20  -3   16.98    1.01
   0 -20   3   16.50    0.77
   0  20  -3   17.38    0.81
   0  20   3   17.62    0.84
   0  20   3   18.11    0.81
   0  20   3   16.65    0.75
   0  20  -3   16.64    0.78
   0  20  -3   18.22    0.85
   1 -20   3   16.90    0.77
   1 -20   3   17.40    1.09
  -1 -20  -3   17.60    0.86
  -1 -20  -3   18.18    1.10
  -1 -20  -3   17.88    0.74
  -1  20  -3   15.35    0.78
   1  20   3   16.37    0.45
   1  20   3   17.28    0.85
  -1  20  -3   17.20    0.87
   1  20   3   15.73    0.77
   1  20   3   17.75    0.85
  -1  20  -3   16.27    0.76
  -2 -20  -3    2.21    0.40
  -2 -20  -3    3.14    0.59
   2 -20   3    2.15    0.51
   2 -20   3    2.58    0.40
  -2 -20  -3    3.18    0.34
  -2  20  -3    2.19    0.39
  -2  20  -3    2.00    0.47
   2  20   3    2.95    0.44
   2  20   3    2.72    0.45
   2  20   3    2.78    0.40
  -2  20  -3    2.58    0.36
  -3 -20  -3    1.05    0.42
   3 -20   3    1.51    0.55
   3 -20   3    1.07    0.33
  -3 -20  -3    1.13    0.35
  -3  20  -3    1.15    0.36
   3  20   3    0.94    0.33
  -3  20  -3    1.37    0.27
   3  20   3    1.38    0.29
  -3  20  -3    1.66    0.42
   3  20   3    1.41    0.35
   4 -20   3    3.17    0.73
  -4 -20  -3    3.70    0.60
  -4  20  -3    3.88    0.59
  -4  20  -3    3.78    0.62
   4  20   3    3.32    0.55
   4  20   3    4.07    0.60
  -5 -20  -3    0.38    0.39
   5 -20   3    0.08    0.43
  -5  20  -3    0.81    0.37
   5  20   3    0.36    0.33
   5  20   3    0.14    0.32
  -5  20  -3    0.18    0.30
   6 -21  -3    3.20    0.65
   6 -21  -3    2.84    0.61
   6  21  -3    3.80    0.54
   6  21  -3    3.63    0.46
   6  21  -3    3.04    0.56
   5 -21  -3    9.77    0.86
   5 -21  -3    9.51    0.86
   5  21  -3   10.11    0.68
   5  21  -3    7.70    0.77
   5  21  -3    8.65    0.56
   4 -21  -3   11.57    0.82
   4 -21  -3   12.38    0.97
   4  21  -3   12.72    0.86
   4  21  -3   10.55    0.69
   4  21  -3   12.10    0.64
  -3 -21   3    4.75    0.34
  -3 -21   3    5.47    0.45
   3 -21  -3    4.65    0.45
   3 -21  -3    4.19    0.62
   3 -21  -3    3.17    0.47
   3  21  -3    4.91    0.36
  -3  21   3    5.15    0.43
   3  21  -3    5.47    0.49
   3  21  -3    4.73    0.43
   3  21  -3    5.03    0.54
   2 -21  -3   21.91    1.21
   2 -21  -3   22.96    0.94
   2 -21  -3   24.27    0.92
  -2 -21   3   23.26    0.71
  -2 -21   3   22.05    0.98
   2  21  -3   22.25    1.01
  -2  21   3   24.19    0.90
   2  21  -3   22.23    0.95
   2  21  -3   22.44    0.90
   2  21  -3   23.15    0.84
   1 -21  -3    7.67    0.71
  -1 -21   3    7.87    0.55
   1 -21  -3    7.49    0.57
  -1  21   3    7.30    0.49
   1  21  -3    7.37    0.52
  -1  21   3    7.47    0.47
   1  21  -3    8.08    0.57
   1  21  -3    7.54    0.54
   0 -21   3   39.90    1.56
   0 -21   3   39.45    1.27
   0 -21  -3   40.25    1.34
   0 -21  -3   40.14    1.59
   0  21   3   39.85    1.28
   0  21   3   39.29    1.25
   0  21  -3   38.93    1.29
   0  21  -3   40.10    1.28
   0  21   3   40.85    1.22
   0  21  -3   39.10    1.28
  -1 -21  -3   10.50    0.68
   1 -21   3   11.62    0.94
  -1 -21  -3    9.71    0.88
   1 -21   3   10.19    0.64
  -1 -21  -3   10.57    0.59
  -1  21  -3   12.48    0.78
   1  21   3   10.22    0.65
   1  21   3   10.14    0.68
   1  21   3   10.25    0.63
  -1  21  -3   10.75    0.61
  -1  21  -3   10.53    0.68
  -2 -21  -3    0.54    0.30
  -2 -21  -3    0.70    0.22
   2 -21   3    0.49    0.27
   2 -21   3    0.85    0.45
  -2 -21  -3    0.28    0.30
  -2  21  -3    0.73    0.36
   2  21   3    0.56    0.29
   2  21   3    0.41    0.21
  -2  21  -3    1.00    0.27
   2  21   3    0.53    0.31
  -2  21  -3    0.73    0.27
   3 -21   3   -0.09    0.32
  -3 -21  -3    0.36    0.34
   3 -21   3    0.16    0.25
  -3 -21  -3    0.39    0.32
   3  21   3    0.03    0.24
  -3  21  -3    0.27    0.26
  -3  21  -3    0.23    0.21
  -3  21  -3    0.69    0.33
   3  21   3    0.37    0.24
  -4 -21  -3    4.18    0.65
   4 -21   3    4.24    0.75
   4  21   3    4.29    0.62
  -4  21  -3    4.42    0.71
  -4  21  -3    4.55    0.64
   4  21   3    5.01    0.66
  -5 -21  -3   -0.53    0.28
   5 -21   3   -0.09    0.46
   5  21   3   -0.31    0.28
   5  21   3    0.27    0.35
  -5  21  -3    0.25    0.25
  -5  21  -3    0.12    0.38
   6 -22  -3    1.07    0.49
   6 -22  -3    0.62    0.37
   6  22  -3    1.29    0.31
   6  22  -3    0.83    0.28
   6  22  -3    0.61    0.35
   5 -22  -3    0.08    0.33
   5 -22  -3   -0.23    0.31
   5  22  -3   -0.03    0.22
   5  22  -3    0.06    0.22
   5  22  -3   -0.16    0.26
   4 -22  -3    1.03    0.43
   4 -22  -3    1.64    0.46
   4  22  -3    2.01    0.43
   4  22  -3    1.42    0.31
   4  22  -3    1.58    0.37
  -3 -22   3    0.96    0.20
   3 -22  -3    0.23    0.22
   3 -22  -3    0.82    0.43
   3 -22  -3    0.84    0.31
  -3 -22   3    0.93    0.28
   3  22  -3    0.87    0.31
   3  22  -3    1.20    0.34
   3  22  -3    0.69    0.24
  -3  22   3    0.67    0.25
  -2 -22   3   37.67    0.95
   2 -22  -3   39.42    1.23
  -2 -22   3   36.78    1.33
   2 -22  -3   36.62    1.25
   2 -22  -3   36.72    1.57
   2  22  -3   39.89    1.38
   2  22  -3   38.66    1.23
   2  22  -3   38.16    1.32
  -2  22   3   36.53    1.17
   2  22  -3   37.68    1.13
   1 -22  -3    9.60    0.64
  -1 -22   3    9.36    0.64
   1 -22  -3   10.63    0.90
   1  22  -3   10.21    0.62
   1  22  -3    9.09    0.63
  -1  22   3   10.47    0.65
  -1  22   3    9.65    0.60
   1  22  -3   10.03    0.60
  -1  22   3    9.51    0.52
   0 -22   3   25.57    1.03
   0 -22   3   24.23    1.27
   0 -22  -3   26.81    1.33
   0 -22  -3   25.57    1.08
   0  22  -3   25.33    1.04
   0  22   3   26.82    1.08
   0  22  -3   24.57    0.99
   0  22   3   27.35    1.04
   0  22  -3   23.66    0.97
   0  22   3   27.15    0.99
   1 -22   3    1.46    0.32
  -1 -22  -3    1.04    0.48
  -1 -22  -3    0.41    0.30
   1 -22   3    1.29    0.47
  -1 -22  -3    1.06    0.25
  -1  22  -3    1.13    0.29
   1  22   3    0.96    0.33
   1  22   3    1.25    0.34
  -1  22  -3    1.77    0.37
   1  22   3    1.18    0.34
  -1  22  -3    0.65    0.31
  -2 -22  -3    1.77    0.41
   2 -22   3    1.50    0.38
  -2 -22  -3    1.34    0.27
   2 -22   3    1.09    0.52
  -2 -22  -3    1.34    0.41
   2  22   3    1.97    0.40
  -2  22  -3    1.48    0.33
   2  22   3    1.41    0.33
   2  22   3    0.95    0.33
  -2  22  -3    1.27    0.36
  -2  22  -3    1.56    0.38
   3 -22   3    1.56    0.48
  -3 -22  -3    1.84    0.52
   3 -22   3    1.96    0.40
  -3 -22  -3    1.97    0.47
   3  22   3    2.45    0.44
  -3  22  -3    2.69    0.37
   3  22   3    2.15    0.44
   3  22   3    1.28    0.40
  -3  22  -3    1.60    0.49
  -3  22  -3    2.16    0.43
   4 -22   3    0.06    0.40
  -4 -22  -3    1.04    0.39
  -4  22  -3    1.50    0.42
   4  22   3    0.75    0.36
  -4  22  -3    0.62    0.42
   4  22   3    0.85    0.32
  -5 -22  -3   -0.15    0.35
   5 -22   3   -1.41    0.47
  -5  22  -3    0.41    0.45
   5  22   3    0.01    0.31
   5  22   3   -0.04    0.29
  -5  22  -3    0.27    0.32
   6 -23  -3   -0.02    0.34
   6 -23  -3   -0.46    0.34
   6  23  -3   -0.25    0.26
   6  23  -3    0.10    0.21
   6  23  -3    0.06    0.26
   5 -23  -3    1.02    0.41
   5 -23  -3    1.35    0.53
   5  23  -3    1.38    0.32
   5  23  -3    1.04    0.35
   5  23  -3    0.74    0.31
   4 -23  -3    0.81    0.42
   4 -23  -3   -0.04    0.29
   4  23  -3    0.93    0.33
   4  23  -3    0.66    0.30
   4  23  -3    0.77    0.25
   3 -23  -3    0.84    0.28
   3 -23  -3    0.35    0.31
   3 -23  -3    0.74    0.43
   3  23  -3    0.63    0.26
  -3  23   3    0.82    0.27
   3  23  -3    0.31    0.22
   3  23  -3    1.25    0.30
   2 -23  -3    0.42    0.33
  -2 -23   3    0.55    0.18
   2 -23  -3    0.89    0.28
  -2 -23   3    0.58    0.29
   2 -23  -3    1.35    0.33
   2  23  -3    1.37    0.27
   2  23  -3    0.44    0.23
  -2  23   3    1.12    0.29
   2  23  -3    0.57    0.25
   2  23  -3    0.89    0.28
  -1 -23   3    8.15    0.60
   1 -23  -3    8.38    0.83
   1 -23  -3    8.31    0.59
  -1  23   3    8.02    0.49
   1  23  -3    8.55    0.58
   1  23  -3    7.90    0.58
   1  23  -3    7.97    0.58
  -1  23   3    9.07    0.67
  -1  23   3    9.49    0.61
   0 -23   3    4.06    0.61
   0 -23  -3    3.94    0.60
   0 -23  -3    3.80    0.50
   0 -23   3    3.36    0.47
   0  23  -3    4.57    0.50
   0  23  -3    5.50    0.52
   0  23   3    4.15    0.51
   0  23  -3    4.98    0.50
   0  23   3    4.50    0.44
   0  23   3    4.27    0.47
  -1 -23  -3   12.31    0.77
   1 -23   3   15.19    0.79
  -1 -23  -3   12.07    1.00
   1 -23   3   11.80    0.97
  -1 -23  -3   13.20    0.67
  -1  23  -3   12.55    0.74
  -1  23  -3   11.37    0.68
   1  23   3   11.38    0.70
  -1  23  -3   12.15    0.80
   1  23   3   13.31    0.80
   1  23   3   13.39    0.81
   2 -23   3    2.38    0.60
  -2 -23  -3    2.34    0.56
   2 -23   3    2.97    0.48
  -2 -23  -3    3.08    0.49
   2  23   3    2.98    0.48
  -2  23  -3    3.28    0.44
   2  23   3    2.32    0.45
  -2  23  -3    3.07    0.49
   2  23   3    2.81    0.47
  -2  23  -3    3.12    0.55
   3 -23   3    1.35    0.48
  -3 -23  -3    2.32    0.60
  -3 -23  -3    2.67    0.54
  -3  23  -3    1.85    0.44
   3  23   3    3.23    0.53
  -3  23  -3    2.58    0.55
   3  23   3    2.30    0.50
  -3  23  -3    1.93    0.33
   3  23   3    2.14    0.44
  -4 -23  -3    0.14    0.34
   4 -23   3    0.43    0.55
  -4  23  -3   -0.05    0.31
  -4  23  -3    0.12    0.37
   4  23   3   -0.35    0.25
   4  23   3    0.34    0.32
  -5 -23  -3    0.63    0.42
   5 -23   3   -0.39    0.63
  -5  23  -3    0.34    0.29
   5  23   3   -0.29    0.44
   5  23   3    1.08    0.38
  -5  23  -3    0.16    0.44
   6 -24  -3   -0.16    0.41
   6 -24  -3    0.48    0.45
   6  24  -3    0.15    0.33
   6  24  -3   -0.32    0.23
   6  24  -3    0.42    0.28
   5 -24  -3    0.23    0.41
   5 -24  -3   -0.36    0.34
   5  24  -3    0.22    0.32
   5  24  -3    0.54    0.29
   5  24  -3    0.41    0.24
   4 -24  -3   -0.61    0.26
   4 -24  -3   -0.07    0.26
   4  24  -3   -0.16    0.15
   4  24  -3   -0.12    0.16
   4  24  -3    0.32    0.21
   3 -24  -3   -0.12    0.28
   3 -24  -3    0.28    0.25
   3 -24  -3   -0.17    0.23
   3  24  -3    0.03    0.20
   3  24  -3   -0.20    0.21
   3  24  -3    0.08    0.22
  -2 -24   3    0.17    0.14
   2 -24  -3   -0.05    0.26
   2 -24  -3    0.24    0.21
   2 -24  -3    0.04    0.21
  -2 -24   3   -0.11    0.20
   2  24  -3    0.02    0.21
   2  24  -3   -0.12    0.11
   2  24  -3   -0.14    0.20
  -2  24   3    0.03    0.19
   2  24  -3   -0.13    0.18
   1 -24  -3    5.05    0.73
   1 -24  -3    6.09    0.52
  -1 -24   3    5.52    0.53
  -1  24   3    5.24    0.56
   1  24  -3    5.03    0.53
   1  24  -3    4.91    0.47
   1  24  -3    5.38    0.51
  -1  24   3    5.68    0.50
   0 -24   3    0.05    0.23
   0 -24   3   -0.71    0.26
   0 -24  -3    0.18    0.34
   0 -24  -3    0.00    0.25
   0  24  -3   -0.08    0.20
   0  24  -3    0.10    0.22
   0  24  -3   -0.02    0.14
   0  24   3    0.05    0.21
   0  24   3   -0.33    0.25
   0  24   3   -0.31    0.21
  -1 -24  -3    0.95    0.49
  -1 -24  -3    0.78    0.26
  -1 -24  -3    0.66    0.31
   1 -24   3    1.13    0.38
   1 -24   3    1.38    0.33
  -1  24  -3    1.19    0.36
  -1  24  -3    0.94    0.36
   1  24   3    1.19    0.36
   1  24   3    0.73    0.29
   1  24   3    0.61    0.28
  -1  24  -3    1.40    0.33
   2 -24   3   -0.06    0.42
  -2 -24  -3   -0.44    0.31
   2 -24   3   -0.15    0.29
  -2 -24  -3   -0.02    0.26
  -2  24  -3    0.10    0.18
   2  24   3    0.14    0.26
  -2  24  -3    0.25    0.33
   2  24   3   -0.01    0.27
  -2  24  -3   -0.03    0.20
   2  24   3    0.31    0.31
  -3 -24  -3   -0.02    0.24
  -3 -24  -3   -0.29    0.30
   3 -24   3    0.51    0.51
   3  24   3   -0.06    0.18
  -3  24  -3    0.16    0.26
  -3  24  -3   -0.30    0.25
   3  24   3   -0.02    0.30
  -3  24  -3   -0.03    0.35
   3  24   3    0.25    0.22
   4 -24   3   -1.09    0.43
  -4 -24  -3    0.26    0.33
  -4  24  -3    0.07    0.24
  -4  24  -3    0.50    0.41
   4  24   3   -0.30    0.23
   4  24   3   -0.05    0.28
   6 -25  -3    0.25    0.44
   6 -25  -3   -0.26    0.43
   6  25  -3    0.33    0.31
   6  25  -3    0.54    0.40
   6  25  -3    0.30    0.24
   5 -25  -3    0.24    0.42
   5 -25  -3    1.67    0.52
   5  25  -3    2.16    0.46
   5  25  -3    3.29    0.55
   5  25  -3    1.77    0.39
   4 -25  -3    0.73    0.46
   4 -25  -3    0.32    0.35
   4 -25  -3    0.36    0.27
   4  25  -3    0.92    0.34
   4  25  -3    0.33    0.30
   4  25  -3    0.99    0.30
   3 -25  -3    2.68    0.43
   3 -25  -3    3.09    0.60
   3 -25  -3    2.58    0.47
   3  25  -3    2.40    0.44
   3  25  -3    3.02    0.49
   3  25  -3    2.51    0.42
   2 -25  -3   -0.17    0.28
   2 -25  -3    0.12    0.21
  -2 -25   3    0.22    0.27
   2 -25  -3   -0.03    0.21
  -2 -25   3    0.09    0.22
  -2  25   3    0.42    0.24
   2  25  -3    0.01    0.16
   2  25  -3   -0.07    0.15
   2  25  -3    0.14    0.22
   2  25  -3    0.03    0.20
  -1 -25   3    6.22    0.57
   1 -25  -3    5.73    0.52
   1 -25  -3    5.11    0.65
  -1  25   3    6.30    0.53
   1  25  -3    6.30    0.52
   1  25  -3    5.05    0.51
   1  25  -3    6.02    0.53
  -1  25   3    5.23    0.52
   0 -25   3    6.48    0.76
   0 -25   3    5.74    0.57
   0 -25  -3    6.47    0.61
   0 -25  -3    6.41    0.70
   0  25  -3    6.28    0.58
   0  25   3    6.19    0.54
   0  25   3    6.31    0.62
   0  25  -3    6.77    0.59
   0  25  -3    7.15    0.60
   0  25   3    7.02    0.59
  -1 -25  -3   -0.30    0.23
   1 -25   3    0.17    0.28
  -1 -25  -3    0.05    0.28
  -1 -25  -3   -0.04    0.19
   1 -25   3    0.69    0.29
   1  25   3   -0.32    0.25
  -1  25  -3    0.14    0.19
   1  25   3   -0.01    0.22
  -1  25  -3   -0.22    0.23
  -1  25  -3   -0.19    0.19
   1  25   3    0.35    0.21
   2 -25   3   -0.05    0.41
   2 -25   3   -0.64    0.27
  -2 -25  -3    0.03    0.37
  -2 -25  -3    0.33    0.26
   2  25   3    0.70    0.34
  -2  25  -3    0.09    0.26
  -2  25  -3   -0.06    0.21
   2  25   3   -0.05    0.24
  -2  25  -3    0.05    0.30
   2  25   3   -0.02    0.28
   3 -25   3   -0.03    0.48
  -3 -25  -3    1.23    0.44
  -3 -25  -3    0.77    0.41
   3  25   3    0.89    0.36
  -3  25  -3    0.44    0.27
   3  25   3    0.15    0.26
   3  25   3    0.70    0.36
  -3  25  -3    0.39    0.40
  -3  25  -3    0.58    0.28
   4 -25   3   -0.63    0.47
  -4 -25  -3   -0.01    0.23
  -4  25  -3    0.26    0.34
  -4  25  -3   -0.24    0.32
   4  25   3    0.08    0.24
   4  25   3   -0.12    0.27
   6 -26  -3    0.42    0.53
   6 -26  -3    0.85    0.49
   6  26  -3    0.49    0.34
   6  26  -3    0.75    0.43
   6  26  -3    1.01    0.34
   5 -26  -3   -0.65    0.33
   5 -26  -3    0.28    0.43
   5  26  -3   -0.28    0.19
   5  26  -3    0.10    0.22
   5  26  -3    0.35    0.31
   4 -26  -3   -0.08    0.23
   4 -26  -3    0.15    0.43
   4 -26  -3   -0.59    0.29
   4  26  -3    0.37    0.30
   4  26  -3   -0.02    0.20
   4  26  -3   -0.05    0.24
   3 -26  -3   15.54    0.86
   3 -26  -3   14.24    0.89
   3 -26  -3   14.44    1.14
   3  26  -3   13.06    0.78
   3  26  -3   14.68    0.86
   3  26  -3   13.49    0.89
  -2 -26   3    0.63    0.31
  -2 -26   3    1.14    0.33
   2 -26  -3    1.17    0.33
   2 -26  -3    1.06    0.43
   2  26  -3    1.43    0.31
   2  26  -3    1.35    0.36
  -2  26   3    1.26    0.33
   2  26  -3    0.70    0.33
   2  26  -3    1.60    0.36
   1 -26  -3    1.47    0.34
  -1 -26   3    0.96    0.33
   1 -26  -3    1.04    0.38
   1  26  -3    1.43    0.33
   1  26  -3    1.12    0.30
   1  26  -3    1.05    0.31
   1  26  -3    1.14    0.35
  -1  26   3    0.92    0.30
  -1  26   3    0.96    0.30
   0 -26  -3    8.59    0.70
   0 -26  -3    7.98    0.84
   0 -26   3    7.30    0.68
   0  26  -3    7.45    0.63
   0  26   3    7.44    0.62
   0  26   3    5.85    0.55
   0  26   3    8.16    0.70
   0  26  -3    8.04    0.60
   0  26  -3    7.28    0.62
  -1 -26  -3    0.15    0.32
   1 -26   3    1.10    0.32
  -1 -26  -3   -0.06    0.18
   1 -26   3   -0.20    0.23
  -1 -26  -3    0.26    0.22
   1  26   3   -0.21    0.26
   1  26   3   -0.15    0.22
  -1  26  -3   -0.02    0.23
  -1  26  -3   -0.27    0.21
   1  26   3   -0.17    0.27
  -1  26  -3   -0.20    0.17
  -2 -26  -3    2.24    0.51
  -2 -26  -3    1.61    0.55
   2 -26   3    3.03    0.68
  -2  26  -3    2.63    0.48
  -2  26  -3    2.76    0.44
   2  26   3    2.16    0.46
   2  26   3    2.43    0.42
   2  26   3    2.05    0.45
  -2  26  -3    2.78    0.51
  -3 -26  -3   -0.15    0.21
   3 -26   3   -0.25    0.47
  -3 -26  -3    0.11    0.38
   3  26   3    0.03    0.33
   3  26   3    0.28    0.31
   3  26   3   -0.15    0.16
  -3  26  -3   -0.27    0.25
  -3  26  -3    0.17    0.34
   4 -26   3    0.22    0.58
  -4 -26  -3   -0.21    0.33
   4  26   3    0.30    0.35
  -4  26  -3    0.91    0.46
   4  26   3   -0.25    0.36
  -4  26  -3    0.17    0.27
   5 -27  -3   -0.02    0.41
   5 -27  -3   -1.22    0.39
   5  27  -3    0.09    0.22
   5  27  -3   -0.38    0.16
   5  27  -3    0.09    0.30
   4 -27  -3    3.09    0.50
   4 -27  -3    2.42    0.53
   4 -27  -3    3.60    0.70
   4  27  -3    2.90    0.46
   4  27  -3    3.04    0.54
   4  27  -3    2.03    0.46
   3 -27  -3    3.43    0.51
   3 -27  -3    3.12    0.72
   3  27  -3    3.24    0.48
   3  27  -3    3.26    0.53
   3  27  -3    2.86    0.50
  -2 -27   3   -0.23    0.19
   2 -27  -3   -0.24    0.41
  -2 -27   3    0.09    0.22
   2 -27  -3    0.02    0.24
   2  27  -3    0.04    0.22
   2  27  -3    0.08    0.23
   2  27  -3    0.27    0.27
  -2  27   3    0.13    0.23
   1 -27  -3    0.83    0.33
  -1 -27   3    0.54    0.31
   1 -27  -3    0.53    0.33
  -1  27   3    0.60    0.28
  -1  27   3    0.33    0.32
   1  27  -3    0.54    0.25
   1  27  -3    0.61    0.25
   1  27  -3    0.99    0.30
   1  27  -3    0.72    0.30
   0 -27  -3    1.75    0.41
   0 -27  -3    2.12    0.51
   0 -27   3    2.33    0.46
   0  27  -3    2.40    0.43
   0  27   3    2.73    0.47
   0  27  -3    1.54    0.37
   0  27  -3    3.28    0.49
   0  27   3    2.01    0.40
  -1 -27  -3   -0.03    0.43
   1 -27   3    0.03    0.24
  -1 -27  -3    0.57    0.32
   1  27   3   -0.01    0.27
  -1  27  -3    0.08    0.23
  -1  27  -3    0.35    0.24
  -1  27  -3    0.39    0.31
   1  27   3   -0.02    0.24
   1  27   3    0.13    0.31
  -2 -27  -3    3.16    0.56
   2 -27   3    2.51    0.63
  -2 -27  -3    3.82    0.75
   2  27   3    3.04    0.50
   2  27   3    3.19    0.54
   2  27   3    2.16    0.43
  -2  27  -3    2.81    0.46
  -2  27  -3    3.49    0.60
  -2  27  -3    3.23    0.57
   3 -27   3    3.04    0.75
  -3 -27  -3    3.61    0.74
  -3 -27  -3    5.00    0.75
   3  27   3    3.02    0.55
  -3  27  -3    3.90    0.61
   3  27   3    4.08    0.65
  -3  27  -3    4.10    0.68
   3  27   3    3.59    0.62
   4 -27   3   -0.70    0.34
  -4 -27  -3    0.08    0.28
   4  27   3   -0.55    0.34
   4  27   3    0.13    0.27
  -4  27  -3    0.15    0.39
  -4  27  -3    0.17    0.34
   5 -28  -3    0.15    0.37
   5  28  -3    0.13    0.25
   5  28  -3    0.26    0.25
   5  28  -3   -0.05    0.28
   4 -28  -3    0.35    0.28
   4 -28  -3   -0.18    0.42
[truncated: 269,002 more chars]
