# Supplementary material for: Crystal structure, DFT and Hirshfeld surface analysis of 2-amino-4-(2-chloro­phen­yl)-7-hy­droxy-4H-benzo[1,2-b]pyran-3-carbo­nitrile
Source: Acta Crystallogr E Crystallogr Commun. 2019 Oct 22;75(Pt 11):1638–42. doi: 10.1107/S2056989019013537 (PMC6829740; doi:10.1107/S2056989019013537)
Supplement: Supplementary file 2 [file e-75-01638-Isup2.hkl]

#
# h,k,l, Fc-squared, Fo-squared, sigma(Fo-squared), status flag
#
data_I
_shelx_title ' SELVAMMRB12_0m in P2(1)/c'
_shelx_refln_list_code          4
_shelx_F_calc_maximum      168.77
_exptl_crystal_F_000       616.00
_reflns_d_resolution_high  0.7908

loop_
 _space_group_symop_operation_xyz
 'x, y, z'
 '-x, y+1/2, -z+1/2'
 '-x, -y, -z'
 'x, -y-1/2, z-1/2'

_cell_length_a     6.6658
_cell_length_b    30.1600
_cell_length_c     7.2193
_cell_angle_alpha  90.000
_cell_angle_beta  106.088
_cell_angle_gamma  90.000

_shelx_F_squared_multiplier     1.000

loop_
 _refln_index_h
 _refln_index_k
 _refln_index_l
 _refln_F_squared_calc
 _refln_F_squared_meas
 _refln_F_squared_sigma
 _refln_observed_status
   1   0   0       3165.96       3051.91        14.70 o
   2   0   0        624.62        634.82         5.87 o
   3   0   0       1870.08       1920.63        16.69 o
   4   0   0        649.70        574.43        11.52 o
   5   0   0         31.78         25.89         4.03 o
   6   0   0          6.91         11.96         5.16 o
   7   0   0          4.23          1.31         5.67 o
   8   0   0         26.48          9.65         7.91 o
   1   1   0        863.28        772.24         3.46 o
   2   1   0       1612.54       1569.06         6.58 o
   3   1   0       1494.21       1517.77        10.34 o
   4   1   0        283.26        286.68         3.98 o
   5   1   0        286.14        281.73         6.91 o
   6   1   0        388.22        425.87        12.62 o
   7   1   0          0.68         -3.16         3.16 o
   8   1   0         35.22         29.37         6.45 o
   1   2   0        238.71        253.30         1.47 o
   2   2   0         81.73         71.26         1.18 o
   3   2   0        700.55        687.32         5.54 o
   4   2   0        266.24        236.59         4.44 o
   5   2   0          0.46         -1.48         1.48 o
   6   2   0        352.19        386.23        12.15 o
   7   2   0        110.07        114.49         8.28 o
   8   2   0         12.99         -0.04         7.57 o
   1   3   0       2521.98       2473.53         9.11 o
   2   3   0         59.39         67.64         1.06 o
   3   3   0        387.25        412.79         3.94 o
   4   3   0         36.90         38.29         1.94 o
   5   3   0          9.43          4.83         1.96 o
   6   3   0         56.42         63.30         5.71 o
   7   3   0        164.06        186.43        16.14 o
   8   3   0         42.16         33.22         9.31 o
   0   4   0        562.85        621.33         6.99 o
   1   4   0         60.59         75.61         0.91 o
   2   4   0        145.94        128.53         1.58 o
   3   4   0        254.53        266.24         3.15 o
   4   4   0         58.01         56.73         2.02 o
   5   4   0         66.93         68.38         3.45 o
   6   4   0        247.32        277.61        10.32 o
   7   4   0         36.15         41.89         5.73 o
   8   4   0          1.25         -4.03         5.56 o
   1   5   0       2139.91       2093.83         7.98 o
   2   5   0         19.58         19.24         0.75 o
   3   5   0          0.89         -0.49         0.49 o
   4   5   0         12.71          9.83         1.15 o
   5   5   0          4.68          4.46         1.72 o
   6   5   0         57.01         49.72         5.44 o
   7   5   0        173.46        180.27        10.14 o
   8   5   0         17.91         19.70         7.19 o
   0   6   0       5832.98       5880.24        29.84 o
   1   6   0        201.06        218.36         1.67 o
   2   6   0         18.82         16.17         0.68 o
   3   6   0        339.46        365.33         3.55 o
   4   6   0        119.64        115.68         3.05 o
   5   6   0          0.21          4.60         1.79 o
   6   6   0         22.04         17.80         3.92 o
   7   6   0        268.51        274.60        11.77 o
   1   7   0         96.66        112.29         1.50 o
   2   7   0       2075.24       2007.32         9.89 o
   3   7   0        748.07        730.95         5.86 o
   4   7   0        239.71        238.12         4.20 o
   5   7   0       2423.14       2408.82        19.46 o
   6   7   0          1.14         -0.70         2.97 o
   7   7   0          0.50          3.60         3.65 o
   0   8   0       8401.79       8400.10        42.47 o
   1   8   0       9285.01       8996.76        30.22 o
   2   8   0         78.91         80.59         1.55 o
   3   8   0       1266.90       1204.51         7.89 o
   4   8   0        360.76        350.12         4.13 o
   5   8   0         36.26         37.42         2.69 o
   6   8   0        237.64        224.26         9.74 o
   7   8   0         99.69         95.73         9.79 o
   1   9   0       8593.32       8631.23        51.43 o
   2   9   0         69.07         81.19         1.62 o
   3   9   0        536.28        544.78         5.14 o
   4   9   0        225.75        252.80         3.51 o
   5   9   0        257.89        259.82         5.63 o
   6   9   0        302.24        343.62        15.83 o
   7   9   0          3.21          6.21         4.61 o
   0  10   0        425.12        412.13         5.19 o
   1  10   0         44.83         57.20         2.33 o
   2  10   0        650.92        654.47         5.45 o
   3  10   0        579.70        553.94         5.29 o
   4  10   0        492.69        479.52         5.09 o
   5  10   0        152.92        155.84         4.42 o
   6  10   0        707.52        755.30        13.65 o
   7  10   0         28.98         28.28         5.67 o
   1  11   0          0.55          2.86         0.91 o
   2  11   0         65.08         59.91         1.91 o
   3  11   0          4.58          7.71         1.07 o
   4  11   0          8.32          5.76         1.50 o
   5  11   0         61.97         63.10         4.58 o
   6  11   0         25.63         27.29         4.04 o
   7  11   0          0.06          2.37         4.28 o
   0  12   0        138.45        116.34         3.19 o
   1  12   0        853.83        895.33         7.52 o
   2  12   0         91.58         98.09         2.62 o
   3  12   0         17.73         16.60         1.39 o
   4  12   0         69.33         61.62         2.59 o
   5  12   0         38.84         39.42         2.84 o
   6  12   0         14.95         17.04         3.59 o
   7  12   0          3.43          1.72         3.90 o
   1  13   0        207.24        213.71         3.16 o
   2  13   0        812.06        894.25         6.61 o
   3  13   0        101.05        114.13         2.98 o
   4  13   0         10.42         11.42         1.93 o
   5  13   0          2.64         -0.79         1.73 o
   6  13   0         16.53         12.63         3.35 o
   7  13   0          4.32          9.76         4.94 o
   0  14   0       4882.44       4818.95        38.93 o
   1  14   0        163.02        201.64         3.14 o
   2  14   0        397.91        438.58         4.12 o
   3  14   0         28.54         27.74         1.87 o
   4  14   0        212.85        215.52         4.97 o
   5  14   0         21.69         16.65         2.54 o
   6  14   0         14.59         13.13         3.76 o
   7  14   0         13.34         11.64         4.85 o
   1  15   0         24.93         34.71         1.73 o
   2  15   0        956.51        924.84         7.53 o
   3  15   0        836.29        797.20         7.56 o
   4  15   0         85.25         94.77         3.68 o
   5  15   0         58.09         62.14         4.10 o
   6  15   0         61.79         68.79         6.39 o
   7  15   0          8.33          3.72         3.69 o
   0  16   0        371.34        329.11         6.73 o
   1  16   0        845.00        882.99         7.73 o
   2  16   0        126.97        115.48         2.55 o
   3  16   0         95.32         98.48         2.59 o
   4  16   0        577.82        529.57         8.03 o
   5  16   0        106.90        107.25         4.88 o
   6  16   0          3.21          6.24         3.29 o
   7  16   0         21.82         25.86         7.32 o
   1  17   0       1715.29       1779.57        13.74 o
   2  17   0        149.31        120.25         2.66 o
   3  17   0         68.53         70.12         2.24 o
   4  17   0        383.07        393.07         7.09 o
   5  17   0         81.94         86.67         4.81 o
   6  17   0        100.20        105.02         7.50 o
   7  17   0         14.86         18.53         4.78 o
   0  18   0          5.85         14.28         3.03 o
   1  18   0         17.24         30.23         6.09 o
   2  18   0         21.54         20.25         1.60 o
   3  18   0          0.99          1.98         1.35 o
   4  18   0        266.41        285.52         6.26 o
   5  18   0         10.92         13.41         3.16 o
   6  18   0         92.45         95.12         7.02 o
   7  18   0        109.63        128.56         9.23 o
   1  19   0        619.49        644.71         7.36 o
   2  19   0          6.77          5.29         0.95 o
   3  19   0          2.30          6.78         1.78 o
   4  19   0         22.21         24.48         2.74 o
   5  19   0          1.02         -2.29         2.74 o
   6  19   0          0.00          2.71         3.27 o
   7  19   0         22.09         23.92         7.11 o
   0  20   0        473.01        477.87         9.18 o
   1  20   0         81.07         88.06         3.03 o
   2  20   0         62.11         62.77         2.71 o
   3  20   0         25.46         22.72         2.40 o
   4  20   0        246.72        236.30         6.40 o
   5  20   0        128.62        128.31         7.14 o
   6  20   0          0.88         -3.14         3.17 o
   1  21   0        189.97        208.04         4.35 o
   2  21   0          8.61          7.75         1.23 o
   3  21   0        127.08        114.34         4.39 o
   4  21   0        106.95        118.80         4.86 o
   5  21   0          2.23          3.85         3.34 o
   6  21   0          6.25          3.26         3.92 o
   0  22   0         11.54         13.89         2.70 o
   1  22   0        234.39        212.15         4.60 o
   2  22   0         49.93         50.51         2.48 o
   3  22   0          0.33          0.90         1.65 o
   4  22   0        201.82        197.81         5.79 o
   5  22   0         29.50         29.68         4.71 o
   6  22   0          8.58          0.89         4.36 o
   1  23   0        692.23        655.37         8.17 o
   2  23   0        413.67        377.77         7.06 o
   3  23   0          0.92          1.76         2.05 o
   4  23   0         16.67         12.54         2.68 o
   5  23   0         16.41         22.31         4.51 o
   6  23   0         57.12         64.24         7.29 o
   0  24   0         20.70         25.15         3.13 o
   1  24   0        209.97        223.90         5.09 o
   2  24   0          4.26          5.21         2.27 o
   3  24   0         82.42         90.00         4.39 o
   4  24   0        336.59        323.13         7.93 o
   5  24   0         30.06         18.79         4.62 o
   6  24   0          2.67         -3.46         8.46 o
   1  25   0        106.36        122.06         4.74 o
   2  25   0          0.06         -0.74         1.91 o
   3  25   0        128.64        133.80         5.02 o
   4  25   0        170.28        172.60         6.09 o
   5  25   0         29.57         29.73         4.76 o
   6  25   0         19.24         12.62         7.77 o
   0  26   0         89.82         99.89         5.48 o
   1  26   0         37.87         34.80         3.12 o
   2  26   0        116.01        103.13         4.60 o
   3  26   0        147.63        148.85         5.35 o
   4  26   0          0.02         -2.14         2.14 o
   5  26   0         46.08         32.16         5.25 o
   1  27   0        263.75        262.92         6.48 o
   2  27   0          1.90          0.76         2.32 o
   3  27   0          0.02          0.46         1.96 o
   4  27   0         59.50         59.72         4.63 o
   5  27   0          0.11         -3.42         3.42 o
   0  28   0        346.62        340.78         9.12 o
   1  28   0        292.24        284.62         6.76 o
   2  28   0        115.41        102.24         5.03 o
   3  28   0          0.02         -2.13         2.13 o
   4  28   0         45.83         45.26         4.50 o
   5  28   0          0.28         -3.58         3.58 o
   1  29   0         17.81         26.48         3.12 o
   2  29   0         10.20         13.45         2.81 o
   3  29   0          0.06         -0.75         2.15 o
   4  29   0          3.31         -3.55         3.55 o
   5  29   0          8.12          7.81         4.35 o
   0  30   0         30.23         39.94         6.14 o
   1  30   0          0.53          2.42         2.16 o
   2  30   0        146.51        138.15         5.53 o
   3  30   0         21.78         22.72         3.32 o
   4  30   0         68.34         66.30         6.47 o
   1  31   0        226.18        228.43         6.57 o
   2  31   0        196.01        195.31         6.47 o
   3  31   0          0.12         -2.50         2.50 o
   4  31   0          1.93         -3.40         3.40 o
   0  32   0          0.09          2.74         3.99 o
   1  32   0         43.71         48.29         7.18 o
   2  32   0         94.52         96.92         5.40 o
   3  32   0          4.09         -3.14         3.14 o
   4  32   0         12.94          5.98         6.37 o
   1  33   0          0.02          0.33         2.57 o
   2  33   0         54.64         65.94         4.77 o
   3  33   0          5.18         -0.11         2.98 o
   4  33   0          2.60         -3.72         3.72 o
   0  34   0         14.99         25.44         5.65 o
   1  34   0         23.44         19.40         3.97 o
   2  34   0          8.04          2.48         3.47 o
   3  34   0          7.29          2.03         3.72 o
   1  35   0         15.91         24.95         6.10 o
   2  35   0          8.71         13.57         3.79 o
   3  35   0         33.94         29.53         4.49 o
   0  36   0          3.86         -5.46         5.46 o
   1  36   0          6.33          9.19         5.43 o
   2  36   0          5.72          1.62         2.79 o
   1  37   0         20.65         20.01         4.08 o
   0  38   0          0.54         -8.28         8.28 o
  -8   1   1          0.22          2.74         4.10 o
  -7   1   1        208.48        216.71        10.19 o
  -6   1   1          9.86          9.30         3.02 o
  -5   1   1          2.28          1.72         1.03 o
  -4   1   1       1597.57       1720.13        11.57 o
  -3   1   1        812.86        842.79         6.41 o
  -2   1   1          1.50         -0.30         0.30 o
  -1   1   1       2816.49       2700.42        16.50 o
   0   1   1       7013.15       7008.40        25.28 o
   1   1   1       8223.67       8487.72        31.02 o
   2   1   1        460.56        387.98         3.39 o
   3   1   1          0.72         -0.48         0.77 o
   4   1   1          0.01         -0.14         1.49 o
   5   1   1          1.74         -1.52         1.52 o
   6   1   1         74.33         67.85         6.52 o
   7   1   1          5.89         -0.92         6.29 o
  -8   2   1         73.48         81.14         7.79 o
  -7   2   1         64.61         57.91         5.93 o
  -6   2   1          9.46          9.62         3.82 o
  -5   2   1       1099.86       1099.85         9.94 o
  -4   2   1       1526.02       1555.50        10.78 o
  -3   2   1        700.04        731.91         5.93 o
  -2   2   1        854.50        818.74         6.08 o
  -1   2   1       1992.54       1881.66         9.33 o
   0   2   1       1078.49        992.53         5.03 o
   1   2   1        629.64        609.63         3.49 o
   2   2   1        190.45        206.43         2.33 o
   3   2   1        342.44        350.50         4.63 o
   4   2   1        206.03        210.93         3.53 o
   5   2   1         14.71         11.21         2.14 o
   6   2   1        131.82        129.39         8.72 o
   7   2   1        103.02         97.70         8.42 o
  -8   3   1         12.59         11.34         5.39 o
  -7   3   1         49.15         51.21         5.80 o
  -6   3   1        295.06        296.63        10.31 o
  -5   3   1          5.00          4.47         1.10 o
  -4   3   1        370.14        361.73         4.31 o
  -3   3   1        595.69        566.70         6.91 o
  -2   3   1       1587.01       1520.34         8.62 o
  -1   3   1       1004.42        989.44         5.10 o
   0   3   1       5988.02       5981.58        22.11 o
   1   3   1         92.66         88.71         1.55 o
   2   3   1       9474.91       9545.18        40.19 o
   3   3   1        913.76        947.79         9.32 o
   4   3   1        288.31        273.08         4.45 o
   5   3   1        157.39        164.40         5.02 o
   6   3   1         31.82         35.65         5.27 o
   7   3   1         16.76         24.03         6.33 o
  -8   4   1         96.23        110.14        10.75 o
  -7   4   1          0.06          0.27         3.39 o
  -6   4   1        128.75        121.43         9.95 o
  -5   4   1        108.78         91.44         2.59 o
  -4   4   1        376.48        380.52         4.22 o
  -3   4   1          0.29          1.45         0.59 o
  -2   4   1        690.09        647.41         6.66 o
  -1   4   1        844.23        817.46         4.60 o
   0   4   1         30.99         29.33         0.70 o
   1   4   1       7489.51       7384.34        24.40 o
   2   4   1       1151.04       1125.87         6.73 o
   3   4   1       1200.28       1175.77         8.26 o
   4   4   1        247.18        254.34         4.48 o
   5   4   1        203.15        207.15         6.15 o
   6   4   1         88.06         96.25         7.44 o
   7   4   1        706.37        803.68        20.31 o
  -8   5   1          0.06         -0.33         4.15 o
  -7   5   1         48.38         41.51         5.40 o
  -6   5   1          3.51          0.21         2.49 o
  -5   5   1        621.03        613.12         8.24 o
  -4   5   1        142.07        143.48         2.47 o
  -3   5   1        736.56        678.29         5.38 o
  -2   5   1       1664.99       1659.26         8.32 o
  -1   5   1       7882.67       7996.77        30.66 o
   0   5   1       5666.98       5628.80        19.68 o
   1   5   1      28483.78      29719.29       132.56 o
   2   5   1        269.73        289.93         4.10 o
   3   5   1        116.65        132.44         2.47 o
   4   5   1        783.71        768.92         7.89 o
   5   5   1         86.13         86.12         4.62 o
   6   5   1          0.34         -0.98         3.36 o
   7   5   1         93.16         95.83         9.69 o
  -8   6   1         63.33         64.25         9.06 o
  -7   6   1         42.29         36.12         5.38 o
  -6   6   1         24.25         21.45         3.94 o
  -5   6   1       1270.07       1259.57        10.60 o
  -4   6   1        394.14        413.11         4.38 o
  -3   6   1          2.66          4.31         0.70 o
  -2   6   1          2.61          8.59         0.62 o
  -1   6   1       2232.59       2210.43         8.95 o
   0   6   1        607.77        594.72         3.27 o
   1   6   1      15397.98      15405.53        77.86 o
   2   6   1         16.95         27.94         1.07 o
   3   6   1       1428.66       1530.70         9.28 o
   4   6   1          0.80          3.79         1.15 o
   5   6   1          2.80         -1.11         1.88 o
   6   6   1          1.77         -0.24         3.68 o
   7   6   1         13.02         14.31         4.93 o
  -8   7   1          2.09          2.89         5.16 o
  -7   7   1         32.26         27.09         5.84 o
  -6   7   1         14.66         17.44         3.60 o
  -5   7   1        741.38        754.74         7.71 o
  -4   7   1          5.74          2.86         0.81 o
  -3   7   1          1.31          4.72         0.66 o
  -2   7   1       1704.66       1617.78         8.69 o
  -1   7   1        560.44        520.00         3.20 o
   0   7   1       1515.68       1465.05         6.22 o
   1   7   1       2463.71       2465.30        11.36 o
   2   7   1          0.80          1.40         0.60 o
   3   7   1         51.38         57.18         2.00 o
   4   7   1        119.83        112.65         3.16 o
   5   7   1         29.10         25.01         3.09 o
   6   7   1          0.55          0.17         3.11 o
   7   7   1         15.34         14.63         5.22 o
  -8   8   1         20.14         19.21         6.92 o
  -7   8   1         30.60         24.78         5.91 o
  -6   8   1        214.40        206.98         9.83 o
  -5   8   1        897.79        917.99        10.10 o
  -4   8   1        327.27        344.16         3.96 o
  -3   8   1        502.92        556.90         4.21 o
  -2   8   1          1.13          0.07         0.44 o
  -1   8   1        734.52        699.59         4.95 o
   0   8   1         41.87         49.95         1.02 o
   1   8   1       7687.07       7599.80        35.58 o
   2   8   1         86.49        101.12         1.78 o
   3   8   1         47.95         53.64         1.80 o
   4   8   1         21.98         19.62         1.66 o
   5   8   1         88.66         80.38         4.37 o
   6   8   1         22.74         15.81         4.42 o
   7   8   1          8.56          2.72         5.09 o
  -8   9   1          1.77         -0.92         4.18 o
  -7   9   1         57.70         53.14         6.48 o
  -6   9   1          2.35          3.67         2.30 o
  -5   9   1        393.04        400.38         6.24 o
  -4   9   1        108.63        116.55         2.33 o
  -3   9   1         65.50         63.78         1.37 o
  -2   9   1       1292.75       1276.48         7.70 o
  -1   9   1       1202.81       1209.35         6.51 o
   0   9   1       1298.62       1277.22         6.79 o
   1   9   1        472.38        525.15         4.32 o
   2   9   1       2267.39       2442.82        12.86 o
   3   9   1         92.07         85.15         2.02 o
   4   9   1          7.40          6.94         1.36 o
   5   9   1         10.52         11.02         2.31 o
   6   9   1         51.65         42.53         5.60 o
   7   9   1         11.38         -2.80         9.02 o
  -8  10   1         71.52         90.30        10.77 o
  -7  10   1          0.60          1.94         3.73 o
  -6  10   1        129.19        137.96         6.07 o
  -5  10   1          5.41          7.45         1.98 o
  -4  10   1         90.77         95.85         1.88 o
  -3  10   1         56.40         52.06         1.75 o
  -2  10   1        837.44        825.95         5.82 o
  -1  10   1        482.19        480.19         3.69 o
   0  10   1        809.13        785.44         5.33 o
   1  10   1        205.19        229.85         3.14 o
   2  10   1         38.52         34.51         1.46 o
   3  10   1        295.15        279.64         3.61 o
   4  10   1        384.61        368.71         5.27 o
   5  10   1        127.05        131.29         5.08 o
   6  10   1         12.68          0.35         3.95 o
   7  10   1         26.12         23.86         5.38 o
  -7  11   1        125.54        122.25         9.33 o
  -6  11   1        466.84        494.78        12.18 o
  -5  11   1         62.43         63.20         3.13 o
  -4  11   1        608.75        587.93         6.60 o
  -3  11   1        265.10        209.28         3.15 o
  -2  11   1        298.99        310.06         4.00 o
  -1  11   1        748.84        718.08         4.97 o
   0  11   1        600.38        609.68         5.07 o
   1  11   1          0.54          2.63         0.94 o
   2  11   1       1600.73       1684.96        10.99 o
   3  11   1         38.17         30.03         1.68 o
   4  11   1        331.07        351.86         5.89 o
   5  11   1        151.35        159.25         4.76 o
   6  11   1         23.99         16.09         5.00 o
   7  11   1          0.57         -3.35         3.87 o
  -7  12   1         18.46         26.20         5.11 o
  -6  12   1         65.95         61.03         5.20 o
  -5  12   1        245.91        235.84         5.24 o
  -4  12   1       1006.78       1014.26        10.42 o
  -3  12   1         34.13         28.27         1.46 o
  -2  12   1        826.03        775.84         6.05 o
  -1  12   1       1697.59       1577.92        10.24 o
   0  12   1         71.15         67.68         1.87 o
   1  12   1       2401.91       2538.59        16.39 o
   2  12   1        493.75        462.30         4.90 o
   3  12   1        692.02        689.14         6.60 o
   4  12   1         21.00         19.65         1.76 o
   5  12   1         42.22         36.47         2.91 o
   6  12   1        343.99        406.79        12.13 o
   7  12   1         40.29         36.14         6.57 o
  -7  13   1         10.65          7.86         4.81 o
  -6  13   1         35.30         34.64         4.23 o
  -5  13   1          0.07          1.60         1.91 o
  -4  13   1          0.48          0.97         1.34 o
  -3  13   1        231.68        228.53         4.38 o
  -2  13   1        833.02        803.03         6.65 o
  -1  13   1          2.03          2.66         0.80 o
   0  13   1        448.16        390.17         4.34 o
   1  13   1       1279.63       1228.23        10.03 o
   2  13   1         86.54         70.73         2.19 o
   3  13   1         35.47         39.31         1.91 o
   4  13   1        619.20        614.77         7.20 o
   5  13   1          1.01         -1.61         1.61 o
   6  13   1         80.76         81.44         6.53 o
   7  13   1         25.18         20.69         5.66 o
  -7  14   1         42.96         46.49         5.35 o
  -6  14   1          0.02         -0.88         2.48 o
  -5  14   1        671.54        679.81        13.15 o
  -4  14   1        200.45        194.30         4.58 o
  -3  14   1        180.78        172.60         3.68 o
  -2  14   1        121.42        147.79         3.21 o
  -1  14   1         48.56         40.10         1.65 o
   0  14   1       6812.31       6840.73        35.24 o
   1  14   1         64.56         78.75         3.68 o
   2  14   1          3.81          0.40         1.08 o
   3  14   1        133.20        138.12         2.85 o
   4  14   1          0.01         -1.08         1.42 o
   5  14   1          0.68         -0.94         1.64 o
   6  14   1         39.17         41.12         5.22 o
   7  14   1          0.44          0.12         3.70 o
  -7  15   1          9.64         11.36         3.82 o
  -6  15   1         66.11         67.98         9.63 o
  -5  15   1        874.44        893.07        24.25 o
  -4  15   1          2.71          4.25         1.78 o
  -3  15   1        326.87        308.69         4.92 o
  -2  15   1        534.99        542.93         6.12 o
  -1  15   1          1.14          2.43         0.96 o
   0  15   1        571.06        615.09        10.34 o
   1  15   1        616.47        597.05         6.83 o
   2  15   1         32.81         22.48         1.58 o
   3  15   1         24.23         22.96         1.47 o
   4  15   1        469.50        472.03         7.21 o
   5  15   1         12.56         11.57         2.92 o
   6  15   1         21.03         17.34         4.34 o
   7  15   1         41.14         46.98         7.43 o
  -7  16   1          1.97         -2.90         3.08 o
  -6  16   1          1.50         -1.68         3.38 o
  -5  16   1        194.00        199.76         7.35 o
  -4  16   1        173.64        185.90         5.91 o
  -3  16   1        242.97        252.35         5.16 o
  -2  16   1        198.48        215.65         3.95 o
  -1  16   1        524.58        529.57         5.87 o
   0  16   1        387.48        416.66         5.51 o
   1  16   1        589.33        603.88         7.06 o
   2  16   1          1.34          7.12         1.66 o
   3  16   1         14.48         15.46         1.97 o
   4  16   1         34.76         29.61         2.65 o
   5  16   1         16.73         18.27         2.86 o
   6  16   1          9.57          7.15         3.48 o
   7  16   1         46.51         55.48         7.87 o
  -7  17   1          0.17         -1.90         3.60 o
  -6  17   1         32.03         22.19         4.51 o
  -5  17   1         30.97         33.37         3.93 o
  -4  17   1          2.11          1.04         1.62 o
  -3  17   1        254.36        262.22         5.46 o
  -2  17   1         90.20         99.43         2.91 o
  -1  17   1        308.45        312.16         4.54 o
   0  17   1         58.23         54.31         2.43 o
   1  17   1          4.83         12.80         1.78 o
   2  17   1         13.96          9.52         0.92 o
   3  17   1         13.14         21.93         2.21 o
   4  17   1         56.69         60.43         3.60 o
   5  17   1         17.30         14.52         2.77 o
   6  17   1         68.48         56.53         6.28 o
  -7  18   1          1.71         -1.83         3.47 o
  -6  18   1          7.49         -1.45         4.36 o
  -5  18   1          0.65         -2.07         2.90 o
  -4  18   1          2.89          1.17         1.96 o
  -3  18   1         58.83         55.51         3.12 o
  -2  18   1        269.07        263.16         4.59 o
  -1  18   1       1825.55       1793.38        12.32 o
   0  18   1        464.97        451.25         5.73 o
   1  18   1          3.10          1.82         1.29 o
   2  18   1        281.12        269.64         4.11 o
   3  18   1        657.52        633.69         8.34 o
   4  18   1         18.95         17.77         2.54 o
   5  18   1         18.43         15.38         2.91 o
   6  18   1         44.05         55.07         6.13 o
  -7  19   1        117.37        112.83         8.31 o
  -6  19   1         25.58         29.82         4.37 o
  -5  19   1         57.52         48.71         4.76 o
  -4  19   1        127.62        108.12         5.17 o
  -3  19   1        291.62        287.61         6.07 o
  -2  19   1        107.85        113.26         3.27 o
  -1  19   1         15.25         19.22         6.77 o
   0  19   1        383.10        373.95         5.31 o
   1  19   1        678.97        681.78         8.12 o
   2  19   1         26.04         22.75         1.77 o
   3  19   1         29.07         25.68         2.47 o
   4  19   1         33.86         40.03         3.49 o
   5  19   1        271.10        267.58         7.25 o
   6  19   1          4.94         -3.23         3.23 o
  -7  20   1         45.69         42.53         6.17 o
  -6  20   1        143.93        133.50         7.45 o
  -5  20   1          2.74          2.87         2.93 o
  -4  20   1        562.38        564.74         9.87 o
  -3  20   1          3.31          3.00         1.63 o
  -2  20   1         55.17         49.55         2.56 o
  -1  20   1        679.53        678.40         6.41 o
   0  20   1        104.25        134.30         3.42 o
   1  20   1         17.42         22.94         2.22 o
   2  20   1         17.94         24.10         2.35 o
   3  20   1        544.19        567.74         8.25 o
   4  20   1          5.48          1.03         2.26 o
   5  20   1         13.25         11.26         3.43 o
   6  20   1         53.84         43.10         7.47 o
  -6  21   1         26.84         21.98         4.49 o
  -5  21   1        166.22        186.70         7.88 o
  -4  21   1        729.52        725.09        11.43 o
  -3  21   1          3.76          5.42         1.82 o
  -2  21   1        176.63        180.11         4.75 o
  -1  21   1         11.93         15.67         1.39 o
   0  21   1        378.66        404.87         5.82 o
   1  21   1          0.85         -0.57         1.56 o
   2  21   1         32.49         28.09         2.50 o
   3  21   1         75.86         60.40         3.72 o
   4  21   1        246.59        245.72         6.47 o
   5  21   1          6.78          7.16         3.09 o
   6  21   1          4.63         -4.86         5.97 o
  -6  22   1          1.77          0.91         3.44 o
  -5  22   1         10.52         11.34         3.72 o
  -4  22   1        133.69        146.57         5.56 o
  -3  22   1        333.14        348.12         7.04 o
  -2  22   1         33.47         30.34         2.66 o
  -1  22   1        707.87        670.66         6.37 o
   0  22   1        253.13        281.19         5.87 o
   1  22   1          8.12          9.20         1.67 o
   2  22   1        225.50        218.52         5.50 o
   3  22   1         18.38         18.12         2.49 o
   4  22   1         63.22         58.06         4.39 o
   5  22   1          3.27          1.09         3.36 o
   6  22   1          3.49          4.16         4.23 o
  -6  23   1        120.69        140.69         8.81 o
  -5  23   1        153.27        153.70         9.96 o
  -4  23   1         18.67         14.53         2.67 o
  -3  23   1        155.91        174.35         5.13 o
  -2  23   1         79.81         69.37         3.70 o
  -1  23   1         95.35        103.14         3.91 o
   0  23   1          6.86         10.13         1.79 o
   1  23   1          0.18          0.32         1.56 o
   2  23   1         24.05         25.71         2.83 o
   3  23   1         24.74         21.00         2.74 o
   4  23   1          6.96          9.68         2.62 o
   5  23   1         67.04         64.35         6.28 o
   6  23   1          2.65         -0.14         4.13 o
  -6  24   1         47.37         59.92         6.42 o
  -5  24   1         24.63         16.12         3.87 o
  -4  24   1          0.42          1.21         2.31 o
  -3  24   1         96.18         87.32         4.36 o
  -2  24   1         16.02         18.49         2.52 o
  -1  24   1         58.31         62.13         2.24 o
   0  24   1         59.81         66.09         3.30 o
   1  24   1        133.54        136.28         4.16 o
   2  24   1         30.02         31.50         3.05 o
   3  24   1        215.62        212.32         5.99 o
   4  24   1         54.07         46.60         4.48 o
   5  24   1         16.07         14.65         4.57 o
  -6  25   1         64.45         72.88        10.01 o
  -5  25   1          0.02         -3.01         4.41 o
  -4  25   1         93.51         84.43         5.15 o
  -3  25   1          0.92         -0.35         2.08 o
  -2  25   1        183.82        184.66         5.38 o
  -1  25   1        423.55        419.11         6.46 o
   0  25   1        499.81        478.35         7.67 o
   1  25   1         96.15         87.27         3.83 o
   2  25   1         47.46         45.81         4.11 o
   3  25   1        438.79        402.79         8.12 o
   4  25   1         23.70         20.16         3.68 o
   5  25   1          0.20         -4.27         4.27 o
  -6  26   1          0.07         -3.95         3.95 o
  -5  26   1          1.56         -0.04         3.37 o
  -4  26   1         11.41         12.35         3.32 o
  -3  26   1         26.17         19.91         3.27 o
  -2  26   1         83.38         79.81         4.24 o
  -1  26   1          0.79          3.83         1.96 o
   0  26   1        581.08        612.15         8.88 o
   1  26   1        102.34        120.33         4.34 o
   2  26   1        202.87        178.09         5.65 o
   3  26   1        136.01        130.64         5.45 o
   4  26   1          1.79          0.02         2.80 o
   5  26   1          5.22         -0.87         3.58 o
  -5  27   1          0.82         -3.80         3.80 o
  -4  27   1         19.44         11.28         3.07 o
  -3  27   1          5.84          3.66         2.20 o
  -2  27   1         43.36         44.98         3.56 o
  -1  27   1         26.46         26.59         2.76 o
   0  27   1          2.86         14.61         2.25 o
   1  27   1         81.83         87.74         4.37 o
   2  27   1         32.14         29.79         3.10 o
   3  27   1         55.21         48.12         3.85 o
   4  27   1          5.34          3.08         3.09 o
   5  27   1         71.93         74.90         7.27 o
  -5  28   1         68.59         75.84         7.15 o
  -4  28   1         45.72         43.66         4.82 o
  -3  28   1         39.82         45.99         3.66 o
  -2  28   1          8.03          6.78         2.44 o
  -1  28   1        333.48        364.55         7.15 o
   0  28   1        180.63        197.37         5.48 o
   1  28   1         37.70         39.32         3.50 o
   2  28   1         14.45         17.03         3.29 o
   3  28   1         40.83         43.31         3.96 o
   4  28   1          1.50         -2.71         2.71 o
   5  28   1          8.85         -0.15         4.40 o
  -5  29   1          5.18         -3.02         5.42 o
  -4  29   1          2.50         -2.98         2.98 o
  -3  29   1        498.02        514.45         9.62 o
  -2  29   1         18.04          6.76         2.66 o
  -1  29   1          0.59          6.05         2.21 o
   0  29   1         62.75         72.64         4.48 o
   1  29   1          3.83          3.28         2.28 o
   2  29   1        210.31        210.23         6.89 o
   3  29   1          0.06         -2.30         2.30 o
   4  29   1        125.05        121.12         6.88 o
  -5  30   1         20.88         16.86         5.80 o
  -4  30   1          0.29         -3.15         3.15 o
  -3  30   1         16.77         17.41         3.02 o
  -2  30   1         72.95         81.23         5.41 o
  -1  30   1         40.25         43.81         3.59 o
   0  30   1         74.17         89.19         5.53 o
   1  30   1         43.16         48.20         3.75 o
   2  30   1         13.80         12.06         4.68 o
   3  30   1          0.29         -2.00         2.50 o
   4  30   1          4.09          3.35         3.43 o
  -4  31   1         11.82          9.12         3.77 o
  -3  31   1          7.86          6.85         2.88 o
  -2  31   1        295.27        336.42         7.98 o
  -1  31   1        104.22        111.08         5.31 o
   0  31   1         25.71         30.55         3.90 o
   1  31   1         43.55         32.78         4.09 o
   2  31   1          5.73          3.42         2.78 o
   3  31   1          0.89         -2.68         2.68 o
   4  31   1          1.06         -4.26         4.54 o
  -4  32   1         11.66         10.57         5.74 o
  -3  32   1         19.40         10.05         3.54 o
  -2  32   1         42.09         51.84         3.86 o
  -1  32   1         17.62         14.36         2.98 o
   0  32   1         69.02         70.67         4.95 o
   1  32   1          0.31          2.36         2.69 o
   2  32   1         68.35         60.78         4.54 o
   3  32   1          2.88          0.57         2.74 o
   4  32   1         21.98         36.96         6.16 o
  -4  33   1          2.97         -3.43         3.43 o
  -3  33   1         43.77         37.35         4.62 o
  -2  33   1        120.86        125.21         8.36 o
  -1  33   1         64.61         66.83         4.82 o
   0  33   1          0.80         -2.78         2.79 o
   1  33   1          1.99         -0.71         3.80 o
   2  33   1         30.62         29.30         3.75 o
   3  33   1          4.23         -3.27         3.27 o
  -3  34   1         24.88         19.71         4.16 o
  -2  34   1         67.04         70.51         4.71 o
  -1  34   1         48.03         50.44         4.62 o
   0  34   1         33.46         26.76         4.36 o
   1  34   1          0.31         -2.80         3.53 o
   2  34   1         16.88         16.45         3.55 o
   3  34   1          1.44         -2.90         2.90 o
  -3  35   1          0.01         -0.82         3.25 o
  -2  35   1          0.32          2.03         2.78 o
  -1  35   1          0.12         -0.92         3.81 o
   0  35   1          0.04         -3.28         3.28 o
   1  35   1         37.59         54.52         7.58 o
   2  35   1         12.41         14.17         4.22 o
  -2  36   1         39.36         38.86         5.06 o
  -1  36   1        135.51        143.26         7.21 o
   0  36   1          0.05         -4.84         4.84 o
   1  36   1         29.33         30.59         6.86 o
   2  36   1         86.49         90.58         6.23 o
  -1  37   1         94.95        111.00         7.51 o
   0  37   1          9.89          6.98         4.16 o
   1  37   1         10.10         15.11         5.96 o
  -8   0   2         48.42         41.35         8.43 o
  -7   0   2         18.57          8.87         8.98 o
  -6   0   2         14.30         13.52         8.57 o
  -5   0   2         78.12         80.35         3.28 o
  -4   0   2       2211.60       2271.00        19.55 o
  -3   0   2        500.46        541.77         9.40 o
  -2   0   2          7.66          3.43         1.50 o
  -1   0   2       6941.54       6939.07        47.65 o
   0   0   2        236.64        221.86         2.60 o
   1   0   2       1129.48        994.89        10.16 o
   2   0   2       3185.42       3369.52        33.14 o
   3   0   2        623.31        675.42         9.46 o
   4   0   2         58.28         74.62         2.11 o
   5   0   2        239.27        272.42         9.82 o
   6   0   2         84.53         75.22         8.12 o
   7   0   2          9.29          9.87         7.90 o
  -8   1   2        101.64        121.98         8.91 o
  -7   1   2         19.75         24.36         4.44 o
  -6   1   2        250.91        235.64         9.47 o
  -5   1   2         66.90         65.95         2.76 o
  -4   1   2        263.82        266.02         3.32 o
  -3   1   2          3.09          1.43         0.64 o
  -2   1   2        546.89        588.98         7.28 o
  -1   1   2       4256.43       4156.33        20.98 o
   0   1   2        989.93        977.67         4.88 o
   1   1   2        297.74        291.41         3.41 o
   2   1   2        476.22        503.77         5.92 o
   3   1   2       1369.08       1352.89        10.50 o
   4   1   2        426.34        423.79         5.91 o
   5   1   2          0.52         -0.96         1.88 o
   6   1   2          3.55          4.29         2.85 o
   7   1   2         36.39         32.03         6.68 o
  -8   2   2          1.23          0.80         3.79 o
  -7   2   2         21.90         24.69         4.30 o
  -6   2   2         62.74         63.37         5.39 o
  -5   2   2        752.32        742.96         7.88 o
  -4   2   2        502.08        545.32         5.88 o
  -3   2   2          8.78          8.68         0.43 o
  -2   2   2         16.72          7.89         0.56 o
  -1   2   2       7294.61       7176.68        34.93 o
   0   2   2         24.15         25.03         0.81 o
   1   2   2        185.16        186.95         2.51 o
   2   2   2       3114.73       3061.74        19.94 o
   3   2   2         67.73         51.11         2.11 o
   4   2   2        107.67        108.58         4.03 o
   5   2   2         46.85         42.93         3.45 o
   6   2   2         95.03        105.04         6.11 o
   7   2   2          0.17         -4.91         4.91 o
  -8   3   2          4.24          7.13         4.90 o
  -7   3   2        137.10        150.10         8.45 o
  -6   3   2         59.59         58.40         5.12 o
  -5   3   2        158.93        160.25         3.44 o
  -4   3   2       1148.70       1171.67         9.35 o
  -3   3   2       2380.45       2587.73        12.67 o
  -2   3   2         31.35         20.16         0.62 o
  -1   3   2       7823.34       7679.14        37.32 o
   0   3   2       1200.82       1152.23         5.81 o
   1   3   2         43.17         45.02         1.54 o
   2   3   2          0.93          3.34         1.02 o
   3   3   2        768.71        799.59         7.47 o
   4   3   2          2.00          1.55         1.78 o
   5   3   2          6.48          2.88         2.30 o
   6   3   2          4.30         -2.35         3.51 o
   7   3   2         27.64          6.10         6.99 o
  -8   4   2          6.41          1.59         4.85 o
  -7   4   2          6.07          0.64         3.18 o
  -6   4   2         15.30         14.90         3.27 o
  -5   4   2         29.56         29.02         1.86 o
  -4   4   2         14.26         19.20         1.23 o
  -3   4   2        869.46        979.78         6.72 o
  -2   4   2        412.43        448.96         3.36 o
  -1   4   2       1459.03       1501.49         7.72 o
   0   4   2        525.98        468.57         4.05 o
   1   4   2         33.09         33.66         1.29 o
   2   4   2        961.63       1037.16         8.69 o
   3   4   2         51.12         70.44         3.56 o
   4   4   2          3.97          0.77         2.32 o
   5   4   2         22.46         16.03         2.75 o
   6   4   2          5.87         -0.63         3.45 o
   7   4   2          6.15         -5.14         6.16 o
  -8   5   2         11.74         11.86         5.07 o
  -7   5   2          1.95         -2.11         2.95 o
  -6   5   2          8.25         10.02         2.73 o
  -5   5   2        122.76        122.82         6.00 o
  -4   5   2        238.13        222.63         3.28 o
  -3   5   2       3784.21       4054.15        20.72 o
  -2   5   2       1011.66       1004.94         7.31 o
  -1   5   2        648.67        645.52         4.05 o
   0   5   2       2618.88       2522.30        13.28 o
   1   5   2         77.86         82.44         1.95 o
   2   5   2        826.16        830.70         7.61 o
   3   5   2        555.87        600.88         6.67 o
   4   5   2        139.99        136.32         4.61 o
   5   5   2          1.97          1.60         2.20 o
   6   5   2          1.37          0.87         3.53 o
   7   5   2         13.09         11.09         6.48 o
  -8   6   2          0.51          1.81         4.08 o
  -7   6   2          0.24         -0.64         2.94 o
  -6   6   2        627.02        652.53        13.94 o
  -5   6   2          7.74          4.95         1.16 o
  -4   6   2         29.73         26.45         1.71 o
  -3   6   2        141.70        175.41         2.97 o
  -2   6   2        875.64        793.35         6.59 o
  -1   6   2       3438.79       3345.87        20.48 o
   0   6   2        781.28        831.73         5.45 o
   1   6   2       1373.33       1353.45         8.92 o
   2   6   2         74.90         74.36         2.44 o
   3   6   2        155.96        174.35         3.80 o
   4   6   2         26.98         25.57         2.69 o
   5   6   2          5.31          4.71         2.07 o
   6   6   2         90.44         79.99         6.67 o
   7   6   2         25.15         12.16         5.57 o
  -8   7   2         11.00         10.00         4.09 o
  -7   7   2         57.17         53.88         6.28 o
  -6   7   2        736.53        732.49        13.01 o
  -5   7   2        273.93        270.29         6.03 o
  -4   7   2       1114.14       1107.39        10.16 o
  -3   7   2          6.74          2.10         0.72 o
  -2   7   2       1004.34       1029.25         7.03 o
  -1   7   2        915.27        926.56         5.89 o
   0   7   2        817.70        759.52         5.31 o
   1   7   2        224.94        217.58         3.17 o
   2   7   2        737.52        734.44         6.92 o
   3   7   2        651.28        623.96         6.93 o
   4   7   2        271.63        267.80         5.68 o
   5   7   2          4.85          2.97         2.24 o
   6   7   2         16.08          4.20         5.02 o
   7   7   2         80.33         84.09         8.69 o
  -8   8   2        119.88        129.51        10.13 o
  -7   8   2         37.18         38.25         5.62 o
  -6   8   2          0.17         -0.20         1.78 o
  -5   8   2        261.78        262.00         6.01 o
  -4   8   2         27.58         25.31         1.38 o
  -3   8   2         39.28         51.77         1.70 o
  -2   8   2        690.81        639.21         5.01 o
  -1   8   2       1428.51       1397.43         8.10 o
   0   8   2       1031.77       1016.19         6.66 o
   1   8   2        249.86        284.12         3.70 o
   2   8   2        302.42        282.79         3.95 o
   3   8   2        787.73        777.85         7.96 o
   4   8   2        203.98        203.87         5.06 o
   5   8   2         22.03         17.76         3.20 o
   6   8   2         50.44         45.91         5.63 o
   7   8   2         13.32          9.17         9.70 o
  -8   9   2         95.16         97.91         9.21 o
  -7   9   2         37.49         33.64         5.65 o
  -6   9   2         24.16         23.92         2.66 o
  -5   9   2        163.99        165.21         4.23 o
  -4   9   2        747.80        731.42         7.31 o
  -3   9   2        320.32        284.50         3.55 o
  -2   9   2        703.44        760.01         5.60 o
  -1   9   2          0.31          0.97         0.58 o
   0   9   2       1167.33       1082.17         8.63 o
   1   9   2        155.83        164.46         2.97 o
   2   9   2        314.66        282.59         3.86 o
   3   9   2         47.30         62.83         2.73 o
   4   9   2        150.75        150.40         4.58 o
   5   9   2         19.52         19.90         3.28 o
   6   9   2          8.63          4.95         4.18 o
   7   9   2         44.62         52.43         8.63 o
  -8  10   2          2.03         -2.42         3.47 o
  -7  10   2          1.58          1.56         5.08 o
  -6  10   2         80.96         87.39         4.60 o
  -5  10   2         74.72         73.81         3.12 o
  -4  10   2          0.37          0.62         0.75 o
  -3  10   2          0.04         -0.60         0.60 o
  -2  10   2       2324.34       2371.89        12.88 o
  -1  10   2        348.42        308.24         3.23 o
   0  10   2       1275.50       1309.58         9.60 o
   1  10   2        124.37        124.74         2.72 o
   2  10   2       4592.03       4492.90        24.22 o
   3  10   2         53.90         41.49         2.19 o
   4  10   2        191.36        200.62         4.89 o
   5  10   2         70.56         67.83         4.36 o
   6  10   2         51.69         48.97         8.90 o
   7  10   2          5.43         -4.04         5.14 o
  -8  11   2          2.61          6.58         5.09 o
  -7  11   2          7.65          6.49         4.24 o
  -6  11   2         12.72          9.80         2.52 o
  -5  11   2         60.90         52.68         3.31 o
  -4  11   2        649.99        668.23         6.54 o
  -3  11   2         15.16         19.03         1.63 o
  -2  11   2         94.87        107.40         2.22 o
  -1  11   2         40.16         46.95         1.39 o
   0  11   2       2411.68       2427.02        13.33 o
   1  11   2        123.46        158.47         3.08 o
   2  11   2       2306.98       2382.67        15.00 o
   3  11   2        407.36        384.33         5.06 o
   4  11   2         25.17         24.52         2.37 o
   5  11   2         49.10         48.82         3.65 o
   6  11   2          1.93         -2.20         4.20 o
   7  11   2          0.90         -4.43         4.43 o
  -7  12   2         95.28        101.83         8.42 o
  -6  12   2          3.65          1.52         2.42 o
  -5  12   2         53.40         48.63         3.27 o
  -4  12   2        232.79        221.52         4.03 o
  -3  12   2        294.20        329.45         3.60 o
  -2  12   2        168.07        190.43         2.55 o
  -1  12   2        310.34        311.78         3.28 o
   0  12   2        246.66        224.78         3.02 o
   1  12   2        358.95        351.00         4.40 o
   2  12   2       1740.92       1599.24        14.89 o
   3  12   2         62.61         67.73         2.64 o
   4  12   2        123.89        115.05         4.00 o
   5  12   2          5.86          3.74         2.15 o
   6  12   2          5.69          2.02         4.75 o
  -7  13   2         26.18         23.22         4.29 o
  -6  13   2          0.62         -0.41         2.25 o
  -5  13   2          1.57         -3.00         3.00 o
  -4  13   2        781.75        779.23         7.56 o
  -3  13   2         47.74         44.99         2.10 o
  -2  13   2        201.82        202.23         3.06 o
  -1  13   2         66.53         72.19         1.81 o
   0  13   2         82.03         68.31         1.94 o
   1  13   2        862.59        889.65         8.05 o
   2  13   2       1894.12       1849.81        13.43 o
   3  13   2         12.81         12.44         1.64 o
   4  13   2        378.02        382.07         6.64 o
   5  13   2         18.71         10.71         2.59 o
   6  13   2          1.58         -0.21         3.95 o
  -7  14   2         23.52         35.56         4.72 o
  -6  14   2        112.89        121.85         6.14 o
  -5  14   2         16.77         15.65         3.20 o
  -4  14   2        787.06        781.75         7.41 o
  -3  14   2          7.42         11.92         1.44 o
  -2  14   2        262.20        244.42         3.84 o
  -1  14   2       1004.79        965.56         7.00 o
   0  14   2         67.63         71.82         2.06 o
   1  14   2       1483.14       1458.83        10.74 o
   2  14   2          1.81          4.57         1.40 o
   3  14   2        222.82        218.58         4.25 o
   4  14   2          0.81          5.66         2.01 o
   5  14   2          0.70         -1.66         1.66 o
   6  14   2         89.47         96.48         8.45 o
  -7  15   2         73.05         94.17         6.89 o
  -6  15   2         22.40         18.24         3.58 o
  -5  15   2        337.72        318.42        11.48 o
  -4  15   2        164.52        167.91         4.79 o
  -3  15   2        330.39        356.84         5.56 o
  -2  15   2         57.75         76.70         2.31 o
  -1  15   2        273.78        250.19         3.44 o
   0  15   2        164.41        180.73         3.53 o
   1  15   2         44.64         33.53         2.22 o
   2  15   2         36.20         43.90         2.45 o
   3  15   2        874.27        881.87         8.62 o
   4  15   2        112.30        121.08         5.14 o
   5  15   2         84.44         79.99         4.74 o
   6  15   2         53.97         59.26         6.41 o
  -7  16   2        103.52        109.08         7.55 o
  -6  16   2        107.88        106.54         6.14 o
  -5  16   2        848.86        844.67        14.70 o
  -4  16   2        206.19        183.27         5.06 o
  -3  16   2        859.68        843.03         9.25 o
  -2  16   2          0.46          4.22         1.06 o
  -1  16   2         89.67         90.30         2.50 o
   0  16   2         74.06         73.16         2.83 o
   1  16   2        294.08        266.48         4.87 o
   2  16   2         24.51         28.23         2.19 o
   3  16   2        401.56        411.80         6.02 o
   4  16   2          5.38          3.99         2.15 o
   5  16   2         92.85         99.89         5.52 o
   6  16   2         29.13         33.99         5.37 o
  -7  17   2        234.94        253.80        10.09 o
  -6  17   2          1.76          3.38         2.94 o
  -5  17   2        179.93        169.69        10.30 o
  -4  17   2        446.31        436.85         7.85 o
  -3  17   2        460.39        447.11         6.59 o
  -2  17   2       1534.19       1568.75        10.97 o
  -1  17   2        869.53        812.43         7.44 o
   0  17   2        737.23        711.84         7.85 o
   1  17   2         35.08         35.03         1.80 o
   2  17   2          3.35          7.63         1.58 o
   3  17   2        322.90        311.19         5.38 o
   4  17   2         46.08         38.78         3.17 o
   5  17   2          0.43         -2.37         2.37 o
   6  17   2          0.04         -3.44         3.44 o
  -7  18   2         39.57         36.29         5.23 o
  -6  18   2         16.19         11.16         3.10 o
  -5  18   2        193.56        210.96         7.75 o
  -4  18   2         26.59         24.45         2.90 o
  -3  18   2          8.18         10.51         1.64 o
  -2  18   2       1142.05       1177.73         9.24 o
  -1  18   2         27.25         25.23         1.74 o
   0  18   2        101.35         89.69         3.19 o
   1  18   2          1.51          1.51         0.97 o
   2  18   2        534.24        544.04         6.94 o
   3  18   2        126.05        132.24         4.27 o
   4  18   2          4.53          1.25         2.13 o
   5  18   2         50.91         61.94         4.68 o
   6  18   2         14.80         15.35         6.79 o
  -7  19   2          1.11          1.97         3.29 o
  -6  19   2         36.76         47.83         5.05 o
  -5  19   2         19.76         17.83         3.67 o
  -4  19   2        231.46        212.51         5.98 o
  -3  19   2        110.80        109.50         5.26 o
  -2  19   2         19.21         17.65         1.64 o
  -1  19   2         98.68         91.35         3.29 o
   0  19   2          5.81          7.95         1.58 o
   1  19   2        716.00        718.24         8.66 o
   2  19   2          0.92         -0.78         1.44 o
   3  19   2         81.72         88.66         4.01 o
   4  19   2         92.19         85.78         4.53 o
   5  19   2          2.56         -0.63         2.77 o
   6  19   2          2.84         -3.80         3.80 o
  -7  20   2          1.10         -3.94         3.94 o
  -6  20   2         22.58         23.50         4.09 o
  -5  20   2         31.66         31.65         4.14 o
  -4  20   2        434.75        457.64         9.59 o
  -3  20   2         39.85         39.18         2.67 o
  -2  20   2        110.06        112.53         2.99 o
  -1  20   2          8.96          9.02         1.66 o
   0  20   2          0.10         -0.59         1.38 o
   1  20   2         17.77         23.62         2.29 o
   2  20   2          0.38         -0.26         1.52 o
   3  20   2          0.01         -1.61         2.58 o
   4  20   2        369.97        358.82         7.71 o
   5  20   2          1.17         -2.56         2.56 o
   6  20   2          4.05          5.07         4.46 o
  -7  21   2         41.65         38.36         6.31 o
  -6  21   2          4.15          0.65         3.44 o
  -5  21   2          0.57         -2.39         3.07 o
  -4  21   2        462.33        472.73        11.33 o
  -3  21   2         27.53         30.29         3.07 o
  -2  21   2         85.10         91.75         3.15 o
  -1  21   2         32.52         30.45         2.13 o
   0  21   2         69.91         67.29         3.20 o
   1  21   2        887.62        842.28         9.87 o
   2  21   2          4.24          6.71         1.81 o
   3  21   2         12.57          9.19         2.28 o
   4  21   2         88.35         84.76         4.79 o
   5  21   2          5.23          0.33         2.92 o
   6  21   2         10.25         16.49         6.70 o
  -6  22   2          6.96          2.62         3.23 o
  -5  22   2        109.04        104.23         6.93 o
  -4  22   2         62.94         66.22         5.49 o
  -3  22   2        140.91        149.23         5.43 o
  -2  22   2         81.23         72.11         2.81 o
  -1  22   2         20.49         16.31         1.86 o
   0  22   2         44.89         42.55         2.82 o
   1  22   2          2.10          4.22         1.75 o
   2  22   2         10.78         11.01         1.92 o
   3  22   2          3.68          2.20         1.99 o
   4  22   2         63.66         55.13         4.05 o
   5  22   2          4.30         -1.10         2.75 o
  -6  23   2          0.04         -1.00         3.01 o
  -5  23   2          2.03          2.67         3.41 o
  -4  23   2          9.56          2.67         3.29 o
  -3  23   2         74.82         74.06         4.13 o
  -2  23   2        360.46        378.96         5.48 o
  -1  23   2         66.69         59.34         2.90 o
   0  23   2        457.63        475.60         7.32 o
   1  23   2         48.84         44.42         3.15 o
   2  23   2         39.02         39.79         3.09 o
   3  23   2         27.00         26.44         3.41 o
   4  23   2         62.50         59.14         4.64 o
   5  23   2         36.53         31.91         4.72 o
  -6  24   2        148.97        160.40         8.84 o
  -5  24   2         98.83        109.79         8.99 o
  -4  24   2         18.14         12.58         3.52 o
  -3  24   2        107.59        102.77         4.81 o
  -2  24   2        943.97        955.22        10.19 o
  -1  24   2        286.29        282.16         5.27 o
   0  24   2          8.57         13.28         1.91 o
   1  24   2         20.49         19.91         2.61 o
   2  24   2        152.27        157.65         4.98 o
   3  24   2         99.49         97.03         4.68 o
   4  24   2         28.51         24.65         3.78 o
   5  24   2         44.66         32.88         6.30 o
  -6  25   2          5.76          3.42         3.27 o
  -5  25   2         11.60          6.68         5.75 o
  -4  25   2         18.66         18.59         4.67 o
  -3  25   2         47.10         45.46         3.57 o
  -2  25   2        237.38        256.52         5.78 o
  -1  25   2         67.53         77.49         3.71 o
   0  25   2        406.01        428.42         6.82 o
   1  25   2          0.02          1.76         1.99 o
   2  25   2          0.00         -0.35         1.95 o
   3  25   2         34.07         44.46         3.52 o
   4  25   2          2.97          0.55         3.09 o
   5  25   2          0.04         -4.23         4.23 o
  -6  26   2          0.38         -5.56         5.56 o
  -5  26   2        208.32        221.38        13.16 o
  -4  26   2          0.08         -0.97         3.20 o
  -3  26   2         52.87         50.40         3.85 o
  -2  26   2         35.14         39.42         3.14 o
  -1  26   2        869.54        917.65        12.06 o
   0  26   2        494.79        465.19         7.48 o
   1  26   2          0.06          2.58         1.96 o
   2  26   2         14.98         13.28         2.62 o
   3  26   2          1.44         -2.58         2.58 o
   4  26   2         15.90          2.38         3.58 o
   5  26   2          2.37        -13.75        13.75 o
  -5  27   2          0.59         -3.18         3.18 o
  -4  27   2          2.61          2.72         4.03 o
  -3  27   2         30.64         33.24         3.41 o
  -2  27   2          1.27          2.81         2.18 o
  -1  27   2        429.36        465.77         8.94 o
   0  27   2         53.19         54.97         3.29 o
   1  27   2        181.21        188.83         5.41 o
   2  27   2          0.88         -2.75         2.75 o
   3  27   2        157.72        142.48         6.24 o
   4  27   2          1.24         -3.21         3.21 o
  -5  28   2         41.67         37.76         6.71 o
  -4  28   2          7.24          3.99         3.74 o
  -3  28   2          0.26         -1.31         2.19 o
  -2  28   2        266.66        253.07         6.18 o
  -1  28   2         39.91         39.60         3.65 o
   0  28   2          1.97          0.81         2.18 o
   1  28   2         99.65         96.12         4.77 o
   2  28   2         27.19         30.24         3.33 o
   3  28   2         44.04         35.20         3.80 o
   4  28   2          9.24          4.66         3.60 o
  -5  29   2         38.85         39.97         7.37 o
  -4  29   2          6.98          3.26         3.59 o
  -3  29   2         11.51          6.35         3.09 o
  -2  29   2        137.07        147.39         5.27 o
  -1  29   2          3.68          0.65         2.34 o
   0  29   2          8.06          3.85         3.55 o
   1  29   2          4.27          7.30         2.73 o
   2  29   2         17.78         23.44         3.42 o
   3  29   2          9.27          4.15         4.18 o
   4  29   2          0.26         -3.25         3.25 o
  -5  30   2         22.48         20.90         8.83 o
  -4  30   2         41.11         38.81         5.49 o
  -3  30   2         38.66         38.75         4.13 o
  -2  30   2        116.17        124.68         5.14 o
  -1  30   2          2.87         -1.76         2.04 o
   0  30   2         36.97         41.79         4.95 o
   1  30   2         24.96         29.43         4.00 o
   2  30   2         11.18          5.89         3.10 o
   3  30   2          8.37          1.59         3.02 o
   4  30   2          4.52         -0.14         4.08 o
  -4  31   2          4.04          0.08         3.80 o
  -3  31   2        155.12        166.07         6.87 o
  -2  31   2          0.49         -1.11         2.17 o
  -1  31   2         34.82         39.69         3.56 o
   0  31   2        132.78        136.78         6.58 o
   1  31   2          4.69          4.87         3.63 o
   2  31   2          0.16         -1.54         2.73 o
   3  31   2         44.02         34.71         4.27 o
  -4  32   2          3.25         -5.31         5.31 o
  -3  32   2         83.49         83.88         5.52 o
  -2  32   2         19.29         19.41         2.99 o
  -1  32   2          7.67          1.10         2.47 o
   0  32   2          0.01         -0.21         2.97 o
   1  32   2          8.04         10.60         5.44 o
   2  32   2         52.32         53.20         4.42 o
   3  32   2         48.12         47.93         5.29 o
  -4  33   2          0.25         -3.43         5.78 o
  -3  33   2         30.61         32.89         4.56 o
  -2  33   2          8.04         11.76         2.73 o
  -1  33   2         66.19         59.09         4.81 o
   0  33   2        112.88        108.41         6.60 o
   1  33   2         12.80         24.01         6.79 o
   2  33   2          7.01          2.98         3.33 o
   3  33   2          2.42          7.03         3.69 o
  -3  34   2          0.85         -3.32         3.32 o
  -2  34   2         76.41         81.14         5.46 o
  -1  34   2         67.49         86.29         6.35 o
   0  34   2          4.72          2.23         4.54 o
   1  34   2         35.34         42.81         5.26 o
   2  34   2          0.02         -3.65         3.96 o
  -3  35   2         11.07          4.46         3.52 o
  -2  35   2          2.68          0.64         3.32 o
  -1  35   2         22.55         26.63         3.95 o
   0  35   2          0.58         -0.21         4.91 o
   1  35   2          0.00          0.69         3.68 o
   2  35   2          0.16         -3.02         3.02 o
  -2  36   2         20.81         16.49         4.28 o
  -1  36   2         12.04         14.03         3.68 o
   0  36   2        104.51        114.17         7.37 o
   1  36   2          9.71          0.48         3.27 o
  -1  37   2         53.06         58.85         5.43 o
   0  37   2          0.01         -3.59         3.59 o
  -8   1   3          8.45          2.98         3.58 o
  -7   1   3         10.14         12.54         3.61 o
  -6   1   3         18.12         18.39         2.44 o
  -5   1   3         18.80         14.67         1.35 o
  -4   1   3         34.34         32.62         1.69 o
  -3   1   3          1.36          4.35         3.26 o
  -2   1   3        348.43        364.62         3.24 o
  -1   1   3       1643.12       1674.83        10.93 o
   0   1   3        199.34        201.17         2.45 o
   1   1   3         17.05         25.31         1.60 o
   2   1   3        595.15        584.86         8.06 o
   3   1   3          2.65          3.31         1.85 o
   4   1   3        261.32        275.90         6.82 o
   5   1   3          1.77         -2.19         2.39 o
   6   1   3         10.23          5.95         3.15 o
  -8   2   3          0.42          0.46         3.96 o
  -7   2   3        197.46        169.76         8.51 o
  -6   2   3        784.54        796.87        17.13 o
  -5   2   3         32.93         30.68         1.75 o
  -4   2   3        766.01        753.53         9.29 o
  -3   2   3       1367.28       1316.21        13.88 o
  -2   2   3        483.55        471.15         6.55 o
  -1   2   3        646.42        676.80         5.75 o
   0   2   3       1677.47       1645.00         9.79 o
   1   2   3        912.95        887.45         7.31 o
   2   2   3          0.11          0.71         1.55 o
   3   2   3        127.86        141.01         4.67 o
   4   2   3          7.67         10.50         2.63 o
   5   2   3          7.46          6.64         2.80 o
   6   2   3          7.58          0.92         3.75 o
  -8   3   3         86.10         94.22         9.94 o
  -7   3   3         55.33         53.06         5.56 o
  -6   3   3         11.97         15.22         2.31 o
  -5   3   3        110.93        120.61         3.96 o
  -4   3   3        196.20        182.80         4.14 o
  -3   3   3         73.41         66.79         1.99 o
  -2   3   3       1472.79       1570.00        10.69 o
  -1   3   3       1082.79        993.09         7.78 o
   0   3   3        173.30        142.08         2.39 o
   1   3   3        221.20        256.99         3.78 o
   2   3   3        441.20        472.41         7.26 o
   3   3   3        160.21        151.72         4.13 o
   4   3   3          5.85          5.85         2.41 o
   5   3   3          0.13         -3.43         3.43 o
   6   3   3         54.77         48.79         5.15 o
  -8   4   3         35.71         37.19         7.11 o
  -7   4   3        106.43        113.49         7.53 o
  -6   4   3        393.06        412.31         8.28 o
  -5   4   3        133.06        125.26         5.53 o
  -4   4   3        105.90        110.53         2.72 o
  -3   4   3        815.10        838.80         8.39 o
  -2   4   3        305.55        243.09         2.95 o
  -1   4   3         23.77         41.63         1.63 o
   0   4   3         29.59         29.20         1.26 o
   1   4   3         23.60         29.78         1.59 o
   2   4   3        246.30        246.31         4.68 o
   3   4   3         59.56         66.56         3.07 o
   4   4   3        420.05        417.44         8.24 o
   5   4   3         75.51         90.43         5.10 o
   6   4   3          5.17          2.18         4.41 o
  -8   5   3         12.88         20.49         4.80 o
  -7   5   3          6.17          5.54         3.01 o
  -6   5   3         15.21         16.59         2.84 o
  -5   5   3        104.44        103.31         5.15 o
  -4   5   3          4.02          7.00         0.97 o
  -3   5   3       1222.47       1250.79         8.69 o
  -2   5   3        467.10        516.08         5.16 o
  -1   5   3       2257.04       2270.41        13.77 o
   0   5   3         11.87          9.70         0.80 o
   1   5   3        727.82        715.19         6.66 o
   2   5   3        366.56        358.68         5.42 o
   3   5   3        225.73        246.87         5.47 o
   4   5   3          4.68          6.43         2.49 o
   5   5   3          7.93          7.79         2.78 o
   6   5   3         63.06         72.82         5.79 o
  -8   6   3          4.91          4.13         3.39 o
  -7   6   3          5.45          4.50         3.30 o
  -6   6   3         28.94         30.55         3.19 o
  -5   6   3          0.51          0.87         1.05 o
  -4   6   3        428.57        451.20         5.42 o
  -3   6   3         51.16         69.85         1.52 o
  -2   6   3       1045.43       1020.89         8.15 o
  -1   6   3       1195.14       1255.35         8.69 o
   0   6   3          0.08          0.21         1.00 o
   1   6   3        578.11        577.47         5.83 o
   2   6   3        393.91        385.05         5.57 o
   3   6   3          1.44          3.10         1.60 o
   4   6   3        165.65        156.56         5.50 o
   5   6   3          1.44         -2.27         2.27 o
   6   6   3          4.38         -1.56         3.30 o
  -8   7   3         44.34         44.95         7.09 o
  -7   7   3          7.63          4.96         3.76 o
  -6   7   3         83.51         83.17         4.75 o
  -5   7   3        465.73        456.27         7.17 o
  -4   7   3          0.21          0.65         0.63 o
  -3   7   3        116.21        125.31         2.21 o
  -2   7   3          0.80          3.24         0.82 o
  -1   7   3        243.31        273.99         3.28 o
   0   7   3       1507.66       1498.24        11.92 o
   1   7   3        251.55        232.62         3.61 o
   2   7   3        242.04        261.95         4.96 o
   3   7   3        152.98        167.62         4.11 o
   4   7   3         62.89         68.86         4.19 o
   5   7   3         58.83         55.08         4.65 o
   6   7   3         11.11          3.85         4.78 o
  -8   8   3         10.88         14.97         5.93 o
  -7   8   3         17.12         12.93         4.12 o
  -6   8   3         62.19         54.80         4.03 o
  -5   8   3         74.76         76.57         3.17 o
  -4   8   3         14.64         15.49         1.15 o
  -3   8   3        153.16        148.10         2.70 o
  -2   8   3       3309.15       3536.02        18.44 o
  -1   8   3        965.65       1019.84         7.68 o
   0   8   3       1122.75       1158.75        10.18 o
   1   8   3         35.61         34.44         1.73 o
   2   8   3        437.32        430.77         5.42 o
   3   8   3         94.67        103.68         3.56 o
   4   8   3        275.73        270.61         6.84 o
   5   8   3          1.90         -0.91         2.93 o
   6   8   3          1.44         -1.19         5.14 o
  -8   9   3         43.70         47.02         6.39 o
  -7   9   3          8.59         12.48         4.44 o
  -6   9   3        125.63        125.60         5.35 o
  -5   9   3          3.69          3.74         1.41 o
  -4   9   3        118.96        124.79         2.57 o
  -3   9   3        347.54        367.85         5.01 o
  -2   9   3         16.61         13.17         1.11 o
  -1   9   3       2343.61       2431.18        14.86 o
   0   9   3         70.45         56.58         1.89 o
   1   9   3        312.93        279.34         3.99 o
   2   9   3        188.04        190.75         3.82 o
   3   9   3        100.26        103.46         3.57 o
   4   9   3          7.21          4.74         2.06 o
   5   9   3          3.54         -1.03         2.65 o
   6   9   3          8.92          4.33         4.55 o
  -8  10   3          7.12          1.93         4.30 o
  -7  10   3          1.35          1.20         3.27 o
  -6  10   3         10.00          8.03         3.14 o
  -5  10   3          1.56          3.67         1.36 o
  -4  10   3         91.87         92.77         2.55 o
  -3  10   3        429.38        446.27         5.29 o
  -2  10   3       2134.34       2284.01        14.42 o
  -1  10   3       1234.09       1341.89         9.24 o
   0  10   3          4.33          6.29         1.12 o
   1  10   3        599.73        595.84         6.23 o
   2  10   3         79.19         76.33         2.81 o
   3  10   3        155.66        156.70         4.89 o
   4  10   3         55.92         50.88         3.27 o
   5  10   3         19.63          9.24         4.70 o
   6  10   3         33.25         24.44         4.69 o
  -8  11   3         59.00         71.94         7.95 o
  -7  11   3         81.67         81.20         7.64 o
  -6  11   3        120.43        127.02         5.58 o
  -5  11   3        647.18        647.87         8.93 o
  -4  11   3        102.00         91.97         3.13 o
  -3  11   3         88.04         95.93         2.28 o
  -2  11   3        403.46        436.46         4.72 o
  -1  11   3         88.56         64.85         1.93 o
   0  11   3         78.94         63.20         2.04 o
   1  11   3          0.00          1.57         1.02 o
   2  11   3        510.63        495.66         6.26 o
   3  11   3         92.84         84.84         3.32 o
   4  11   3          0.67         -0.54         1.52 o
   5  11   3          2.59          1.02         2.50 o
   6  11   3         55.37         58.83         5.89 o
  -7  12   3        114.55        123.81        13.27 o
  -6  12   3        551.15        566.67        11.62 o
  -5  12   3        371.67        359.62         8.48 o
  -4  12   3         92.74         88.43         3.86 o
  -3  12   3        420.70        405.71         5.05 o
  -2  12   3         11.43          6.56         1.06 o
  -1  12   3        810.93        853.93         6.90 o
   0  12   3        650.66        632.48         5.26 o
   1  12   3         11.22          9.38         1.39 o
   2  12   3        255.09        260.65         4.65 o
   3  12   3        472.60        470.65         6.88 o
   4  12   3         54.38         56.12         3.50 o
   5  12   3         10.96         11.38         2.89 o
   6  12   3          0.40         -2.43         3.90 o
  -7  13   3          5.01          7.79         3.23 o
  -6  13   3        121.53        139.10         6.39 o
  -5  13   3         55.11         53.06         4.19 o
  -4  13   3        323.50        308.83         5.93 o
  -3  13   3         35.39         38.84         1.75 o
  -2  13   3        530.17        537.39         5.94 o
  -1  13   3       2323.79       2378.37        14.63 o
   0  13   3         58.44         43.41         1.70 o
   1  13   3          0.32          0.65         1.06 o
   2  13   3        249.18        260.20         4.64 o
   3  13   3        767.54        780.45         9.14 o
   4  13   3         29.55         34.67         3.41 o
   5  13   3         43.63         51.09         4.07 o
   6  13   3         36.49         35.55         6.79 o
  -7  14   3          1.19          1.42         2.85 o
  -6  14   3          5.35          2.28         2.43 o
  -5  14   3          0.10          2.19         2.14 o
  -4  14   3          0.71         -0.14         1.88 o
  -3  14   3         85.08         77.61         2.20 o
  -2  14   3         34.50         31.75         1.77 o
  -1  14   3          0.03          1.78         0.87 o
   0  14   3        407.21        377.96         5.68 o
   1  14   3         37.28         29.49         1.76 o
   2  14   3        375.08        394.67         6.13 o
   3  14   3        463.58        470.03         7.78 o
   4  14   3        123.59        119.28         6.88 o
   5  14   3        280.58        302.88         8.41 o
   6  14   3         11.29          4.47        12.17 o
  -7  15   3        138.89        145.16        10.13 o
  -6  15   3         10.71         12.76         3.11 o
  -5  15   3        182.19        178.10         6.60 o
  -4  15   3         66.97         65.14         3.42 o
  -3  15   3         34.16         39.49         1.54 o
  -2  15   3         12.25          8.08         1.30 o
  -1  15   3         85.57         84.93         2.56 o
   0  15   3         89.89         88.65         2.55 o
   1  15   3        347.48        359.94         5.28 o
   2  15   3         54.41         59.87         2.86 o
   3  15   3        864.77        882.15         9.65 o
   4  15   3         91.11         74.44         4.62 o
   5  15   3         93.71         87.24         5.84 o
   6  15   3          8.75         -0.56         9.81 o
  -7  16   3         56.97         55.03         6.12 o
  -6  16   3        208.60        214.90         7.89 o
  -5  16   3        161.18        155.87         6.37 o
  -4  16   3         50.39         43.13         3.22 o
  -3  16   3          0.18         -0.07         0.79 o
  -2  16   3         90.39         84.32         2.68 o
  -1  16   3        220.22        237.23         4.39 o
   0  16   3        119.94        139.60         3.17 o
   1  16   3         40.88         37.38         2.37 o
   2  16   3         77.91         76.84         3.16 o
   3  16   3         50.72         47.67         2.88 o
   4  16   3          5.37          0.65         2.43 o
   5  16   3         28.42         28.55         3.76 o
   6  16   3         14.41          4.40        15.25 o
  -7  17   3          5.41          5.30         3.39 o
  -6  17   3        380.88        418.54        15.33 o
  -5  17   3         23.16         26.08         3.60 o
  -4  17   3          1.57         -0.43         2.06 o
  -3  17   3         75.48         73.45         2.86 o
  -2  17   3         58.25         54.82         2.45 o
  -1  17   3         16.34         16.25         1.76 o
   0  17   3         99.54        102.95         2.90 o
   1  17   3          6.14          4.52         1.66 o
   2  17   3          2.04         -0.40         1.49 o
   3  17   3        366.91        337.69         6.04 o
   4  17   3         16.39         11.35         2.83 o
   5  17   3          1.00         -3.20         3.20 o
  -7  18   3         29.92         25.02         4.92 o
  -6  18   3        150.89        164.72         7.55 o
  -5  18   3         27.41         20.52         3.53 o
  -4  18   3         51.08         54.98         4.57 o
  -3  18   3        226.58        232.96         4.51 o
  -2  18   3         31.20         29.76         2.37 o
  -1  18   3        292.65        294.85         5.20 o
   0  18   3        250.29        251.52         4.26 o
   1  18   3         53.21         48.50         2.83 o
   2  18   3         57.16         57.32         2.94 o
   3  18   3        326.24        311.54         7.16 o
   4  18   3          7.21          8.71         2.76 o
   5  18   3        102.44        114.56         7.53 o
  -7  19   3         41.16         48.46         7.30 o
  -6  19   3        118.38         99.25         6.48 o
  -5  19   3        487.48        498.70        11.80 o
  -4  19   3          0.95         -0.81         2.22 o
  -3  19   3       1052.40       1036.41        10.06 o
  -2  19   3        413.65        383.35         6.41 o
  -1  19   3          4.52          4.68         1.64 o
   0  19   3         40.84         31.53         2.29 o
   1  19   3          0.12          0.54         1.35 o
   2  19   3        165.99        169.70         4.48 o
   3  19   3         17.21         13.37         2.33 o
   4  19   3          5.00          3.04         3.94 o
   5  19   3          6.45          1.24         3.42 o
  -7  20   3         64.47         64.69         7.15 o
  -6  20   3        212.66        226.70         8.82 o
  -5  20   3          2.87          6.66         3.16 o
  -4  20   3        157.16        145.09         6.46 o
  -3  20   3        642.79        631.65         7.75 o
  -2  20   3        541.68        541.80         7.45 o
  -1  20   3          0.91         -0.61         1.78 o
   0  20   3        484.81        472.56         7.21 o
   1  20   3        480.16        458.69         6.22 o
   2  20   3         65.17         72.35         3.43 o
   3  20   3         38.88         34.91         2.99 o
   4  20   3        109.49        100.51         6.76 o
   5  20   3          7.75          8.72         3.87 o
  -6  21   3        104.19         92.44         6.72 o
  -5  21   3        237.88        249.36        10.55 o
  -4  21   3        313.38        321.35         9.37 o
  -3  21   3        118.62        132.13         4.12 o
  -2  21   3        649.88        626.35         7.86 o
  -1  21   3        201.25        206.32         5.21 o
   0  21   3       1084.92       1084.52        11.39 o
   1  21   3        300.12        288.72         5.62 o
   2  21   3         15.03         16.84         2.29 o
   3  21   3          3.07          7.00         2.43 o
   4  21   3        115.09        121.64         7.41 o
   5  21   3          3.09         -1.60         3.47 o
  -6  22   3         21.12         24.93         4.16 o
  -5  22   3          0.19         -1.39         3.13 o
  -4  22   3         47.80         42.43         4.72 o
  -3  22   3         25.89         21.77         2.42 o
  -2  22   3       1016.12       1031.11        10.57 o
  -1  22   3        285.27        266.68         5.69 o
   0  22   3        695.65        701.02         9.69 o
   1  22   3         27.75         30.89         2.70 o
   2  22   3         35.54         39.47         2.96 o
   3  22   3         61.75         56.89         3.76 o
   4  22   3         16.13         22.33         4.22 o
   5  22   3          0.61         -2.85         4.91 o
  -6  23   3          0.98         -2.47         3.26 o
  -5  23   3         31.26         30.29         4.42 o
  -4  23   3         17.43         16.64         3.74 o
  -3  23   3         15.17         19.48         2.89 o
  -2  23   3         16.74         23.12         2.77 o
  -1  23   3        228.01        228.92         5.43 o
   0  23   3        121.44        119.59         4.34 o
   1  23   3        365.08        345.45         7.46 o
   2  23   3         72.85         78.83         4.25 o
   3  23   3         54.92         61.97         4.25 o
   4  23   3         10.81          1.56         3.65 o
   5  23   3         13.98          8.57         5.21 o
  -6  24   3          6.36          2.16         3.95 o
  -5  24   3         12.56          6.35         3.72 o
  -4  24   3          0.62         -2.79         2.79 o
  -3  24   3          3.79         -0.50         2.53 o
  -2  24   3          0.45         -0.22         1.51 o
  -1  24   3        151.42        147.00         5.12 o
   0  24   3          0.36         -1.85         1.85 o
   1  24   3         24.50         27.42         2.69 o
   2  24   3          1.74          0.37         2.25 o
   3  24   3          4.20          0.01         2.35 o
   4  24   3          0.86         -2.35         4.75 o
  -6  25   3         18.63          6.81         4.07 o
  -5  25   3         47.88         53.45        10.16 o
  -4  25   3         21.09         16.42         3.59 o
  -3  25   3         71.75         73.18         5.17 o
  -2  25   3          0.30          1.80         1.76 o
  -1  25   3        141.23        157.85         5.19 o
   0  25   3        181.60        176.80         5.23 o
   1  25   3          2.65          0.43         1.95 o
   2  25   3          2.85          0.67         2.39 o
   3  25   3         16.23         14.96         3.07 o
   4  25   3          5.31         -1.97         3.19 o
  -6  26   3         21.09         19.46         4.93 o
  -5  26   3          0.05         -1.79         4.69 o
  -4  26   3          3.43         -1.33         2.87 o
  -3  26   3        372.80        387.65         9.85 o
  -2  26   3         32.46         32.26         3.07 o
  -1  26   3         29.91         31.06         2.94 o
   0  26   3        209.53        205.16         5.87 o
   1  26   3          0.37         -0.16         2.16 o
   2  26   3         66.78         66.69         4.41 o
   3  26   3          0.13         -1.39         2.51 o
   4  26   3          3.67          4.20         3.99 o
  -5  27   3          0.84         -5.48         5.48 o
  -4  27   3         84.78         77.35         5.74 o
  -3  27   3         81.44         87.02         6.47 o
  -2  27   3          3.84          0.65         2.27 o
  -1  27   3         18.53         17.27         2.65 o
   0  27   3         67.26         62.85         4.27 o
   1  27   3          1.23          4.36         2.48 o
   2  27   3         78.11         82.02         4.89 o
   3  27   3         88.02        104.16         6.32 o
   4  27   3          0.76         -2.95         4.05 o
  -5  28   3          0.85          3.41         3.77 o
  -4  28   3          1.61         -1.51         3.11 o
  -3  28   3         13.90          9.92         3.87 o
  -2  28   3         26.46         24.48         3.25 o
  -1  28   3        169.66        185.33         5.72 o
   0  28   3         25.94         21.28         4.47 o
   1  28   3        106.97        105.34         5.35 o
   2  28   3         27.09         33.37         3.97 o
   3  28   3         35.40         37.66         4.56 o
   4  28   3          0.02         -3.85         3.98 o
  -5  29   3         89.51         99.46         8.63 o
  -4  29   3          5.55         -1.33         3.38 o
  -3  29   3          0.82         -3.11         3.11 o
  -2  29   3        159.05        163.69         6.41 o
  -1  29   3        371.95        388.60         8.03 o
   0  29   3          0.44         -2.05         2.05 o
   1  29   3         28.55         30.10         3.58 o
   2  29   3         56.26         59.45         4.52 o
   3  29   3         37.89         35.80         4.59 o
  -4  30   3          1.26         -3.26         3.26 o
  -3  30   3         23.40         13.55         4.00 o
  -2  30   3          2.04          1.29         3.28 o
  -1  30   3         31.60         33.99         3.39 o
   0  30   3         55.31         57.03         4.31 o
   1  30   3         81.04         96.12         5.75 o
   2  30   3         15.81         10.42         2.91 o
   3  30   3          0.09          0.30         3.16 o
  -4  31   3         32.05         41.00         6.31 o
  -3  31   3          0.01          2.03         3.39 o
  -2  31   3         52.19         46.01         5.08 o
  -1  31   3         31.41         43.16         3.96 o
   0  31   3         73.17         76.02         5.46 o
   1  31   3          9.47         12.35         3.41 o
   2  31   3          3.59          3.72         3.01 o
   3  31   3          0.42         -3.21         3.21 o
  -4  32   3          8.72          2.19         4.05 o
  -3  32   3          1.59         -3.60         3.60 o
  -2  32   3         27.62         24.00         4.12 o
  -1  32   3         23.26         23.33         3.76 o
   0  32   3         65.08         69.73         5.37 o
   1  32   3          0.06          0.89         2.83 o
   2  32   3         54.71         58.08         4.99 o
  -3  33   3          9.74          0.61         3.87 o
  -2  33   3          2.66          2.48         3.07 o
  -1  33   3         15.33         24.84         3.69 o
   0  33   3          1.45          0.45         3.00 o
   1  33   3          1.84          0.23         2.98 o
   2  33   3          1.63          4.79         3.66 o
  -3  34   3          8.73          0.19         4.62 o
  -2  34   3         11.96         17.29         4.19 o
  -1  34   3         17.87         16.51         4.01 o
   0  34   3         19.40         10.22         3.56 o
   1  34   3          3.43         -1.21         3.20 o
  -2  35   3          0.13          0.19         3.83 o
  -1  35   3          0.18         -2.31         4.26 o
   0  35   3          7.22          6.50         3.64 o
   1  35   3          3.66          2.57         4.61 o
  -8   0   4         83.92        109.99        11.96 o
  -7   0   4          1.06          5.79         4.57 o
  -6   0   4          0.95          5.00         2.86 o
  -5   0   4        289.17        301.14        10.08 o
  -3   0   4        517.86        550.14         6.43 o
  -2   0   4        184.99        193.06         4.33 o
  -1   0   4        459.82        506.93         7.60 o
   0   0   4        911.65        926.30        10.21 o
   1   0   4         43.69         46.76         3.50 o
   2   0   4         13.51          8.76         2.83 o
   3   0   4          3.18         15.64         4.02 o
   4   0   4         12.98         12.39         4.37 o
   5   0   4         28.47         27.32         5.43 o
   6   0   4          0.64         -5.62         5.62 o
  -8   1   4          0.07          2.89         4.54 o
  -7   1   4         99.05         79.31         6.60 o
  -6   1   4        760.31        817.72        12.89 o
  -5   1   4         14.26         17.48         2.33 o
  -4   1   4        142.72        140.51         6.89 o
  -3   1   4          3.96          5.50         1.18 o
  -2   1   4        621.00        613.93         5.78 o
  -1   1   4         17.26         12.42         1.20 o
   0   1   4         61.41         64.05         2.04 o
   1   1   4          3.19          7.18         1.62 o
   2   1   4         42.90         41.60         3.20 o
   3   1   4        202.40        233.94         6.46 o
   4   1   4         11.57          2.21         2.60 o
   5   1   4         40.54         40.84         4.50 o
   6   1   4         19.79          6.33         4.64 o
  -8   2   4          4.06          7.22         4.55 o
  -7   2   4        151.02        138.78         9.19 o
  -6   2   4         14.24         13.73         2.74 o
  -5   2   4          0.07          0.98         1.44 o
  -4   2   4          3.13          4.48         2.40 o
  -3   2   4         38.20         28.62         1.09 o
  -2   2   4         88.03         91.74         2.30 o
  -1   2   4        370.95        397.34         4.62 o
   0   2   4          1.31          4.42         0.99 o
   1   2   4        824.17        863.71        10.36 o
   2   2   4        172.49        156.94         4.90 o
   3   2   4        123.89        130.72         5.06 o
   4   2   4         10.52          9.67         2.87 o
   5   2   4         41.88         40.04         4.43 o
   6   2   4          8.95         -3.85         3.90 o
  -8   3   4          1.68          6.35         3.24 o
  -7   3   4         76.67         80.20         8.03 o
  -6   3   4        225.04        188.70         5.84 o
  -5   3   4        115.01        101.84         4.41 o
  -4   3   4          3.23          2.28         1.67 o
  -3   3   4        109.02        111.73         2.37 o
  -2   3   4        463.53        455.77         5.25 o
  -1   3   4        389.43        423.82         5.30 o
   0   3   4        825.49        853.08        11.34 o
   1   3   4       1130.67       1177.56        11.00 o
   2   3   4          3.79          1.71         1.94 o
   3   3   4         34.07         32.29         2.86 o
   4   3   4         53.02         48.24         4.05 o
   5   3   4          7.78          0.05         3.74 o
   6   3   4          2.22         -3.34         3.34 o
  -8   4   4          0.01         -1.91         3.63 o
  -7   4   4         30.31         33.97         4.43 o
  -6   4   4          1.77          2.87         1.63 o
  -5   4   4         73.39         68.33         4.00 o
  -4   4   4        100.61        112.39         2.39 o
  -3   4   4        498.00        509.77         6.15 o
  -2   4   4        246.24        263.46         4.08 o
  -1   4   4          0.16         -0.36         0.90 o
   0   4   4        325.19        345.08         5.37 o
   1   4   4         70.36         74.21         2.62 o
   2   4   4         17.96         20.26         2.32 o
   3   4   4         20.03         19.41         2.44 o
   4   4   4          4.33          1.51         2.44 o
   5   4   4          0.68         -2.82         2.82 o
   6   4   4          0.66         -3.25         3.25 o
  -8   5   4          2.67          2.40         3.51 o
  -7   5   4          9.95          5.96         3.86 o
  -6   5   4        107.93         82.98         4.52 o
  -5   5   4        206.16        208.74         4.15 o
  -4   5   4         87.47         96.17         1.98 o
  -3   5   4        343.88        363.63         4.49 o
  -2   5   4          1.53          3.56         0.94 o
  -1   5   4         60.19         52.11         1.83 o
   0   5   4        621.94        628.49         6.64 o
   1   5   4          0.02          2.39         1.02 o
   2   5   4        172.94        166.46         4.58 o
   3   5   4         14.51         15.05         3.04 o
   4   5   4         13.35          5.62         2.50 o
   5   5   4          9.31          3.42         3.37 o
   6   5   4          3.23         -4.70         4.70 o
  -8   6   4          4.33          2.10         3.78 o
  -7   6   4         24.21         17.11         4.28 o
  -6   6   4         36.44         30.14         3.60 o
  -5   6   4        198.29        196.37         4.48 o
  -4   6   4        165.75        158.13         2.97 o
  -3   6   4         13.31         24.23         1.25 o
  -2   6   4        971.83        933.51         9.20 o
  -1   6   4       1217.99       1241.03         9.23 o
   0   6   4        209.88        241.02         4.63 o
   1   6   4        372.20        389.32         4.50 o
   2   6   4        216.53        222.05         5.19 o
   3   6   4         93.24         93.43         4.10 o
   4   6   4          0.10         -1.14         2.66 o
   5   6   4         79.44         87.06         6.05 o
   6   6   4         14.52          8.06         4.54 o
  -8   7   4          4.39          7.60         4.17 o
  -7   7   4         20.10         13.21         4.09 o
  -6   7   4        201.67        239.61         6.95 o
  -5   7   4       1426.22       1391.47        12.40 o
  -4   7   4         10.40          6.10         1.03 o
  -3   7   4        247.68        245.37         3.14 o
  -2   7   4        868.03        867.83         7.83 o
  -1   7   4        194.17        211.47         4.22 o
   0   7   4        805.33        813.48         8.89 o
   1   7   4        103.39        102.90         2.23 o
   2   7   4        276.79        291.92         6.16 o
   3   7   4          0.29         -0.07         1.90 o
   4   7   4         19.95         15.11         3.19 o
   5   7   4          1.80         -3.44         3.44 o
   6   7   4          2.65          2.06         4.07 o
  -8   8   4         24.92         39.06         6.46 o
  -7   8   4         46.21         54.00         6.43 o
  -6   8   4         61.07         50.81         5.19 o
  -5   8   4         94.58        114.81         3.79 o
  -4   8   4          2.36          2.05         0.90 o
  -3   8   4        476.72        478.46         6.17 o
  -2   8   4        727.36        682.41         6.49 o
  -1   8   4        349.45        348.40         5.14 o
   0   8   4        596.08        604.58         8.11 o
   1   8   4        277.57        280.07         3.57 o
   2   8   4          4.42          8.70         1.73 o
   3   8   4          1.00         -1.90         1.90 o
   4   8   4        104.47        110.92         5.69 o
   5   8   4          5.90         -2.70         3.98 o
   6   8   4         14.55          6.07         6.63 o
  -8   9   4         16.17         26.99         5.69 o
  -7   9   4          0.82          1.82         3.24 o
  -6   9   4          1.37          5.21         2.80 o
  -5   9   4        194.98        205.08         4.39 o
  -4   9   4         48.34         47.34         2.28 o
  -3   9   4         28.70         27.39         1.51 o
  -2   9   4        820.81        808.23         7.70 o
  -1   9   4        353.82        377.62         5.47 o
   0   9   4         46.22         43.73         2.65 o
   1   9   4         30.15         27.60         1.46 o
   2   9   4         47.89         41.03         2.48 o
   3   9   4          7.53          7.78         1.95 o
   4   9   4          6.57         12.37         4.09 o
   5   9   4         75.56         73.85         5.82 o
  -7  10   4         60.79         60.57         6.87 o
  -6  10   4        371.03        349.39         8.45 o
  -5  10   4        778.29        805.55         9.24 o
  -4  10   4         42.52         39.42         2.29 o
  -3  10   4         77.35         81.05         2.90 o
  -2  10   4         51.09         54.61         2.13 o
  -1  10   4        214.08        226.37         4.45 o
   0  10   4         80.58         85.98         3.17 o
   1  10   4          0.62         -0.80         0.80 o
   2  10   4        144.40        140.95         3.74 o
   3  10   4         99.33         98.72         3.89 o
   4  10   4         40.96         46.86         5.71 o
   5  10   4         10.99          3.78         5.88 o
  -7  11   4         33.12         34.47         5.83 o
  -6  11   4          3.36          5.70         2.04 o
  -5  11   4        363.98        347.17         6.47 o
  -4  11   4         43.68         41.10         2.45 o
  -3  11   4         23.38         24.27         1.70 o
  -2  11   4          0.13          0.36         0.99 o
  -1  11   4        480.27        504.19         8.44 o
   0  11   4         10.32          5.17         1.55 o
   1  11   4         43.70         43.84         2.31 o
   2  11   4        543.51        562.62         7.09 o
   3  11   4        199.78        208.66         5.05 o
   4  11   4         13.77          6.68         2.99 o
   5  11   4          5.90          3.29         4.01 o
  -7  12   4          0.97          0.15         4.43 o
  -6  12   4          8.54          7.43         2.47 o
  -5  12   4        379.91        399.43         6.97 o
  -4  12   4        258.47        248.99         5.01 o
  -3  12   4         17.68         21.23         1.69 o
  -2  12   4        163.13        177.68         3.81 o
  -1  12   4        132.44        149.14         3.87 o
   0  12   4          0.14         -0.68         1.41 o
   1  12   4         80.27         81.48         2.56 o
   2  12   4          3.97          7.48         1.68 o
   3  12   4         19.83         24.89         2.35 o
   4  12   4          0.03         -3.30         3.30 o
   5  12   4         23.22         12.77         4.55 o
  -7  13   4         22.81         18.91        11.06 o
  -6  13   4          4.87          4.37         2.45 o
  -5  13   4        492.35        466.56         8.60 o
  -4  13   4          9.72          9.92         1.55 o
  -3  13   4         83.22         82.19         2.78 o
  -2  13   4        419.94        426.50         5.74 o
  -1  13   4         97.03        102.55         3.49 o
   0  13   4        191.72        193.92         4.71 o
   1  13   4        208.61        195.25         4.29 o
   2  13   4         40.42         34.45         2.50 o
   3  13   4        261.03        268.12         7.32 o
   4  13   4          3.68         -2.86         2.86 o
   5  13   4         16.74         17.19         5.30 o
  -7  14   4         23.96         25.55         6.35 o
  -6  14   4         51.50         41.72         4.01 o
  -5  14   4         90.80         92.52         6.33 o
  -4  14   4        252.22        244.99         5.25 o
  -3  14   4        117.41        124.72         3.33 o
  -2  14   4         35.29         39.97         2.58 o
  -1  14   4        223.15        226.85         5.38 o
   0  14   4         31.37         30.35         2.50 o
   1  14   4        338.61        342.87         4.90 o
   2  14   4         26.26         25.21         2.39 o
   3  14   4         19.53         20.10         2.95 o
   4  14   4          0.66         -1.32         3.15 o
   5  14   4         16.47         12.66         4.84 o
  -7  15   4          0.33         -2.23         3.45 o
  -6  15   4        228.86        240.48         7.89 o
  -5  15   4        231.02        243.59         9.49 o
  -4  15   4          2.80          3.61         1.53 o
  -3  15   4          4.17          2.78         1.39 o
  -2  15   4        260.40        262.89         5.54 o
  -1  15   4        662.67        647.24         8.43 o
   0  15   4         10.48         12.01         1.89 o
   1  15   4        849.82        841.03         9.48 o
   2  15   4        927.83        920.63        11.47 o
   3  15   4          0.64          0.94         2.19 o
   4  15   4         32.17         22.97         4.25 o
   5  15   4         23.07         25.36        10.26 o
  -7  16   4         26.19         36.06         7.03 o
  -6  16   4          0.05          2.45         2.83 o
  -5  16   4          0.01         -0.33         1.87 o
  -4  16   4        173.72        178.05         5.12 o
  -3  16   4        444.68        431.94         6.29 o
  -2  16   4         11.35         10.33         1.93 o
  -1  16   4        211.77        216.27         4.96 o
   0  16   4        900.51        907.44         9.40 o
   1  16   4        832.77        829.37         9.56 o
   2  16   4        132.96        133.45         4.74 o
   3  16   4         78.11         81.94         4.67 o
   4  16   4         59.25         41.67         5.35 o
   5  16   4         33.49         23.70         8.10 o
  -7  17   4         18.20         22.23         6.72 o
  -6  17   4          3.28          2.56         2.55 o
  -5  17   4        130.81        120.07         5.16 o
  -4  17   4         47.97         46.68         3.33 o
  -3  17   4         10.47          7.40         1.91 o
  -2  17   4        217.60        205.89         5.12 o
  -1  17   4          0.02         -0.20         1.97 o
   0  17   4        518.09        512.41         7.47 o
   1  17   4        329.01        333.43         9.68 o
   2  17   4         14.51         13.09         2.87 o
   3  17   4         13.04         17.20         3.02 o
   4  17   4         37.86         35.72         4.87 o
   5  17   4         44.74         37.17         7.99 o
  -7  18   4          8.31          3.56         6.79 o
  -6  18   4        192.41        194.95        11.63 o
  -5  18   4        126.56        132.44         5.63 o
  -4  18   4         88.73         73.61         4.54 o
  -3  18   4        193.30        198.71         5.40 o
  -2  18   4         95.10         90.25         4.05 o
  -1  18   4        105.89        113.47         4.62 o
   0  18   4        150.98        139.80         3.71 o
   1  18   4         19.20         24.08         2.79 o
   2  18   4         60.81         65.00         3.99 o
   3  18   4          3.00          8.36         3.15 o
   4  18   4         80.70         89.61         6.65 o
   5  18   4          2.84         -0.57         6.61 o
  -7  19   4         25.72         26.53         5.22 o
  -6  19   4         32.24         38.68         6.17 o
  -5  19   4          0.32         -0.91         1.94 o
  -4  19   4        378.20        371.66         8.57 o
  -3  19   4        409.41        401.80         7.51 o
  -2  19   4        182.46        185.30         5.83 o
  -1  19   4         57.90         67.76         3.95 o
   0  19   4        250.04        232.82         4.64 o
   1  19   4         85.52         89.85         4.46 o
   2  19   4         81.53         88.46         4.49 o
   3  19   4         60.06         54.54         4.96 o
   4  19   4          5.19         -3.36         3.36 o
   5  19   4          7.09          3.67         4.32 o
  -6  20   4          1.32         -2.71         2.71 o
  -5  20   4          6.79         -1.64         2.35 o
  -4  20   4          8.30          5.88         3.12 o
  -3  20   4          0.00         -0.39         2.50 o
  -2  20   4          1.61          4.71         2.30 o
  -1  20   4          9.83          7.25         2.27 o
   0  20   4         39.38         33.78         2.65 o
   1  20   4         73.03         75.45         4.19 o
   2  20   4          1.64         -1.94         1.94 o
   3  20   4          0.75          0.79         2.70 o
   4  20   4         43.25         35.17         6.65 o
  -6  21   4         13.70         11.86         3.35 o
  -5  21   4          0.01         -2.19         2.19 o
  -4  21   4        175.67        167.21         6.46 o
  -3  21   4         40.02         41.96         3.90 o
  -2  21   4          6.59          5.43         2.13 o
  -1  21   4          0.21          0.14         1.79 o
   0  21   4          4.68          3.38         1.88 o
   1  21   4         93.14         91.80         4.53 o
   2  21   4          0.27         -0.32         2.20 o
   3  21   4          4.81          5.99         3.43 o
   4  21   4         11.17          6.37         3.79 o
  -6  22   4          1.58         -0.54         2.97 o
  -5  22   4          2.48          2.38         2.87 o
  -4  22   4         17.19         10.83         3.31 o
  -3  22   4        120.78        121.59         4.92 o
  -2  22   4         66.30         63.95         3.94 o
  -1  22   4          4.47          0.82         2.00 o
   0  22   4         33.96         21.48         2.69 o
   1  22   4        322.08        319.83         7.37 o
   2  22   4         27.82         25.33         3.56 o
   3  22   4          1.25          0.54         3.39 o
   4  22   4        159.50        174.54        14.05 o
  -6  23   4          1.30         -1.22         3.20 o
  -5  23   4         46.78         47.23         4.96 o
  -4  23   4          3.68          2.67         2.59 o
  -3  23   4         29.36         30.05         3.48 o
  -2  23   4         84.39         96.12         6.22 o
  -1  23   4         17.10         14.84         2.58 o
   0  23   4        217.05        218.69         9.21 o
   1  23   4          9.69         11.98         2.51 o
   2  23   4         17.40         17.55         3.44 o
   3  23   4          5.61          4.15         3.17 o
   4  23   4        104.51        111.37         7.85 o
  -6  24   4         51.43         48.37         5.42 o
  -5  24   4        111.90        117.44         7.41 o
  -4  24   4         42.55         44.52         4.89 o
  -3  24   4         75.77         69.69         5.51 o
  -2  24   4         83.58         97.83         6.45 o
  -1  24   4        155.41        163.29         6.41 o
   0  24   4         70.76         63.78         4.34 o
   1  24   4         86.15         92.29         4.85 o
   2  24   4         31.04         32.66         3.90 o
   3  24   4        143.48        147.27         8.89 o
   4  24   4          6.85         -0.79         3.89 o
  -5  25   4          7.19          0.94         3.28 o
  -4  25   4         41.91         46.50         4.97 o
  -3  25   4          0.70          0.45         2.67 o
  -2  25   4        115.60        110.88         5.65 o
  -1  25   4          2.18          3.67         2.61 o
   0  25   4          0.30         -2.23         2.23 o
   1  25   4         71.24         65.92         5.53 o
   2  25   4         92.96        120.25         6.19 o
   3  25   4          8.46          6.09         3.81 o
  -5  26   4         45.35         42.62         5.31 o
  -4  26   4         55.35         46.04         5.31 o
  -3  26   4        198.02        226.13        12.41 o
  -2  26   4        218.71        229.46         7.81 o
  -1  26   4          8.27          6.89         2.86 o
   0  26   4          8.58          8.88         3.06 o
   1  26   4          0.71         -2.49         2.49 o
   2  26   4         21.86         17.55         3.63 o
   3  26   4          0.01         -3.05         3.99 o
  -5  27   4         16.36         22.73         4.43 o
  -4  27   4          1.77         -3.26         3.26 o
  -3  27   4         51.59         57.49         7.76 o
  -2  27   4        131.90        149.68         6.90 o
  -1  27   4         89.71         88.06         5.69 o
   0  27   4          0.39         -2.50         2.50 o
   1  27   4          0.82         -3.05         3.07 o
   2  27   4          0.75         -1.15         3.17 o
   3  27   4          7.91          4.85         3.54 o
  -5  28   4          7.81          2.48         3.45 o
  -4  28   4         32.84         19.66         4.27 o
  -3  28   4          4.76          0.38         2.91 o
  -2  28   4         49.44         58.77         5.76 o
  -1  28   4          3.11          3.50         2.74 o
   0  28   4         13.15          3.87         2.99 o
   1  28   4         12.88         11.73         3.52 o
   2  28   4         16.21         17.71         4.68 o
   3  28   4          0.01          0.69         3.67 o
  -4  29   4         20.43         17.87         4.25 o
  -3  29   4         31.80         35.30         5.18 o
  -2  29   4          2.68          3.55         3.86 o
  -1  29   4        100.01         96.89         6.23 o
   0  29   4          2.81         -1.24         2.97 o
   1  29   4          6.91          7.26         3.12 o
   2  29   4         41.01         45.37         5.13 o
  -4  30   4         18.47         12.23         4.34 o
  -3  30   4          0.38          0.17         3.80 o
  -2  30   4         36.10         29.91         4.69 o
  -1  30   4         64.26         83.44         8.46 o
   0  30   4         11.16          6.26         3.34 o
   1  30   4          0.00         -2.97         2.97 o
   2  30   4          3.13          1.65         3.23 o
  -4  31   4          5.02         -0.02         5.80 o
  -3  31   4          5.28         -2.28         8.12 o
  -2  31   4        113.80        128.05         8.16 o
  -1  31   4         56.25         62.37         5.37 o
   0  31   4         73.60         73.09         7.99 o
   1  31   4          3.91          3.33         3.40 o
   2  31   4          6.97          8.92         3.69 o
  -3  32   4          5.77         -1.58         5.41 o
  -2  32   4         76.73         69.42         6.55 o
  -1  32   4         16.70         23.29         4.30 o
   0  32   4          0.23         -1.58         4.91 o
   1  32   4         53.66         68.87         5.98 o
  -2  33   4          7.85          8.27         4.00 o
  -1  33   4          7.42          7.51         4.17 o
   0  33   4          2.19         -3.16         3.16 o
  -1  34   4        146.97        156.27        10.97 o
  -8   1   5          0.00          1.11         3.68 o
  -7   1   5          0.04          0.10         2.13 o
  -6   1   5          0.70          0.26         1.61 o
  -5   1   5        447.31        410.08         7.93 o
  -4   1   5       1419.27       1357.29        16.51 o
  -3   1   5          9.12          9.70         1.06 o
  -2   1   5         84.13         80.93         2.45 o
  -1   1   5          0.19          0.56         1.14 o
   0   1   5          3.66          4.13         1.45 o
   1   1   5        479.39        469.97         8.59 o
   2   1   5         16.18         16.97         2.97 o
   3   1   5         31.09         28.60         3.53 o
   4   1   5          7.81          0.94         2.79 o
   5   1   5          0.21         -4.94         4.94 o
  -8   2   5         34.41         22.75         5.00 o
  -7   2   5         97.24         93.05         6.39 o
  -6   2   5         11.53         10.67         2.05 o
  -5   2   5          3.73          3.45         1.89 o
  -4   2   5        480.66        480.83         7.94 o
  -3   2   5        149.44        161.00         2.93 o
  -2   2   5         31.24         31.45         1.86 o
  -1   2   5          2.19          2.32         1.07 o
   0   2   5        362.89        385.31         6.08 o
   1   2   5          0.36          1.43         1.78 o
   2   2   5         71.22         62.35         4.15 o
   3   2   5         51.15         52.54         5.11 o
   4   2   5         10.78          3.25         3.28 o
   5   2   5          0.85         -3.85         3.85 o
  -8   3   5          4.42          5.02         4.24 o
  -7   3   5         90.63         97.88         6.65 o
  -6   3   5         15.54         12.03         2.14 o
  -5   3   5        458.67        436.63         9.31 o
  -4   3   5          0.99          3.45         1.50 o
  -3   3   5          8.67         10.46         1.13 o
  -2   3   5        454.89        444.13         5.64 o
  -1   3   5          8.97          8.69         1.32 o
   0   3   5         12.32         12.91         1.93 o
   1   3   5        760.84        766.20        10.98 o
   2   3   5         87.17         89.99         4.78 o
   3   3   5         18.66         16.37         2.79 o
   4   3   5          0.64         -4.31         4.31 o
   5   3   5         29.45         26.89         4.92 o
  -7   4   5         79.91         86.32         7.47 o
  -6   4   5          0.81          0.87         1.88 o
  -5   4   5         31.28         33.39         3.23 o
  -4   4   5        620.80        642.02         6.33 o
  -3   4   5         81.55         79.67         2.09 o
  -2   4   5        199.83        202.12         3.83 o
  -1   4   5        139.73        140.74         3.06 o
   0   4   5          3.80          2.34         1.43 o
   1   4   5         29.82         32.48         2.81 o
   2   4   5          2.62         -1.71         2.18 o
   3   4   5         14.51         13.69         2.92 o
   4   4   5         23.74         31.42         4.18 o
   5   4   5          0.69         -4.76         4.76 o
  -7   5   5         51.55         61.05         6.55 o
  -6   5   5         65.30         79.08         4.98 o
  -5   5   5         61.87         48.67         3.83 o
  -4   5   5       1143.63       1123.30        10.74 o
  -3   5   5          0.56          1.44         0.87 o
  -2   5   5         21.67         24.64         1.69 o
  -1   5   5         27.64         21.31         2.59 o
   0   5   5          1.08          1.22         1.09 o
   1   5   5        128.15        136.04         4.25 o
   2   5   5         55.75         45.74         3.52 o
   3   5   5         90.23         96.14         4.63 o
   4   5   5          1.19         -0.67         3.62 o
   5   5   5         18.59          8.47         5.03 o
  -7   6   5         84.90         78.10         6.22 o
  -6   6   5         79.33         77.24         7.79 o
  -5   6   5         54.07         56.79         4.05 o
  -4   6   5        548.87        524.61         6.79 o
  -3   6   5        425.18        390.31         5.35 o
  -2   6   5         22.01         25.33         1.55 o
  -1   6   5          3.99          5.38         1.12 o
   0   6   5        131.26        135.41         4.73 o
   1   6   5         65.29         70.46         3.52 o
   2   6   5        195.05        192.02         5.71 o
   3   6   5         57.31         70.79         4.64 o
   4   6   5          0.23         -1.97         3.38 o
   5   6   5          6.19         -4.28         4.28 o
  -7   7   5          0.13         -2.48         2.60 o
  -6   7   5         34.17         28.41         3.29 o
  -5   7   5         56.16         53.19         4.58 o
  -4   7   5       1159.05       1126.08        11.37 o
  -3   7   5        337.73        346.56         5.37 o
  -2   7   5        321.74        308.66         3.94 o
  -1   7   5         20.71         18.95         2.50 o
   0   7   5         36.39         35.44         2.83 o
   1   7   5         31.85         32.37         2.62 o
   2   7   5         13.80         13.01         2.63 o
   3   7   5          7.91          5.82         2.78 o
   4   7   5          6.82          6.54         3.54 o
   5   7   5          1.08         -3.39         3.39 o
  -7   8   5         28.23         21.78         4.21 o
  -6   8   5         96.47         96.10         7.12 o
  -5   8   5         22.76         18.89         2.39 o
  -4   8   5        614.11        577.30         7.70 o
  -3   8   5          0.28          0.54         1.10 o
  -2   8   5          7.73          8.07         1.45 o
  -1   8   5        326.33        334.89         6.50 o
   0   8   5         19.33         19.09         2.31 o
   1   8   5         82.87         86.72         5.38 o
   2   8   5         18.78         23.13         3.15 o
   3   8   5          5.16          6.56         3.69 o
   4   8   5          4.56         -1.17         3.41 o
   5   8   5          7.58         -4.32         4.32 o
  -7   9   5          8.23         11.04         4.04 o
  -6   9   5         15.84         16.12         3.47 o
  -5   9   5        613.70        564.51         7.18 o
  -4   9   5         17.21         19.77         2.06 o
  -3   9   5         14.46          9.26         1.58 o
  -2   9   5         33.68         34.68         1.78 o
  -1   9   5          5.02          4.45         1.63 o
   0   9   5          3.65          3.29         1.60 o
   1   9   5         17.65         20.22         2.63 o
   2   9   5       1067.69       1124.48        14.87 o
   3   9   5         47.54         49.20         5.01 o
   4   9   5          0.02         -0.77         5.13 o
   5   9   5          3.36         -6.41         6.41 o
  -7  10   5          0.02         -2.24         3.06 o
  -6  10   5          3.78         -1.82         2.67 o
  -5  10   5         66.11         85.37         3.11 o
  -4  10   5         16.22         16.04         2.58 o
  -3  10   5         31.94         30.22         2.24 o
  -2  10   5        264.41        277.75         4.21 o
  -1  10   5         15.46         15.32         2.06 o
   0  10   5          3.91          2.07         1.67 o
   1  10   5        182.22        203.43         5.43 o
   2  10   5        214.78        244.92         7.04 o
   3  10   5        366.23        376.00        10.56 o
   4  10   5          0.41         -4.45         4.45 o
   5  10   5          1.84         -4.75         4.75 o
  -7  11   5          0.02         -2.57         2.57 o
  -6  11   5          5.83          2.07         2.97 o
  -5  11   5        204.03        200.81         4.86 o
  -4  11   5          4.98          3.34         1.57 o
  -3  11   5         10.90         13.18         1.75 o
  -2  11   5        472.93        459.33         7.09 o
  -1  11   5          1.03          0.42         1.46 o
   0  11   5          5.90          3.46         2.41 o
   1  11   5        684.33        690.19         9.72 o
   2  11   5        210.97        237.00         6.16 o
   3  11   5        122.40        111.78         6.63 o
   4  11   5          1.65         -4.32         4.32 o
   5  11   5          2.60         -5.80         5.80 o
  -7  12   5         19.20          9.58         3.87 o
  -6  12   5          0.00         -2.39         2.39 o
  -5  12   5          1.08          3.44         1.88 o
  -4  12   5        362.76        339.50         6.38 o
  -3  12   5         92.11         92.24         4.78 o
  -2  12   5        298.63        313.54         5.96 o
  -1  12   5         54.59         55.46         3.27 o
   0  12   5         95.89        109.36         4.31 o
   1  12   5         89.38         96.43         4.36 o
   2  12   5        169.64        169.21         5.50 o
   3  12   5         29.89         24.61         4.24 o
   4  12   5         31.09         36.55         6.52 o
   5  12   5         11.63         -3.54         9.25 o
  -7  13   5          7.28         11.75         4.34 o
  -6  13   5         57.98         61.55         6.28 o
  -5  13   5          7.65          8.90         1.96 o
  -4  13   5          2.53          2.02         1.51 o
  -3  13   5        134.10        143.25         4.96 o
  -2  13   5         29.76         26.14         2.46 o
  -1  13   5          4.00          3.76         1.63 o
   0  13   5          0.05         -0.30         1.71 o
   1  13   5         25.45         28.81         2.92 o
   2  13   5         53.87         71.85         4.18 o
   3  13   5         28.25         21.14         3.85 o
   4  13   5          1.61          2.18         4.00 o
  -7  14   5          3.87          8.35         3.99 o
  -6  14   5         15.59         16.88         4.12 o
  -5  14   5        192.29        180.13         5.57 o
  -4  14   5        112.92        107.94         4.11 o
  -3  14   5          8.84          9.95         2.31 o
  -2  14   5         18.47         20.67         2.55 o
  -1  14   5         22.75         21.92         2.35 o
   0  14   5         18.70         13.64         2.23 o
   1  14   5        177.56        173.66         5.38 o
   2  14   5        517.01        530.44         9.22 o
   3  14   5         40.61         40.18         4.48 o
   4  14   5         10.74          2.28         4.67 o
  -7  15   5          0.00          0.66         3.72 o
  -6  15   5        175.94        190.56         9.45 o
  -5  15   5          3.99          7.42         2.23 o
  -4  15   5          0.17         -0.19         1.77 o
  -3  15   5         17.96         10.93         2.31 o
  -2  15   5         27.16         25.24         2.70 o
  -1  15   5          0.83         -0.76         1.51 o
   0  15   5         35.02         37.63         3.37 o
   1  15   5          3.74          1.63         1.91 o
   2  15   5        123.02        121.32         5.12 o
   3  15   5          5.04          1.92         3.30 o
   4  15   5          1.69         -7.11         7.11 o
  -7  16   5          0.63         -3.28         5.07 o
  -6  16   5         14.58         14.37         3.74 o
  -5  16   5         54.73         49.88         4.14 o
  -4  16   5          0.11         -1.83         1.83 o
  -3  16   5        423.86        410.74        10.85 o
  -2  16   5        289.66        282.51         7.06 o
  -1  16   5         18.62         11.60         2.04 o
   0  16   5        185.26        189.61         5.01 o
   1  16   5          6.95          5.82         2.18 o
   2  16   5         13.98          9.93         2.61 o
   3  16   5          0.12         -3.32         3.32 o
   4  16   5          0.97         -7.36         7.36 o
  -6  17   5          0.18          5.64         3.11 o
  -5  17   5          1.78         -0.07         2.18 o
  -4  17   5         92.21         79.78         4.21 o
  -3  17   5         47.97         45.90         4.99 o
  -2  17   5         14.50         13.32         2.57 o
  -1  17   5         95.53        104.37         4.32 o
   0  17   5        134.98        137.58         4.41 o
   1  17   5         24.10         28.22         3.07 o
   2  17   5         49.24         46.19         3.78 o
   3  17   5         18.44         15.58         4.18 o
   4  17   5         17.02         16.80         6.30 o
  -6  18   5         61.42         76.17         5.12 o
  -5  18   5         10.59          7.20         4.07 o
  -4  18   5         86.02         85.57         4.36 o
  -3  18   5         85.49         98.95         4.87 o
  -2  18   5         14.24          9.77         2.80 o
  -1  18   5         22.53         25.70         2.72 o
   0  18   5         46.47         46.70         3.15 o
   1  18   5        121.98        115.38         4.96 o
   2  18   5         47.15         51.66         4.04 o
   3  18   5          1.36         -3.81         3.81 o
   4  18   5         45.92         33.01         8.35 o
  -6  19   5         49.85         52.62         4.69 o
  -5  19   5          9.56          7.89         2.89 o
  -4  19   5         21.98         14.21         3.09 o
  -3  19   5        355.62        381.33         8.45 o
  -2  19   5          4.08          4.18         2.49 o
  -1  19   5          0.05          1.95         1.84 o
   0  19   5        207.17        212.28         5.38 o
   1  19   5          1.30          0.14         2.85 o
   2  19   5        104.75        115.91         5.36 o
   3  19   5         11.39         -0.04         7.04 o
   4  19   5         18.08         13.02         4.93 o
  -6  20   5          1.04          3.02         2.77 o
  -5  20   5          0.68         -1.15         2.69 o
  -4  20   5         40.01         32.61         3.59 o
  -3  20   5        131.58        121.78         5.55 o
  -2  20   5          2.32          4.33         2.84 o
  -1  20   5         73.88         96.34         5.22 o
   0  20   5         30.46         26.71         3.09 o
   1  20   5          7.26          1.55         2.33 o
   2  20   5         29.43         32.08         4.05 o
   3  20   5         43.74         37.71         5.90 o
   4  20   5          0.24          4.62         7.62 o
  -6  21   5         10.21         10.79         3.37 o
  -5  21   5         31.71         30.73         6.17 o
  -4  21   5        171.19        171.09         6.54 o
  -3  21   5        504.99        466.55         9.67 o
  -2  21   5          1.02         -2.12         2.65 o
  -1  21   5          4.16          5.00         2.45 o
   0  21   5         81.72         78.69         4.42 o
   1  21   5         71.90         75.16         4.56 o
   2  21   5          3.63          6.40         2.99 o
   3  21   5          2.83         -3.39         3.39 o
  -6  22   5          5.13          7.73         3.44 o
  -5  22   5         23.06         17.57         3.81 o
  -4  22   5          2.27          5.96         2.60 o
  -3  22   5          3.62          7.29         2.53 o
  -2  22   5          0.84          0.30         2.61 o
  -1  22   5         12.30         10.09         3.08 o
   0  22   5          3.72          0.39         2.22 o
   1  22   5         16.56          9.85         2.71 o
   2  22   5          0.63         -3.39         3.39 o
   3  22   5          3.11          3.09         4.79 o
  -5  23   5          0.11         -2.11         2.62 o
  -4  23   5          0.33         -2.54         2.54 o
  -3  23   5         26.92         20.98         3.64 o
  -2  23   5         23.29         21.35         3.96 o
  -1  23   5         12.40          7.82         2.90 o
   0  23   5          0.13         -2.12         2.22 o
   1  23   5         15.87         12.32         2.98 o
   2  23   5          8.43          6.73         3.02 o
   3  23   5         39.85         49.01         7.11 o
  -5  24   5          2.49          1.30         2.94 o
  -4  24   5         13.29         15.86         3.65 o
  -3  24   5         39.28         41.75         4.12 o
  -2  24   5          9.94          9.29         3.65 o
  -1  24   5         34.19         35.46         4.18 o
   0  24   5         53.01         56.80         4.36 o
   1  24   5          3.49          6.55         2.60 o
   2  24   5          0.23         -2.17         3.03 o
   3  24   5         15.38         15.60         4.66 o
  -5  25   5         12.69          6.63         3.60 o
  -4  25   5          6.72         11.88         3.66 o
  -3  25   5         78.23         77.87         6.23 o
  -2  25   5         41.97         41.29         4.21 o
  -1  25   5         10.40          8.84         3.70 o
   0  25   5          1.93          1.53         2.30 o
   1  25   5         25.03         14.69         3.56 o
   2  25   5          0.06         -2.19         3.17 o
  -5  26   5         80.69         86.55         9.47 o
  -4  26   5          0.21          2.23         3.13 o
  -3  26   5          3.81          2.86         3.25 o
  -2  26   5          0.58         -1.87         3.17 o
  -1  26   5         53.52         56.12         5.53 o
   0  26   5          3.30          3.38         2.77 o
   1  26   5          1.60         -0.67         2.53 o
   2  26   5          2.76          0.32         3.42 o
  -4  27   5         11.72          5.75         5.38 o
  -3  27   5         28.41         27.14         4.74 o
  -2  27   5          8.60          6.25         3.41 o
  -1  27   5          5.74          2.35         3.41 o
   0  27   5         13.12          3.16         2.89 o
   1  27   5          0.05         -2.85         2.85 o
   2  27   5         14.53         19.23         6.29 o
  -4  28   5          0.07         -0.54         3.40 o
  -3  28   5          4.05          1.99         3.46 o
  -2  28   5         11.14         18.29         5.32 o
  -1  28   5         14.50          7.64         3.96 o
   0  28   5          1.15         -2.37         3.13 o
   1  28   5          1.81          0.25         3.10 o
  -4  29   5          5.67          0.84         4.98 o
  -3  29   5          5.75          0.75         5.31 o
  -2  29   5          7.09          2.85         3.20 o
  -1  29   5         12.26         21.98         4.66 o
   0  29   5         19.43         20.14         4.70 o
   1  29   5          8.48          4.26         3.46 o
  -3  30   5         12.54          7.85         4.12 o
  -2  30   5          0.00          3.24         3.58 o
  -1  30   5         65.30         57.59         6.07 o
   0  30   5          8.54          8.80         4.53 o
   1  30   5         21.75         39.08         7.84 o
  -2  31   5        166.73        213.98        10.11 o
  -1  31   5        157.18        159.80         9.46 o
   0  31   5          9.36         12.82         6.04 o
  -7   0   6         38.63         45.97         4.98 o
  -6   0   6          0.30          3.99         2.25 o
  -5   0   6        132.41        132.27         7.04 o
  -4   0   6         27.49         15.16         3.24 o
  -3   0   6       3618.83       3613.53        36.88 o
  -2   0   6          6.46          2.93         3.06 o
  -1   0   6          3.82         -2.19         3.12 o
   0   0   6          5.52          5.17         3.85 o
   1   0   6         21.10         22.20         4.91 o
   2   0   6          0.03          0.34         3.88 o
   3   0   6          4.09          7.23         4.58 o
   4   0   6        157.37        148.56        12.35 o
  -7   1   6        110.91        130.96         6.70 o
  -6   1   6          0.01          1.27         1.62 o
  -5   1   6         29.85         25.97         3.21 o
  -4   1   6         19.50         20.75         1.69 o
  -3   1   6         41.26         53.14         3.07 o
  -2   1   6        104.61        102.94         3.81 o
  -1   1   6         10.28          9.83         2.51 o
   0   1   6         39.05         47.19         5.17 o
   1   1   6          1.56          4.81         2.71 o
   2   1   6          1.38          4.27         3.13 o
   3   1   6         99.93        112.03         7.39 o
   4   1   6          2.74          9.32         4.53 o
  -7   2   6          6.57         13.71         2.42 o
  -6   2   6         68.51         65.42         3.80 o
  -5   2   6         28.68         22.01         3.20 o
  -4   2   6          6.79          9.04         1.37 o
  -3   2   6       1131.51       1094.16        12.28 o
  -2   2   6         96.36        101.57         3.93 o
  -1   2   6         10.25         10.05         3.05 o
   0   2   6         48.64         51.89         5.73 o
   1   2   6         11.43          8.49         3.04 o
   2   2   6         20.82         20.19         4.18 o
   3   2   6         37.43         43.00         4.73 o
   4   2   6          1.92          2.61         6.47 o
  -7   3   6         12.39         14.79         2.89 o
  -6   3   6          1.03         -0.11         1.61 o
  -5   3   6         14.15         10.37         2.58 o
  -4   3   6        453.94        464.42         5.87 o
  -3   3   6        358.48        362.44         6.30 o
  -2   3   6         39.60         41.08         3.30 o
  -1   3   6         21.72         20.43         3.03 o
   0   3   6         67.16         80.15         5.11 o
   1   3   6         23.73         29.06         4.03 o
   2   3   6          5.87          0.15         2.51 o
   3   3   6        118.16        139.16         7.69 o
   4   3   6         34.55         26.02         7.62 o
  -7   4   6          3.56          6.29         2.59 o
  -6   4   6         21.45         14.79         2.56 o
  -5   4   6          9.87         10.41         2.52 o
  -4   4   6          1.31          2.24         1.93 o
  -3   4   6         56.95         60.42         3.09 o
  -2   4   6         29.79         29.45         3.49 o
  -1   4   6          0.06         -1.71         1.71 o
   0   4   6         22.26         27.60         3.58 o
   1   4   6         86.18         92.23         6.12 o
   2   4   6          0.07          5.17         2.63 o
   3   4   6        210.98        227.71        15.11 o
   4   4   6         49.27         60.94         6.91 o
  -7   5   6         31.78         23.06         4.10 o
  -6   5   6          3.21          1.85         1.87 o
  -5   5   6          2.88          3.36         2.80 o
  -4   5   6        458.32        456.90         6.05 o
  -3   5   6        344.83        350.41         6.54 o
  -2   5   6        101.08         99.01         4.28 o
  -1   5   6          3.88          0.51         2.12 o
   0   5   6          8.43         10.05         2.60 o
   1   5   6          0.38          0.65         2.37 o
   2   5   6        396.66        435.61        11.16 o
   3   5   6         14.50         15.16         4.20 o
   4   5   6         34.20         37.28         7.73 o
  -7   6   6         16.24         20.09         3.93 o
  -6   6   6          6.56          3.04         2.19 o
  -5   6   6          3.71          3.34         1.94 o
  -4   6   6          4.39          4.40         1.49 o
  -3   6   6       1090.07       1008.91        11.40 o
  -2   6   6         68.99         55.50         3.65 o
  -1   6   6         39.91         47.68         3.84 o
   0   6   6         62.36         55.99         4.22 o
   1   6   6        135.93        133.26         5.71 o
   2   6   6          4.05          6.64         2.63 o
   3   6   6         43.18         48.95         7.50 o
   4   6   6         49.91         49.71         7.78 o
  -7   7   6          0.80          2.36         2.99 o
  -6   7   6          0.05         -0.87         2.43 o
  -5   7   6          7.76         10.31         2.90 o
  -4   7   6        211.15        192.63         4.99 o
  -3   7   6        148.34        155.90         4.59 o
  -2   7   6        139.52        141.25         5.08 o
  -1   7   6          3.16         -1.60         1.74 o
   0   7   6         13.03         13.30         2.76 o
   1   7   6         74.68         84.87         4.65 o
   2   7   6        126.11        120.30         6.18 o
   3   7   6         10.37         14.57         5.64 o
   4   7   6          0.27         -5.99         6.16 o
  -7   8   6          6.95          6.04         3.38 o
  -6   8   6         25.98         35.08         4.27 o
  -5   8   6          6.19          2.76         2.40 o
  -4   8   6         11.52          8.13         1.68 o
  -3   8   6        102.31        119.34         4.19 o
  -2   8   6        323.52        334.85         7.19 o
  -1   8   6          2.57          2.33         2.74 o
   0   8   6         11.52         13.30         2.88 o
   1   8   6         51.23         54.86         4.00 o
   2   8   6         18.90         12.88         3.12 o
   3   8   6        134.41        140.09        10.96 o
   4   8   6          2.44         -2.65         6.71 o
  -7   9   6         40.39         45.03         8.05 o
  -6   9   6         27.47         25.88         5.84 o
  -5   9   6         44.89         37.28         4.74 o
  -4   9   6        193.36        200.82         5.14 o
  -3   9   6         60.31         65.48         3.56 o
  -2   9   6         76.42         66.45         3.97 o
  -1   9   6         40.19         40.16         3.64 o
   0   9   6         39.24         43.28         3.76 o
   1   9   6          3.66          1.47         2.33 o
   2   9   6          0.11         -0.89         2.69 o
   3   9   6         47.04         50.15         5.96 o
   4   9   6          4.64         -2.33         6.54 o
  -7  10   6          0.26          0.39         3.31 o
  -6  10   6        105.54        123.92        10.55 o
  -5  10   6         44.87         59.45         5.76 o
  -4  10   6         48.85         40.25         3.00 o
  -3  10   6         87.47         98.32         3.99 o
  -2  10   6        282.31        247.49         6.29 o
  -1  10   6         11.90          7.36         2.24 o
   0  10   6          0.02          0.81         2.16 o
   1  10   6          7.92          7.01         2.58 o
   2  10   6          0.04         -2.58         2.58 o
   3  10   6        156.93        137.92         8.21 o
   4  10   6         17.82         12.34         5.91 o
  -7  11   6          2.91         -4.04         4.04 o
  -6  11   6          0.07          0.34         3.03 o
  -5  11   6         62.53         56.20         5.61 o
  -4  11   6        123.28        132.55         4.87 o
  -3  11   6        349.11        348.50         8.40 o
  -2  11   6        119.33        111.68         4.94 o
  -1  11   6         51.55         55.32         3.87 o
   0  11   6          1.09          3.57         2.14 o
   1  11   6        113.24        124.32         5.55 o
   2  11   6          0.49         -2.56         3.16 o
   3  11   6         22.65         19.99         4.66 o
   4  11   6          9.80          1.39         5.20 o
  -7  12   6         11.97          7.66         4.93 o
  -6  12   6          0.06         -1.50         4.01 o
  -5  12   6          0.21         -0.39         2.98 o
  -4  12   6         25.74         23.28         2.83 o
  -3  12   6        336.89        324.02         6.73 o
  -2  12   6          9.37          9.91         2.43 o
  -1  12   6         55.12         42.70         3.54 o
   0  12   6          3.12          2.37         2.14 o
   1  12   6          7.20         13.22         2.87 o
   2  12   6          0.23          1.21         2.56 o
   3  12   6         59.00         54.53         5.94 o
   4  12   6          3.02         12.11         8.08 o
  -6  13   6         37.69         34.89         6.50 o
  -5  13   6         37.46         33.09         3.47 o
  -4  13   6        306.11        305.84         7.49 o
  -3  13   6         12.47         12.25         2.45 o
  -2  13   6          9.21          7.98         2.39 o
  -1  13   6          3.21          2.75         2.07 o
   0  13   6          6.52          6.73         2.92 o
   1  13   6          0.56          1.79         2.20 o
   2  13   6        144.08        131.64         6.58 o
   3  13   6          8.96         10.92         4.06 o
  -6  14   6          2.58          6.57         4.22 o
  -5  14   6         18.90         25.18         4.20 o
  -4  14   6         84.79         70.96         4.36 o
  -3  14   6        120.56        117.47         4.74 o
  -2  14   6          0.12          2.20         2.20 o
  -1  14   6          3.23          2.62         2.23 o
   0  14   6          0.08         -1.96         2.09 o
   1  14   6         62.78         58.72         4.05 o
   2  14   6          7.44          7.56         2.88 o
   3  14   6         11.76         12.93         4.92 o
  -6  15   6          5.65          9.16         4.80 o
  -5  15   6          5.53          2.83         2.18 o
  -4  15   6         78.54         67.27         4.33 o
  -3  15   6         45.70         48.01         3.86 o
  -2  15   6         76.74         67.20         4.86 o
  -1  15   6         54.80         51.68         3.90 o
   0  15   6          0.01         -0.82         2.03 o
   1  15   6          4.58          5.07         2.49 o
   2  15   6          1.35          1.74         2.76 o
   3  15   6          3.52         -3.23         3.23 o
  -6  16   6          9.49         10.22         4.70 o
  -5  16   6         69.46         66.16         4.77 o
  -4  16   6         55.22         53.29         4.09 o
  -3  16   6          9.22          9.95         2.38 o
  -2  16   6         50.78         41.61         3.66 o
  -1  16   6         60.88         70.42         4.47 o
   0  16   6          0.60         -2.00         2.00 o
   1  16   6          3.83          3.36         2.69 o
   2  16   6         61.84         60.80         4.43 o
   3  16   6          0.19         -4.96         4.96 o
  -6  17   6          0.30          0.74         4.47 o
  -5  17   6          1.41         -1.86         2.35 o
  -4  17   6         16.29         18.53         3.13 o
  -3  17   6        129.22        126.79         5.79 o
  -2  17   6         36.56         26.03         3.30 o
  -1  17   6          5.60          3.70         2.25 o
   0  17   6         20.12         18.67         2.82 o
   1  17   6          0.95          2.83         2.55 o
   2  17   6         46.43         42.86         3.94 o
   3  17   6         23.32         14.47         5.35 o
  -6  18   6          8.92          8.25         6.90 o
  -5  18   6          5.55          6.22         2.86 o
  -4  18   6        102.17        106.42         5.44 o
  -3  18   6          4.89          2.45         2.58 o
  -2  18   6         16.64          6.77         2.54 o
  -1  18   6         10.18         11.18         2.61 o
   0  18   6         20.13         14.07         2.98 o
   1  18   6         10.69         11.26         2.99 o
   2  18   6         23.49         25.26         3.55 o
   3  18   6          0.81         -1.60         4.64 o
  -6  19   6         16.82         14.64         6.21 o
  -5  19   6         14.71         10.66         3.24 o
  -4  19   6         14.09         16.41         3.49 o
  -3  19   6          0.20         -2.30         2.30 o
  -2  19   6          4.28          0.78         2.36 o
  -1  19   6          3.03          2.03         2.19 o
   0  19   6         57.04         62.67         4.85 o
   1  19   6          1.30          0.45         2.48 o
   2  19   6         12.52          8.36         3.48 o
   3  19   6          5.09         -3.66         3.66 o
  -5  20   6          0.81          2.81         3.00 o
  -4  20   6          0.00         -1.16         2.63 o
  -3  20   6         82.58         77.11         6.35 o
  -2  20   6         23.16         20.95         3.57 o
  -1  20   6        169.65        167.94         7.11 o
   0  20   6          2.97          1.60         2.89 o
   1  20   6         57.42         48.37         4.27 o
   2  20   6         36.12         17.10         5.38 o
  -5  21   6          1.48          1.10         2.94 o
  -4  21   6        116.68        108.55         6.47 o
  -3  21   6          0.05          7.44         2.80 o
  -2  21   6          1.45          0.71         2.78 o
  -1  21   6          0.62         -0.11         2.55 o
   0  21   6          0.69         -1.91         2.75 o
   1  21   6          3.51          1.52         2.74 o
   2  21   6          0.32         -1.70         3.51 o
  -5  22   6          3.43          5.11         3.22 o
  -4  22   6          3.62         -1.04         2.56 o
  -3  22   6         11.06         11.83         4.83 o
  -2  22   6          1.68         -2.63         2.63 o
  -1  22   6         19.49         11.20         3.13 o
   0  22   6          0.14         -2.72         2.72 o
   1  22   6         26.67         14.64         3.14 o
   2  22   6          9.26          6.29         3.64 o
  -5  23   6         63.12         78.22         6.37 o
  -4  23   6          2.75         -1.22         3.14 o
  -3  23   6          0.04         -0.69         2.66 o
  -2  23   6         19.71         14.19         4.36 o
  -1  23   6         20.14         23.86         4.15 o
   0  23   6          7.92          7.27         3.04 o
   1  23   6         36.96         34.02         4.56 o
   2  23   6         15.88         12.77         4.26 o
  -4  24   6          0.82         -0.19         2.89 o
  -3  24   6          4.24         -1.33         2.93 o
  -2  24   6          9.04          9.12         3.39 o
  -1  24   6          0.03          1.31         3.22 o
   0  24   6          9.96          7.68         3.46 o
   1  24   6          0.08         -0.42         4.47 o
  -4  25   6          7.57          3.87         5.64 o
  -3  25   6         11.73          9.25         5.73 o
  -2  25   6         51.11         55.08         5.33 o
  -1  25   6          6.09          7.97         3.66 o
   0  25   6          7.66          7.66         3.85 o
   1  25   6          5.96          4.08         3.60 o
  -4  26   6         34.04         27.48         4.78 o
  -3  26   6          2.04         -0.30         4.52 o
  -2  26   6         17.61         13.24         3.72 o
  -1  26   6         17.76         25.99         4.97 o
   0  26   6          0.00         -2.23         4.12 o
   1  26   6         12.78          7.84         7.12 o
  -3  27   6          3.43         -2.67         5.81 o
  -2  27   6          9.88          8.27         3.43 o
  -1  27   6          2.57          0.28         3.32 o
   0  27   6          3.03          0.61         3.83 o
  -2  28   6         20.47         23.41         4.96 o
  -1  28   6          4.40          2.19         3.72 o
  -6   1   7         19.39         16.35         2.60 o
  -5   1   7          6.54          7.83         3.10 o
  -4   1   7          5.13          7.20         3.40 o
  -3   1   7        148.15        152.64         5.34 o
  -2   1   7        145.71        146.60         5.77 o
  -1   1   7          1.94         -2.01         4.36 o
   0   1   7          5.64          5.45         3.56 o
   1   1   7          6.72          9.93         4.40 o
   2   1   7          2.06         -1.37         4.83 o
   3   1   7         33.93         37.25         6.90 o
  -6   2   7         51.70         55.33         4.31 o
  -5   2   7          3.51          1.47         2.85 o
  -4   2   7         58.90         65.77         5.44 o
  -3   2   7         46.62         50.07         4.50 o
  -2   2   7         99.73        112.93         8.79 o
  -1   2   7          5.97          4.67         3.25 o
   0   2   7          4.72          0.41         3.13 o
   1   2   7          3.80          1.85         4.00 o
   2   2   7         22.05         26.39         4.77 o
   3   2   7         15.16         15.03         6.09 o
  -6   3   7          0.00          0.32         2.29 o
  -5   3   7          3.07          5.79         3.10 o
  -4   3   7         78.74         73.62         4.11 o
  -3   3   7        288.30        290.25         7.18 o
  -2   3   7          7.62         14.47         3.88 o
  -1   3   7        136.13        134.21         7.63 o
   0   3   7          5.79          0.85         3.55 o
   1   3   7          8.27          4.61         4.20 o
   2   3   7          0.63         -1.94         3.17 o
   3   3   7         10.66          5.65         4.64 o
  -6   4   7          5.20          6.65         2.77 o
  -5   4   7        163.88        158.95         9.14 o
  -4   4   7          5.59          5.60         1.98 o
  -3   4   7         15.41         23.63         2.87 o
  -2   4   7        628.84        636.59        13.73 o
  -1   4   7          3.16         10.43         3.81 o
   0   4   7          0.56         -2.73         2.73 o
   1   4   7          0.65         -1.84         2.89 o
   2   4   7         10.32          3.81         3.74 o
   3   4   7          0.03          0.08         4.71 o
  -6   5   7          0.83          2.14         3.11 o
  -5   5   7         10.55         15.82         3.65 o
  -4   5   7        149.64        160.56         6.23 o
  -3   5   7          1.70          3.03         1.94 o
  -2   5   7        568.05        629.83        11.37 o
  -1   5   7        155.76        149.65         6.87 o
   0   5   7         63.43         65.07         5.82 o
   1   5   7         42.27         38.26         4.70 o
   2   5   7          3.52          0.37         3.28 o
   3   5   7          5.66          3.57         4.28 o
  -6   6   7         14.32         22.63         4.43 o
  -5   6   7          6.34          7.45         3.22 o
  -4   6   7          3.61          5.54         2.10 o
  -3   6   7          0.04         -1.62         1.65 o
  -2   6   7        708.98        728.97        12.87 o
  -1   6   7         83.70         93.48         6.29 o
   0   6   7         16.67         18.44         3.77 o
   1   6   7         26.66         29.97         4.64 o
   2   6   7          1.33          4.03         3.26 o
   3   6   7         12.11          2.00         4.76 o
  -6   7   7          1.15          1.45         3.21 o
  -5   7   7         17.44         17.97         4.02 o
  -4   7   7          1.07          1.42         1.63 o
  -3   7   7         87.87         84.33         4.29 o
  -2   7   7         10.24         19.21         3.21 o
  -1   7   7          3.00          1.23         3.23 o
   0   7   7         24.97         18.17         3.59 o
   1   7   7          1.83          5.13         3.14 o
   2   7   7          2.87          4.61         3.37 o
   3   7   7          4.85          5.58         5.28 o
  -6   8   7         48.80         50.09         5.52 o
  -5   8   7          5.28          3.92         3.48 o
  -4   8   7          0.20          1.81         1.68 o
  -3   8   7          2.03          2.08         2.03 o
  -2   8   7         66.57         66.16         4.43 o
  -1   8   7          0.53          6.57         3.10 o
   0   8   7          5.35          7.65         2.93 o
   1   8   7         30.99         26.81         4.13 o
   2   8   7         20.76         13.88         4.56 o
   3   8   7          0.53          0.19         4.26 o
  -6   9   7          1.19         -2.17         3.70 o
  -5   9   7         45.71         48.65         5.15 o
  -4   9   7          0.86          2.33         2.20 o
  -3   9   7          7.02          6.57         2.26 o
  -2   9   7        213.71        222.12         8.03 o
  -1   9   7        206.51        184.58         6.65 o
   0   9   7         61.31         57.69         5.39 o
   1   9   7         28.76         28.21         4.20 o
   2   9   7         10.84          7.30         3.25 o
   3   9   7          3.17         -4.90         5.20 o
  -6  10   7          8.49         -2.40         3.14 o
  -5  10   7          0.15          2.14         2.87 o
  -4  10   7         30.32         41.42         3.29 o
  -3  10   7         43.81         37.44         3.28 o
  -2  10   7          4.73          9.33         2.55 o
  -1  10   7          5.85          6.81         2.66 o
   0  10   7         12.33         13.02         3.41 o
   1  10   7         19.08         19.68         3.83 o
   2  10   7         15.49         10.81         4.31 o
  -6  11   7          2.26         -2.17         3.56 o
  -5  11   7         16.68         12.50         3.84 o
  -4  11   7         10.50          9.71         2.64 o
  -3  11   7         45.51         39.94         3.95 o
  -2  11   7        250.42        239.50         6.91 o
  -1  11   7        104.38         93.97         5.74 o
   0  11   7         40.37         45.00         5.03 o
   1  11   7         11.53          6.84         3.21 o
   2  11   7          4.95          5.01         3.85 o
  -6  12   7         12.20          8.94         4.33 o
  -5  12   7         10.13         11.98         4.44 o
  -4  12   7         35.35         29.76         3.29 o
  -3  12   7          0.86         -0.16         2.03 o
  -2  12   7         92.85         77.07         4.85 o
  -1  12   7         32.05         24.95         3.50 o
   0  12   7          7.12          7.51         3.36 o
   1  12   7          0.11          5.49         3.14 o
   2  12   7          0.11         -3.22         3.22 o
  -6  13   7         20.28         19.80         6.30 o
  -5  13   7         38.66         28.71         5.89 o
  -4  13   7        201.56        215.59         8.40 o
  -3  13   7         75.52         83.14         4.65 o
  -2  13   7          0.35         -0.25         2.43 o
  -1  13   7         21.51         27.91         3.46 o
   0  13   7          9.69         12.15         4.03 o
   1  13   7          1.11          3.93         3.70 o
   2  13   7          5.08         -1.17         3.41 o
  -6  14   7          2.19          3.73         4.45 o
  -5  14   7         13.42         14.71         4.48 o
  -4  14   7         11.80          9.19         2.67 o
  -3  14   7        262.54        276.30         6.93 o
  -2  14   7         21.57         17.81         3.15 o
  -1  14   7         71.11         73.16         6.44 o
   0  14   7          4.55          5.46         3.07 o
   1  14   7         36.54         38.70         4.47 o
   2  14   7          2.46         -3.33         3.33 o
  -5  15   7          0.05          3.69         3.82 o
  -4  15   7         68.98         89.16         6.16 o
  -3  15   7         73.17         73.95         4.53 o
  -2  15   7          9.17          7.06         2.64 o
  -1  15   7         11.02          7.20         2.98 o
   0  15   7         24.31         19.51         3.46 o
   1  15   7          0.43          5.82         3.09 o
   2  15   7          6.02         -1.26         3.91 o
  -5  16   7          6.49         -1.93         3.45 o
  -4  16   7         15.85         14.77         3.00 o
  -3  16   7         39.13         36.25         4.26 o
  -2  16   7          1.34          1.07         2.43 o
  -1  16   7          2.28          0.79         2.62 o
   0  16   7         16.69         14.34         3.43 o
   1  16   7          3.34          4.07         3.62 o
   2  16   7          1.27         -2.97         3.81 o
  -5  17   7          1.56         -3.11         4.33 o
  -4  17   7          3.55          0.75         2.68 o
  -3  17   7         23.74         19.91         3.43 o
  -2  17   7          0.19          0.17         2.63 o
  -1  17   7         32.79         31.56         3.80 o
   0  17   7          0.12         -2.92         2.92 o
   1  17   7         13.46         13.65         3.94 o
  -5  18   7         53.39         70.49         7.38 o
  -4  18   7         82.77         98.31         5.48 o
  -3  18   7         51.74         54.80         4.70 o
  -2  18   7          6.12          7.50         2.66 o
  -1  18   7         14.34         17.10         3.91 o
   0  18   7          0.05         -0.99         2.99 o
   1  18   7          6.66          7.58         3.46 o
  -5  19   7          0.07         -3.50         3.50 o
  -4  19   7          4.49          1.42         3.04 o
  -3  19   7          0.08         -2.14         2.58 o
  -2  19   7          2.28          4.81         2.58 o
  -1  19   7          2.28         -2.05         3.00 o
   0  19   7         44.48         40.99         5.00 o
   1  19   7         12.34         14.44         3.77 o
  -4  20   7          4.70         -1.97         2.76 o
  -3  20   7         93.32         71.01         5.24 o
  -2  20   7         11.86         13.93         4.96 o
  -1  20   7         14.12         16.60         5.05 o
   0  20   7          0.15         -2.87         2.87 o
   1  20   7         14.55         21.25         3.96 o
  -4  21   7          5.40         -1.20         3.17 o
  -3  21   7          1.42          0.89         2.88 o
  -2  21   7          2.85          5.96         3.20 o
  -1  21   7          7.83         14.22         4.25 o
   0  21   7         29.97         25.30         4.54 o
  -4  22   7          0.65         -0.86         4.60 o
  -3  22   7         30.43         32.00         4.09 o
  -2  22   7          7.74         11.83         5.54 o
  -1  22   7          9.72         17.69         4.40 o
   0  22   7          1.41         -0.25         3.52 o
  -3  23   7          7.65         11.12         4.33 o
  -2  23   7          0.01         -1.57         3.03 o
  -1  23   7         14.92         13.86         4.25 o
  -2  24   7         30.09         42.27         5.15 o
  -1  24   7         12.35          8.06         4.51 o
  -5   0   8          0.27          6.61         5.86 o
  -4   0   8          3.44          3.69         5.82 o
  -3   0   8        133.89        122.61        10.22 o
  -2   0   8          7.69          2.26         4.14 o
  -1   0   8         21.22         33.21         7.69 o
   0   0   8         11.91          7.95         6.47 o
   1   0   8          2.77          2.00         6.13 o
  -5   1   8         56.44         64.02         9.21 o
  -4   1   8         11.45         11.88         3.80 o
  -3   1   8          1.46          2.63         2.27 o
  -2   1   8          0.96         -0.54         3.61 o
  -1   1   8         11.44          7.77         4.79 o
   0   1   8          2.13         -0.80         3.85 o
   1   1   8          0.60         -4.30         4.30 o
  -5   2   8         14.70         13.76         5.29 o
  -4   2   8          6.42          3.20         3.54 o
  -3   2   8          0.40          6.25         2.68 o
  -2   2   8          0.74         -2.56         2.56 o
  -1   2   8         72.41         75.53         7.43 o
   0   2   8         32.71         41.43         6.20 o
   1   2   8         20.77         14.04         5.22 o
  -5   3   8         37.34         45.38         7.54 o
  -4   3   8         23.61         25.82         4.57 o
  -3   3   8         95.03        103.61         5.18 o
  -2   3   8         57.88         59.63         4.56 o
  -1   3   8          0.18          1.61         3.16 o
   0   3   8         91.53         96.75         7.51 o
   1   3   8          1.62         -3.30         3.30 o
  -5   4   8          0.00          3.32         4.31 o
  -4   4   8          6.44          3.19         2.93 o
  -3   4   8          0.01          1.91         2.40 o
  -2   4   8          1.38         -2.46         2.70 o
  -1   4   8         73.61         73.76         6.50 o
   0   4   8         17.31         11.90         3.95 o
   1   4   8          9.44         13.03         4.34 o
  -5   5   8          4.44          6.77         4.45 o
  -4   5   8          3.06          8.40         3.96 o
  -3   5   8         64.77         54.14         4.23 o
  -2   5   8         28.98         30.88         4.32 o
  -1   5   8         31.60         25.68         4.50 o
   0   5   8          2.37          3.75         3.38 o
   1   5   8         19.31         14.07         4.60 o
  -5   6   8          4.80          9.66         4.97 o
  -4   6   8          1.17          5.57         4.35 o
  -3   6   8          1.91          0.91         2.24 o
  -2   6   8         35.34         39.07         4.30 o
  -1   6   8         83.04         85.48         6.71 o
   0   6   8        131.74        148.03         8.40 o
   1   6   8         16.18          6.15         4.12 o
  -5   7   8          8.88          6.69         5.22 o
  -4   7   8         26.83         44.79         5.93 o
  -3   7   8          0.49         -2.23         2.23 o
  -2   7   8          2.28          3.01         2.70 o
  -1   7   8          5.46          9.85         3.66 o
   0   7   8         25.84         28.24         4.95 o
   1   7   8         29.68         27.26         5.12 o
  -5   8   8          0.31         -3.64         3.76 o
  -4   8   8          0.28          2.76         4.17 o
  -3   8   8          8.15          7.41         2.73 o
  -2   8   8         94.05         91.20         5.98 o
  -1   8   8         57.04         57.15         5.16 o
   0   8   8         62.87         61.79         6.33 o
   1   8   8          3.21          4.80         3.99 o
  -5   9   8         20.60         27.25         6.23 o
  -4   9   8         73.99         81.34         7.81 o
  -3   9   8         12.19         10.26         3.30 o
  -2   9   8          0.03         -0.93         2.51 o
  -1   9   8         20.63         22.32         3.84 o
   0   9   8         18.07         15.92         4.46 o
   1   9   8          5.54         15.71         4.41 o
  -5  10   8          0.39          4.74         4.52 o
  -4  10   8         71.67         92.41         8.09 o
  -3  10   8          2.60          0.69         2.28 o
  -2  10   8         11.67         13.48         3.50 o
  -1  10   8        260.75        271.02         9.04 o
   0  10   8         21.93         18.23         4.44 o
   1  10   8          0.35          3.20         3.86 o
  -5  11   8         51.72         55.35         8.62 o
  -4  11   8          0.33         12.74         5.44 o
  -3  11   8          9.24          6.48         3.02 o
  -2  11   8          0.52          2.37         3.11 o
  -1  11   8        221.91        263.31        10.85 o
   0  11   8          0.54          1.29         3.66 o
   1  11   8          4.83          6.36         3.97 o
  -4  12   8        206.28        213.93        12.27 o
  -3  12   8         92.50        112.92         6.47 o
  -2  12   8         20.21         17.52         3.69 o
  -1  12   8         71.33         72.55         5.77 o
   0  12   8         23.53         26.97         5.25 o
  -4  13   8          1.95          5.15         3.78 o
  -3  13   8         28.88         31.28         4.18 o
  -2  13   8          4.27          4.23         2.98 o
  -1  13   8          6.34         10.12         3.24 o
   0  13   8          3.03          2.61         3.88 o
  -4  14   8          1.59          1.50         3.73 o
  -3  14   8          3.54          3.66         3.15 o
  -2  14   8         22.03         14.72         3.73 o
  -1  14   8          0.12          3.54         3.28 o
   0  14   8         37.83         30.25         4.45 o
  -4  15   8          2.52          1.90         4.04 o
  -3  15   8          3.80         -1.58         2.72 o
  -2  15   8          3.93         -1.98         2.82 o
  -1  15   8         29.01         30.15         4.43 o
   0  15   8          5.44          1.02         4.21 o
  -3  16   8         17.92         12.56         3.57 o
  -2  16   8         60.99         54.69         5.38 o
  -1  16   8         16.52         14.59         4.30 o
  -3  17   8          0.61          3.03         3.09 o
  -2  17   8          3.43          7.81         3.36 o
  -1  17   8         14.58         12.09         4.41 o
  -2  18   8          0.57          8.13         3.89 o
  -3   1   9          5.06          3.28         3.50 o
  -2   1   9         17.34         19.83         5.33 o
  -1   1   9          0.91          0.89         5.07 o
  -3   2   9         86.31         94.98         7.04 o
  -2   2   9          0.08          0.69         3.48 o
  -3   3   9          0.77          2.26         3.23 o
  -2   3   9         18.85         16.30         6.12 o
  -3   4   9          1.59         -0.82         3.40 o
  -2   4   9          5.13          5.05         3.90 o
  -3   5   9          6.91          2.09         3.50 o
  -2   5   9          0.68          1.97         3.62 o
  -2   6   9          2.41          2.88        10.47 o
                                                
